# Supplementary material for: Photochemical Spin‐State Switching of an All‐Organic Molecular System with Visible Light
Source: Angew Chem Int Ed Engl. 2025 Sep 26;64(46):e202515144. doi: 10.1002/anie.202515144 (PMC12603987; doi:10.1002/anie.202515144)
Supplement: Supplementary file 2 — Supporting Information [file ANIE-64-e202515144-s001.zip]

Archive with 2 entries (2 files):
- 2289901.cif
- 2452566.cif
