# Supplementary material for: Photochemical Spin‐State Switching of an All‐Organic Molecular System with Visible Light
Source: Angew Chem Int Ed Engl. 2025 Sep 26;64(46):e202515144. doi: 10.1002/anie.202515144 (PMC12603987; doi:10.1002/anie.202515144)
Supplement: Supplementary file 2 — Supporting Information [file ANIE-64-e202515144-s001.zip › 2289901.cif]

data_mo_b23_sje_indane_0m
_audit_creation_date               2023-08-21
_audit_creation_method
;
Olex2 1.5
(compiled 2023.03.06 svn.rbb2c1857 for OlexSys, GUI svn.r6748)
;
_shelx_SHELXL_version_number       '2018/3'
_audit_contact_author_address      ?
_audit_contact_author_email        ?
_audit_contact_author_name         ''
_audit_contact_author_phone        ?
_publ_contact_author_id_orcid      ?
_publ_section_references
;
Dolomanov, O.V., Bourhis, L.J., Gildea, R.J, Howard, J.A.K. & Puschmann, H.
 (2009), J. Appl. Cryst. 42, 339-341.

Sheldrick, G.M. (2015). Acta Cryst. A71, 3-8.

Sheldrick, G.M. (2015). Acta Cryst. C71, 3-8.
;
_chemical_name_common              ?
_chemical_name_systematic          4,11-Di(inadanedione9-[5]helicene
_chemical_formula_moiety           '2(C H Cl3), 4(C42 H24 O4), 3(C Cl3)'
_chemical_formula_sum              'C173 H98 Cl15 O16'
_chemical_formula_weight           2964.26
_chemical_melting_point            ?
loop_
  _atom_type_symbol
  _atom_type_description
  _atom_type_scat_dispersion_real
  _atom_type_scat_dispersion_imag
  _atom_type_scat_source
 'C' 'C' 0.0033 0.0016 'International Tables Vol C Tables 4.2.6.8 and 6.1.1.4'
 'H' 'H' 0.0000 0.0000 'International Tables Vol C Tables 4.2.6.8 and 6.1.1.4'
 'Cl' 'Cl' 0.1484 0.1585 'International Tables Vol C Tables 4.2.6.8 and 6.1.1.4'
 'O' 'O' 0.0106 0.0060 'International Tables Vol C Tables 4.2.6.8 and 6.1.1.4'

_shelx_space_group_comment
;
The symmetry employed for this shelxl refinement is uniquely defined
by the following loop, which should always be used as a source of
symmetry information in preference to the above space-group names.
They are only intended as comments.
;
_space_group_crystal_system        'triclinic'
_space_group_IT_number             2
_space_group_name_H-M_alt          'P -1'
_space_group_name_Hall             '-P 1'
loop_
  _space_group_symop_operation_xyz
 'x, y, z'
 '-x, -y, -z'

_cell_length_a                     7.7592(8)
_cell_length_b                     18.918(2)
_cell_length_c                     23.136(2)
_cell_angle_alpha                  80.552(4)
_cell_angle_beta                   84.145(4)
_cell_angle_gamma                  80.771(4)
_cell_volume                       3296.7(6)
_cell_formula_units_Z              1
_cell_measurement_reflns_used      9621
_cell_measurement_temperature      100.00
_cell_measurement_theta_max        26.509
_cell_measurement_theta_min        2.253
_shelx_estimated_absorpt_T_max     0.959
_shelx_estimated_absorpt_T_min     0.923
_exptl_absorpt_coefficient_mu      0.386
_exptl_absorpt_correction_T_max    0.7454
_exptl_absorpt_correction_T_min    0.6755
_exptl_absorpt_correction_type     multi-scan
_exptl_absorpt_process_details
;
SADABS-2016/2 (Bruker,2016/2) was used for absorption correction.
wR2(int) was 0.1034 before and 0.0483 after correction.
The Ratio of minimum to maximum transmission is 0.9062.
The \l/2 correction factor is Not present.
;
_exptl_absorpt_special_details     ?
_exptl_crystal_colour              'clear orangish red'
_exptl_crystal_colour_lustre       clear
_exptl_crystal_colour_modifier     orangish
_exptl_crystal_colour_primary      red
_exptl_crystal_density_diffrn      1.493
_exptl_crystal_density_meas        ?
_exptl_crystal_density_method      ?
_exptl_crystal_description         plate
_exptl_crystal_F_000               1519
_exptl_crystal_preparation         'chemical synthesis'
_exptl_crystal_recrystallization_method 
 'Evaporated from a solution in dichloromethane and chloroform'
_exptl_crystal_size_max            0.21
_exptl_crystal_size_mid            0.2
_exptl_crystal_size_min            0.11
_exptl_transmission_factor_max     ?
_exptl_transmission_factor_min     ?
_diffrn_reflns_av_R_equivalents    0.0364
_diffrn_reflns_av_unetI/netI       0.0187
_diffrn_reflns_Laue_measured_fraction_full  0.998
_diffrn_reflns_Laue_measured_fraction_max  0.991
_diffrn_reflns_limit_h_max         9
_diffrn_reflns_limit_h_min         -9
_diffrn_reflns_limit_k_max         23
_diffrn_reflns_limit_k_min         -23
_diffrn_reflns_limit_l_max         29
_diffrn_reflns_limit_l_min         -29
_diffrn_reflns_number              117640
_diffrn_reflns_point_group_measured_fraction_full  0.998
_diffrn_reflns_point_group_measured_fraction_max  0.991
_diffrn_reflns_theta_full          25.242
_diffrn_reflns_theta_max           26.559
_diffrn_reflns_theta_min           1.956
_diffrn_ambient_temperature        100.00
_diffrn_detector                   'Bruker APEX2 area detector'
_diffrn_detector_area_resol_mean   7.9
_diffrn_detector_type              'CCD area detector'
_diffrn_measured_fraction_theta_full  0.998
_diffrn_measured_fraction_theta_max  0.991
_diffrn_measurement_device         'three-circle diffractometer'
_diffrn_measurement_device_type    'Bruker APEX-II CCD'
_diffrn_measurement_method         '\w and \f scans'
_diffrn_radiation_monochromator    'mirror optics'
_diffrn_radiation_probe            x-ray
_diffrn_radiation_type             MoK\a
_diffrn_radiation_wavelength       0.71073
_diffrn_source                     'microfocus sealed X-ray tube'
_diffrn_source_current             1.0
_diffrn_source_power               0.05
_diffrn_source_type                'Incoatec I\ms'
_diffrn_source_voltage             50.0
_reflns_Friedel_coverage           0.000
_reflns_Friedel_fraction_full      .
_reflns_Friedel_fraction_max       .
_reflns_number_gt                  11576
_reflns_number_total               13628
_reflns_special_details
;
 Reflections were merged by SHELXL according to the crystal
 class for the calculation of statistics and refinement.
 
 _reflns_Friedel_fraction is defined as the number of unique
 Friedel pairs measured divided by the number that would be
 possible theoretically, ignoring centric projections and
 systematic absences.
;
_reflns_threshold_expression       'I > 2\s(I)'
_computing_cell_refinement         'SAINT V8.40B (?, 2016)'
_computing_data_collection         ?
_computing_data_reduction          'SAINT V8.40B (?, 2016)'
_computing_molecular_graphics      'Olex2 1.5 (Dolomanov et al., 2009)'
_computing_publication_material    'Olex2 1.5 (Dolomanov et al., 2009)'
_computing_structure_refinement    'SHELXL 2018/3 (Sheldrick, 2015)'
_computing_structure_solution      'SHELXT 2018/2 (Sheldrick, 2018)'
_refine_diff_density_max           0.797
_refine_diff_density_min           -0.672
_refine_diff_density_rms           0.057
_refine_ls_extinction_coef         .
_refine_ls_extinction_method       none
_refine_ls_goodness_of_fit_ref     1.026
_refine_ls_hydrogen_treatment      constr
_refine_ls_matrix_type             full
_refine_ls_number_parameters       966
_refine_ls_number_reflns           13628
_refine_ls_number_restraints       3
_refine_ls_R_factor_all            0.0560
_refine_ls_R_factor_gt             0.0469
_refine_ls_restrained_S_all        1.052
_refine_ls_shift/su_max            0.001
_refine_ls_shift/su_mean           0.000
_refine_ls_structure_factor_coef   Fsqd
_refine_ls_weighting_details      
 'w=1/[\s^2^(Fo^2^)+(0.0591P)^2^+3.2911P] where P=(Fo^2^+2Fc^2^)/3'
_refine_ls_weighting_scheme        calc
_refine_ls_wR_factor_gt            0.1190
_refine_ls_wR_factor_ref           0.1264
_refine_special_details            ?
_olex2_refinement_description
;
1. Fixed Uiso
 At 1.2 times of:
  All C(H) groups
 At 1.5 times of:
  All C(H,H,H) groups
2. Restrained distances
 Cl1-C5 \\sim Cl1A-C5
 with sigma of 0.02
 Cl2-C5 \\sim Cl2A-C5
 with sigma of 0.02
 Cl5-C5 \\sim Cl5A-C5
 with sigma of 0.02
3. Others
 Sof(Cl1A)=Sof(Cl2A)=Sof(Cl5A)=1-FVAR(1)
 Sof(Cl1)=Sof(Cl2)=Sof(Cl5)=FVAR(1)
 Fixed Sof: Cl4(0.5) Cl9(0.5) Cl3(0.5)
4.a Ternary CH refined with riding coordinates:
 C02V(H02V)
4.b Aromatic/amide H refined with riding coordinates:
 C00N(H00N), C00S(H00S), C00X(H00X), C015(H015), C016(H016), C018(H018),
 C019(H019), C01E(H01E), C01F(H01F), C01G(H01G), C01I(H01I), C01L(H01L),
 C01O(H01O), C01P(H01P), C01S(H01S), C01U(H01U), C020(H020), C021(H021),
 C022(H022), C02A(H02A), C02B(H02G), C02D(H02D), C02E(H02H), C02F(H02F),
 C02H(H02J), C02I(H02I), C02K(H02K), C02L(H02L), C02M(H02M), C02N(H02N),
 C02O(H02O), C02P(H02P), C02Q(H02Q), C02R(H02R), C02S(H02S), C02T(H02T)
4.c Idealised Me refined as rotating group:
 C01R(H01D,H01H,H01J), C01T(H01K,H01M,H01N), C01Y(H01A,H01B,H01C), C02J(H02B,
 H02C,H02E)
;
_atom_sites_solution_hydrogens     geom
_atom_sites_solution_primary       dual
_atom_sites_solution_secondary     ?
loop_
  _atom_site_label
  _atom_site_type_symbol
  _atom_site_fract_x
  _atom_site_fract_y
  _atom_site_fract_z
  _atom_site_U_iso_or_equiv
  _atom_site_adp_type
  _atom_site_occupancy
  _atom_site_site_symmetry_order
  _atom_site_calc_flag
  _atom_site_refinement_flags_posn
  _atom_site_refinement_flags_adp
  _atom_site_refinement_flags_occupancy
  _atom_site_disorder_assembly
  _atom_site_disorder_group
 Cl01 Cl 0.36787(7) -0.36475(3) 0.17112(2) 0.03513(13) Uani 1 1 d . . . . .
 Cl02 Cl 0.29430(9) -0.25790(3) 0.25007(3) 0.04660(15) Uani 1 1 d . . . . .
 Cl03 Cl 0.27629(9) -0.21289(3) 0.12551(3) 0.04967(17) Uani 1 1 d . . . . .
 O006 O 0.40655(18) -0.07030(7) 0.07220(6) 0.0250(3) Uani 1 1 d . . . . .
 O007 O 0.13764(17) 0.15650(7) -0.02420(6) 0.0224(3) Uani 1 1 d . . . . .
 O008 O 0.61659(18) 0.53479(7) 0.08362(6) 0.0247(3) Uani 1 1 d . . . . .
 O009 O 0.90313(19) 0.61159(7) 0.57123(6) 0.0253(3) Uani 1 1 d . . . . .
 O00A O 0.4412(2) 0.17767(7) 0.46676(6) 0.0276(3) Uani 1 1 d . . . . .
 O00B O 0.9996(2) 0.82412(8) 0.43785(6) 0.0296(3) Uani 1 1 d . . . . .
 O00C O 0.9129(2) 0.32850(7) 0.19698(6) 0.0300(3) Uani 1 1 d . . . . .
 O00D O 0.5435(2) 0.40195(8) 0.35118(6) 0.0303(3) Uani 1 1 d . . . . .
 C00H C 0.8153(2) 0.57260(10) 0.18894(8) 0.0190(3) Uani 1 1 d . . . . .
 C00I C 0.7793(2) 0.56720(9) 0.30067(8) 0.0185(3) Uani 1 1 d . . . . .
 C00J C 0.3795(2) 0.26728(10) 0.23288(8) 0.0191(3) Uani 1 1 d . . . . .
 C00K C 0.7822(2) 0.68417(10) 0.23140(8) 0.0189(3) Uani 1 1 d . . . . .
 C00L C 0.4421(2) 0.18663(9) 0.23394(8) 0.0196(4) Uani 1 1 d . . . . .
 C00M C 0.8144(2) 0.68239(10) 0.33735(8) 0.0190(3) Uani 1 1 d . . . . .
 C00N C 0.7335(3) 0.79419(10) 0.37905(8) 0.0228(4) Uani 1 1 d . . . . .
 H00N H 0.713563 0.818246 0.412601 0.027 Uiso 1 1 calc R U . . .
 C00O C 0.3287(2) -0.02109(10) 0.03908(8) 0.0194(4) Uani 1 1 d . . . . .
 C00P C 0.3413(2) 0.15570(9) 0.19021(8) 0.0189(3) Uani 1 1 d . . . . .
 C00Q C 0.7705(2) 0.72117(10) 0.28181(8) 0.0198(4) Uani 1 1 d . . . . .
 C00R C 0.8517(2) 0.67887(10) 0.44301(8) 0.0195(3) Uani 1 1 d . . . . .
 C00S C 0.8479(2) 0.48829(10) 0.30192(8) 0.0203(4) Uani 1 1 d . . . . .
 H00S H 0.879597 0.460500 0.338349 0.024 Uiso 1 1 calc R U . . .
 C00T C 0.8038(2) 0.71916(10) 0.38545(8) 0.0203(4) Uani 1 1 d . . . . .
 C00U C 0.8798(2) 0.60163(9) 0.34217(8) 0.0185(3) Uani 1 1 d . . . . .
 C00V C 0.3625(2) 0.17017(10) 0.07835(8) 0.0191(3) Uani 1 1 d . . . . .
 C00W C 0.3433(2) 0.30987(10) 0.17830(8) 0.0194(4) Uani 1 1 d . . . . .
 C00X C 0.3089(2) 0.37581(10) 0.27905(8) 0.0218(4) Uani 1 1 d . . . . .
 H00X H 0.286739 0.397568 0.313786 0.026 Uiso 1 1 calc R U . . .
 C00Y C 0.3492(2) 0.27671(10) 0.12597(8) 0.0193(3) Uani 1 1 d . . . . .
 C00Z C 0.7969(2) 0.60761(10) 0.23856(8) 0.0185(3) Uani 1 1 d . . . . .
 C010 C 0.2026(2) 0.09350(10) -0.01124(8) 0.0192(3) Uani 1 1 d . . . . .
 C011 C 0.3691(2) 0.30025(10) 0.28332(8) 0.0200(4) Uani 1 1 d . . . . .
 C012 C 0.7509(2) 0.41664(10) 0.06366(8) 0.0204(4) Uani 1 1 d . . . . .
 C013 C 0.3553(2) 0.20085(9) 0.12969(8) 0.0186(3) Uani 1 1 d . . . . .
 C015 C 0.4107(2) 0.07746(10) 0.18638(8) 0.0219(4) Uani 1 1 d . . . . .
 H015 H 0.451708 0.047369 0.220742 0.026 Uiso 1 1 calc R U . . .
 C016 C 0.2291(2) -0.09667(10) -0.03237(9) 0.0232(4) Uani 1 1 d . . . . .
 H016 H 0.274116 -0.142300 -0.011421 0.028 Uiso 1 1 calc R U . . .
 C017 C 0.7119(2) 0.47798(10) 0.09834(8) 0.0201(4) Uani 1 1 d . . . . .
 C018 C 0.3699(2) 0.28832(10) 0.01920(8) 0.0218(4) Uani 1 1 d . . . . .
 H018 H 0.379433 0.317498 -0.018207 0.026 Uiso 1 1 calc R U . . .
 C019 C 0.3828(2) 0.21469(10) 0.02294(8) 0.0201(4) Uani 1 1 d . . . . .
 H019 H 0.405533 0.193082 -0.011863 0.024 Uiso 1 1 calc R U . . .
 C01A C 0.2450(2) -0.03206(10) -0.01315(8) 0.0203(4) Uani 1 1 d . . . . .
 C01B C 0.1758(2) 0.03441(10) -0.04317(8) 0.0203(4) Uani 1 1 d . . . . .
 C01C C 0.4104(2) 0.25597(10) 0.34031(8) 0.0199(4) Uani 1 1 d . . . . .
 C01D C 0.3427(2) 0.32108(10) 0.07051(8) 0.0205(4) Uani 1 1 d . . . . .
 C01E C 0.4021(3) 0.17842(10) 0.34372(8) 0.0232(4) Uani 1 1 d . . . . .
 H01E H 0.385562 0.149930 0.381131 0.028 Uiso 1 1 calc R U . . .
 C01F C 0.2826(2) 0.41764(10) 0.22580(8) 0.0225(4) Uani 1 1 d . . . . .
 H01F H 0.249619 0.468514 0.223755 0.027 Uiso 1 1 calc R U . . .
 C01G C 0.8357(2) 0.61440(10) 0.13257(8) 0.0212(4) Uani 1 1 d . . . . .
 H01G H 0.866664 0.590467 0.099152 0.025 Uiso 1 1 calc R U . . .
 C01H C 0.3070(2) 0.05892(9) 0.03989(8) 0.0189(3) Uani 1 1 d . . . . .
 C01I C 0.6946(3) 0.83177(10) 0.32537(9) 0.0262(4) Uani 1 1 d . . . . .
 H01I H 0.649723 0.881918 0.321897 0.031 Uiso 1 1 calc R U . . .
 C01J C 0.9311(2) 0.67215(10) 0.54831(8) 0.0204(4) Uani 1 1 d . . . . .
 C01K C 0.3609(2) 0.09159(10) 0.08238(8) 0.0191(3) Uani 1 1 d . . . . .
 C01L C 0.8452(2) 0.60102(10) 0.45112(8) 0.0212(4) Uani 1 1 d . . . . .
 H01L H 0.831070 0.575130 0.489709 0.025 Uiso 1 1 calc R U . . .
 C01M C 0.7743(2) 0.72528(10) 0.17469(8) 0.0213(4) Uani 1 1 d . . . . .
 C01N C 0.8421(2) 0.35687(10) 0.09673(8) 0.0212(4) Uani 1 1 d . . . . .
 C01O C 0.7104(3) 0.41388(10) 0.00702(8) 0.0229(4) Uani 1 1 d . . . . .
 H01O H 0.643896 0.453900 -0.015070 0.028 Uiso 1 1 calc R U . . .
 C01P C 0.4178(2) 0.04795(10) 0.13738(8) 0.0223(4) Uani 1 1 d . . . . .
 H01P H 0.460395 -0.002136 0.138204 0.027 Uiso 1 1 calc R U . . .
 C01Q C 0.9724(2) 0.78069(10) 0.48166(8) 0.0225(4) Uani 1 1 d . . . . .
 C01R C 1.0795(2) 0.58893(10) 0.32338(8) 0.0230(4) Uani 1 1 d . . . . .
 H01D H 1.141320 0.615503 0.345638 0.035 Uiso 1 1 calc R U . . .
 H01H H 1.098991 0.606212 0.281266 0.035 Uiso 1 1 calc R U . . .
 H01J H 1.123966 0.537075 0.331421 0.035 Uiso 1 1 calc R U . . .
 C01S C 0.8667(2) 0.45502(10) 0.25469(8) 0.0220(4) Uani 1 1 d . . . . .
 H01S H 0.909111 0.404611 0.258961 0.026 Uiso 1 1 calc R U . . .
 C01T C 0.5813(2) 0.57354(10) 0.32191(8) 0.0217(4) Uani 1 1 d . . . . .
 H01K H 0.519200 0.552793 0.295471 0.032 Uiso 1 1 calc R U . . .
 H01M H 0.532690 0.624669 0.321788 0.032 Uiso 1 1 calc R U . . .
 H01N H 0.567461 0.547139 0.361855 0.032 Uiso 1 1 calc R U . . .
 C01U C 0.8588(2) 0.56584(10) 0.40485(8) 0.0212(4) Uani 1 1 d . . . . .
 H01U H 0.854963 0.515192 0.412078 0.025 Uiso 1 1 calc R U . . .
 C01V C 0.9963(2) 0.72401(10) 0.57946(8) 0.0208(4) Uani 1 1 d . . . . .
 C01W C 0.4803(2) 0.23786(10) 0.44775(8) 0.0212(4) Uani 1 1 d . . . . .
 C01X C 0.8246(2) 0.49310(10) 0.19689(8) 0.0196(4) Uani 1 1 d . . . . .
 C01Y C 0.1441(2) 0.15945(10) 0.21245(8) 0.0221(4) Uani 1 1 d . . . . .
 H01A H 0.094039 0.209817 0.215355 0.033 Uiso 1 1 calc R U . . .
 H01B H 0.133001 0.129846 0.251219 0.033 Uiso 1 1 calc R U . . .
 H01C H 0.081301 0.141043 0.184768 0.033 Uiso 1 1 calc R U . . .
 C01Z C 0.3036(2) 0.38628(10) 0.17385(8) 0.0213(4) Uani 1 1 d . . . . .
 C020 C 0.8118(2) 0.68853(10) 0.12530(8) 0.0222(4) Uani 1 1 d . . . . .
 H020 H 0.820312 0.715412 0.086904 0.027 Uiso 1 1 calc R U . . .
 C021 C 0.4174(3) 0.14702(10) 0.29553(8) 0.0231(4) Uani 1 1 d . . . . .
 H021 H 0.412380 0.096530 0.300345 0.028 Uiso 1 1 calc R U . . .
 C022 C 0.2827(3) 0.42928(10) 0.11738(9) 0.0239(4) Uani 1 1 d . . . . .
 H022 H 0.250862 0.480284 0.114601 0.029 Uiso 1 1 calc R U . . .
 C023 C 0.7993(2) 0.45353(10) 0.15422(8) 0.0206(4) Uani 1 1 d . . . . .
 C024 C 0.5187(2) 0.35272(10) 0.39032(8) 0.0224(4) Uani 1 1 d . . . . .
 C025 C 0.9061(2) 0.70937(10) 0.48678(8) 0.0204(4) Uani 1 1 d . . . . .
 C026 C 0.5510(2) 0.28301(10) 0.48401(8) 0.0224(4) Uani 1 1 d . . . . .
 C027 C 0.8591(2) 0.37362(10) 0.15631(8) 0.0227(4) Uani 1 1 d . . . . .
 C028 C 0.7200(3) 0.79724(10) 0.27478(8) 0.0232(4) Uani 1 1 d . . . . .
 C029 C 0.5642(2) 0.35074(10) 0.45176(8) 0.0224(4) Uani 1 1 d . . . . .
 C02A C 0.3076(3) 0.39827(10) 0.06776(8) 0.0234(4) Uani 1 1 d . . . . .
 H02A H 0.301833 0.428180 0.030569 0.028 Uiso 1 1 calc R U . . .
 C02B C 0.6970(3) 0.83661(10) 0.21700(9) 0.0268(4) Uani 1 1 d . . . . .
 H02G H 0.658419 0.887334 0.212246 0.032 Uiso 1 1 calc R U . . .
 C02C C 0.4582(2) 0.28150(10) 0.38782(8) 0.0202(4) Uani 1 1 d . . . . .
 C02D C 0.0894(2) 0.03973(11) -0.09386(8) 0.0229(4) Uani 1 1 d . . . . .
 H02D H 0.041104 0.085373 -0.113982 0.027 Uiso 1 1 calc R U . . .
 C02E C 0.9027(3) 0.29331(10) 0.07363(9) 0.0242(4) Uani 1 1 d . . . . .
 H02H H 0.966025 0.252783 0.096236 0.029 Uiso 1 1 calc R U . . .
 C02F C 0.6011(3) 0.26505(11) 0.54112(9) 0.0259(4) Uani 1 1 d . . . . .
 H02F H 0.595220 0.218123 0.562715 0.031 Uiso 1 1 calc R U . . .
 C02G C 1.0199(2) 0.78689(10) 0.54122(8) 0.0224(4) Uani 1 1 d . . . . .
 C02H C 0.7296(3) 0.80248(10) 0.16892(8) 0.0253(4) Uani 1 1 d . . . . .
 H02J H 0.722526 0.830207 0.130857 0.030 Uiso 1 1 calc R U . . .
 C02I C 0.0764(3) -0.02462(11) -0.11393(9) 0.0255(4) Uani 1 1 d . . . . .
 H02I H 0.020337 -0.022920 -0.148864 0.031 Uiso 1 1 calc R U . . .
 C02J C 0.6412(2) 0.17663(10) 0.21414(9) 0.0241(4) Uani 1 1 d . . . . .
 H02B H 0.659451 0.201473 0.173849 0.036 Uiso 1 1 calc R U . . .
 H02C H 0.685498 0.124898 0.215660 0.036 Uiso 1 1 calc R U . . .
 H02E H 0.704157 0.197235 0.240456 0.036 Uiso 1 1 calc R U . . .
 C02K C 0.1448(3) -0.09166(11) -0.08341(9) 0.0260(4) Uani 1 1 d . . . . .
 H02K H 0.133313 -0.134726 -0.097871 0.031 Uiso 1 1 calc R U . . .
 C02L C 1.0369(2) 0.71459(11) 0.63771(8) 0.0247(4) Uani 1 1 d . . . . .
 H02L H 1.019446 0.671672 0.663923 0.030 Uiso 1 1 calc R U . . .
 C02M C 0.7711(3) 0.35028(11) -0.01607(9) 0.0259(4) Uani 1 1 d . . . . .
 H02M H 0.746392 0.347068 -0.054852 0.031 Uiso 1 1 calc R U . . .
 C02N C 0.8675(3) 0.29109(10) 0.01633(9) 0.0260(4) Uani 1 1 d . . . . .
 H02N H 0.909459 0.248770 -0.000981 0.031 Uiso 1 1 calc R U . . .
 C02O C 0.6603(3) 0.31843(12) 0.56557(9) 0.0288(4) Uani 1 1 d . . . . .
 H02O H 0.695755 0.307712 0.604542 0.035 Uiso 1 1 calc R U . . .
 C02P C 0.6686(3) 0.38747(12) 0.53376(9) 0.0296(4) Uani 1 1 d . . . . .
 H02P H 0.706664 0.423328 0.551731 0.036 Uiso 1 1 calc R U . . .
 C02Q C 1.1038(3) 0.77018(12) 0.65603(9) 0.0294(4) Uani 1 1 d . . . . .
 H02Q H 1.132573 0.765305 0.695570 0.035 Uiso 1 1 calc R U . . .
 C02R C 0.6217(3) 0.40431(11) 0.47620(9) 0.0269(4) Uani 1 1 d . . . . .
 H02R H 0.628856 0.450950 0.454236 0.032 Uiso 1 1 calc R U . . .
 C02S C 1.0876(3) 0.84265(11) 0.55922(9) 0.0284(4) Uani 1 1 d . . . . .
 H02S H 1.104611 0.885539 0.532891 0.034 Uiso 1 1 calc R U . . .
 C02T C 1.1296(3) 0.83326(12) 0.61743(10) 0.0312(4) Uani 1 1 d . . . . .
 H02T H 1.176629 0.870339 0.631057 0.037 Uiso 1 1 calc R U . . .
 C02V C 0.2411(3) -0.28222(12) 0.18424(10) 0.0327(5) Uani 1 1 d . . . . .
 H02V H 0.114453 -0.288172 0.188148 0.039 Uiso 1 1 calc R U . . .
 Cl1 Cl -0.14489(16) 1.00798(5) 0.29924(5) 0.0582(3) Uani 0.7018(17) 1 d D . P A
 1
 Cl2 Cl 0.1533(2) 0.98816(7) 0.36724(7) 0.0842(5) Uani 0.7018(17) 1 d D . P A
 1
 Cl4 Cl 0.7410(2) 0.96925(8) 0.48914(9) 0.0678(4) Uani 0.5 1 d . . P . .
 Cl5 Cl 0.1619(4) 0.91607(10) 0.26606(12) 0.1390(11) Uani 0.7018(17) 1 d D . P A
 1
 C5 C 0.0468(5) 0.9386(2) 0.32616(15) 0.0778(11) Uani 1 1 d D . . . .
 Cl1A Cl 0.0213(5) 0.93625(19) 0.24997(11) 0.0695(9) Uani 0.2982(17) 1 d D . P A
 2
 Cl2A Cl 0.0220(5) 1.00136(15) 0.35418(15) 0.0748(10) Uani 0.2982(17) 1 d D . P A
 2
 Cl5A Cl 0.3033(3) 0.89294(13) 0.32484(10) 0.0482(6) Uani 0.2982(17) 1 d D . P A
 2
 Cl9 Cl 0.4251(2) 0.99801(8) 0.56544(9) 0.0693(4) Uani 0.5 1 d . . P . .
 Cl3 Cl 0.4039(3) 0.98355(11) 0.44362(10) 0.0944(7) Uani 0.5 1 d . . P . .
 C1 C 0.500000 1.000000 0.500000 0.116(3) Uani 1 2 d S . P . .

loop_
  _atom_site_aniso_label
  _atom_site_aniso_U_11
  _atom_site_aniso_U_22
  _atom_site_aniso_U_33
  _atom_site_aniso_U_23
  _atom_site_aniso_U_13
  _atom_site_aniso_U_12
 Cl01 0.0372(3) 0.0320(3) 0.0352(3) -0.0030(2) -0.0097(2) 0.0003(2)
 Cl02 0.0610(4) 0.0405(3) 0.0399(3) -0.0079(3) -0.0009(3) -0.0123(3)
 Cl03 0.0575(4) 0.0385(3) 0.0439(3) 0.0130(3) -0.0050(3) 0.0011(3)
 O006 0.0295(7) 0.0193(6) 0.0261(7) -0.0036(5) -0.0043(6) -0.0020(5)
 O007 0.0234(7) 0.0203(6) 0.0238(7) -0.0035(5) -0.0044(5) -0.0025(5)
 O008 0.0291(7) 0.0191(6) 0.0265(7) -0.0050(5) -0.0103(6) 0.0017(5)
 O009 0.0346(8) 0.0224(7) 0.0194(6) -0.0017(5) -0.0035(5) -0.0059(6)
 O00A 0.0395(8) 0.0226(7) 0.0215(7) -0.0026(5) -0.0036(6) -0.0069(6)
 O00B 0.0387(8) 0.0259(7) 0.0257(7) 0.0007(6) -0.0063(6) -0.0115(6)
 O00C 0.0417(8) 0.0205(7) 0.0281(7) -0.0035(6) -0.0150(6) 0.0022(6)
 O00D 0.0372(8) 0.0279(7) 0.0279(7) 0.0003(6) -0.0046(6) -0.0147(6)
 C00H 0.0181(8) 0.0204(9) 0.0196(9) -0.0036(7) -0.0049(7) -0.0032(7)
 C00I 0.0211(9) 0.0185(8) 0.0169(8) -0.0039(7) -0.0035(7) -0.0039(7)
 C00J 0.0179(8) 0.0188(8) 0.0211(9) -0.0039(7) -0.0022(7) -0.0033(6)
 C00K 0.0185(8) 0.0203(9) 0.0188(9) -0.0032(7) -0.0029(7) -0.0041(7)
 C00L 0.0238(9) 0.0169(8) 0.0189(9) -0.0046(7) -0.0042(7) -0.0019(7)
 C00M 0.0195(8) 0.0191(8) 0.0192(9) -0.0029(7) -0.0020(7) -0.0050(7)
 C00N 0.0278(10) 0.0214(9) 0.0210(9) -0.0060(7) -0.0043(7) -0.0040(7)
 C00O 0.0174(8) 0.0201(9) 0.0213(9) -0.0053(7) 0.0015(7) -0.0040(7)
 C00P 0.0209(9) 0.0181(8) 0.0183(8) -0.0033(7) -0.0035(7) -0.0033(7)
 C00Q 0.0210(9) 0.0200(9) 0.0193(9) -0.0032(7) -0.0033(7) -0.0047(7)
 C00R 0.0196(8) 0.0213(9) 0.0180(8) -0.0046(7) -0.0004(7) -0.0030(7)
 C00S 0.0245(9) 0.0180(8) 0.0188(9) -0.0017(7) -0.0060(7) -0.0026(7)
 C00T 0.0218(9) 0.0203(9) 0.0193(9) -0.0031(7) -0.0024(7) -0.0042(7)
 C00U 0.0219(9) 0.0181(8) 0.0167(8) -0.0041(7) -0.0036(7) -0.0036(7)
 C00V 0.0184(8) 0.0191(9) 0.0206(9) -0.0037(7) -0.0038(7) -0.0027(7)
 C00W 0.0190(8) 0.0189(8) 0.0208(9) -0.0029(7) -0.0024(7) -0.0038(7)
 C00X 0.0225(9) 0.0207(9) 0.0235(9) -0.0070(7) -0.0014(7) -0.0038(7)
 C00Y 0.0189(8) 0.0199(9) 0.0195(9) -0.0027(7) -0.0033(7) -0.0036(7)
 C00Z 0.0165(8) 0.0208(9) 0.0187(9) -0.0023(7) -0.0041(6) -0.0035(6)
 C010 0.0172(8) 0.0223(9) 0.0188(8) -0.0041(7) 0.0006(7) -0.0053(7)
 C011 0.0197(8) 0.0208(9) 0.0203(9) -0.0038(7) -0.0018(7) -0.0040(7)
 C012 0.0211(9) 0.0194(8) 0.0218(9) -0.0046(7) -0.0031(7) -0.0040(7)
 C013 0.0175(8) 0.0185(8) 0.0202(9) -0.0023(7) -0.0033(7) -0.0029(6)
 C015 0.0265(9) 0.0188(9) 0.0202(9) -0.0017(7) -0.0061(7) -0.0015(7)
 C016 0.0208(9) 0.0227(9) 0.0273(10) -0.0082(7) 0.0017(7) -0.0048(7)
 C017 0.0213(9) 0.0202(9) 0.0199(9) -0.0044(7) -0.0036(7) -0.0037(7)
 C018 0.0238(9) 0.0233(9) 0.0192(9) -0.0006(7) -0.0038(7) -0.0074(7)
 C019 0.0208(9) 0.0221(9) 0.0189(9) -0.0041(7) -0.0035(7) -0.0051(7)
 C01A 0.0177(8) 0.0229(9) 0.0214(9) -0.0069(7) 0.0010(7) -0.0039(7)
 C01B 0.0182(8) 0.0221(9) 0.0218(9) -0.0057(7) 0.0013(7) -0.0058(7)
 C01C 0.0182(8) 0.0207(9) 0.0212(9) -0.0054(7) -0.0011(7) -0.0020(7)
 C01D 0.0211(9) 0.0200(9) 0.0215(9) -0.0026(7) -0.0039(7) -0.0056(7)
 C01E 0.0285(10) 0.0202(9) 0.0207(9) -0.0018(7) -0.0040(7) -0.0032(7)
 C01F 0.0244(9) 0.0174(8) 0.0262(10) -0.0046(7) -0.0023(7) -0.0028(7)
 C01G 0.0210(9) 0.0251(9) 0.0192(9) -0.0052(7) -0.0041(7) -0.0052(7)
 C01H 0.0187(8) 0.0189(8) 0.0191(8) -0.0037(7) 0.0007(7) -0.0032(7)
 C01I 0.0357(11) 0.0176(9) 0.0256(10) -0.0035(7) -0.0061(8) -0.0027(8)
 C01J 0.0196(8) 0.0234(9) 0.0181(9) -0.0059(7) -0.0019(7) 0.0001(7)
 C01K 0.0171(8) 0.0196(9) 0.0203(9) -0.0043(7) -0.0003(7) -0.0016(6)
 C01L 0.0245(9) 0.0205(9) 0.0186(9) -0.0003(7) -0.0035(7) -0.0052(7)
 C01M 0.0230(9) 0.0222(9) 0.0204(9) -0.0022(7) -0.0047(7) -0.0075(7)
 C01N 0.0214(9) 0.0200(9) 0.0235(9) -0.0056(7) -0.0047(7) -0.0030(7)
 C01O 0.0287(10) 0.0208(9) 0.0202(9) -0.0026(7) -0.0047(7) -0.0052(7)
 C01P 0.0247(9) 0.0186(9) 0.0243(9) -0.0043(7) -0.0053(7) -0.0019(7)
 C01Q 0.0247(9) 0.0218(9) 0.0219(9) -0.0042(7) -0.0049(7) -0.0033(7)
 C01R 0.0220(9) 0.0248(9) 0.0231(9) -0.0049(7) -0.0041(7) -0.0031(7)
 C01S 0.0251(9) 0.0188(9) 0.0222(9) -0.0032(7) -0.0057(7) -0.0005(7)
 C01T 0.0214(9) 0.0219(9) 0.0222(9) -0.0031(7) -0.0029(7) -0.0040(7)
 C01U 0.0249(9) 0.0190(8) 0.0206(9) -0.0019(7) -0.0049(7) -0.0049(7)
 C01V 0.0171(8) 0.0244(9) 0.0214(9) -0.0070(7) -0.0016(7) -0.0007(7)
 C01W 0.0205(9) 0.0227(9) 0.0202(9) -0.0052(7) -0.0007(7) -0.0010(7)
 C01X 0.0190(8) 0.0209(9) 0.0193(9) -0.0049(7) -0.0028(7) -0.0009(7)
 C01Y 0.0234(9) 0.0208(9) 0.0223(9) -0.0020(7) -0.0021(7) -0.0047(7)
 C01Z 0.0207(9) 0.0201(9) 0.0233(9) -0.0027(7) -0.0024(7) -0.0041(7)
 C020 0.0261(9) 0.0247(9) 0.0172(8) -0.0009(7) -0.0049(7) -0.0081(7)
 C021 0.0294(10) 0.0184(9) 0.0219(9) -0.0027(7) -0.0062(7) -0.0027(7)
 C022 0.0284(10) 0.0161(8) 0.0272(10) -0.0013(7) -0.0043(8) -0.0042(7)
 C023 0.0230(9) 0.0186(8) 0.0209(9) -0.0046(7) -0.0054(7) -0.0008(7)
 C024 0.0213(9) 0.0240(9) 0.0228(9) -0.0059(7) -0.0011(7) -0.0040(7)
 C025 0.0225(9) 0.0201(9) 0.0185(9) -0.0032(7) -0.0021(7) -0.0026(7)
 C026 0.0192(9) 0.0274(9) 0.0216(9) -0.0075(7) 0.0001(7) -0.0032(7)
 C027 0.0235(9) 0.0202(9) 0.0250(9) -0.0046(7) -0.0066(7) -0.0010(7)
 C028 0.0289(10) 0.0205(9) 0.0215(9) -0.0022(7) -0.0061(7) -0.0055(7)
 C029 0.0184(8) 0.0264(9) 0.0235(9) -0.0076(7) -0.0002(7) -0.0035(7)
 C02A 0.0285(10) 0.0196(9) 0.0224(9) 0.0008(7) -0.0046(7) -0.0067(7)
 C02B 0.0390(11) 0.0183(9) 0.0240(10) -0.0010(7) -0.0084(8) -0.0050(8)
 C02C 0.0208(9) 0.0203(9) 0.0192(9) -0.0034(7) -0.0009(7) -0.0022(7)
 C02D 0.0209(9) 0.0268(9) 0.0223(9) -0.0051(7) -0.0012(7) -0.0060(7)
 C02E 0.0248(9) 0.0193(9) 0.0297(10) -0.0066(7) -0.0056(8) -0.0019(7)
 C02F 0.0233(9) 0.0326(10) 0.0222(9) -0.0066(8) -0.0006(7) -0.0032(8)
 C02G 0.0207(9) 0.0245(9) 0.0228(9) -0.0067(7) -0.0036(7) -0.0016(7)
 C02H 0.0346(10) 0.0219(9) 0.0203(9) 0.0011(7) -0.0082(8) -0.0075(8)
 C02I 0.0239(9) 0.0322(10) 0.0240(9) -0.0101(8) -0.0015(7) -0.0092(8)
 C02J 0.0222(9) 0.0253(9) 0.0263(10) -0.0084(8) -0.0065(7) -0.0003(7)
 C02K 0.0243(9) 0.0274(10) 0.0298(10) -0.0134(8) 0.0025(8) -0.0076(8)
 C02L 0.0221(9) 0.0312(10) 0.0206(9) -0.0060(8) -0.0029(7) -0.0006(8)
 C02M 0.0321(10) 0.0271(10) 0.0213(9) -0.0078(8) -0.0032(8) -0.0078(8)
 C02N 0.0267(10) 0.0225(9) 0.0309(10) -0.0108(8) -0.0003(8) -0.0042(7)
 C02O 0.0254(10) 0.0412(12) 0.0227(10) -0.0119(9) -0.0022(8) -0.0058(8)
 C02P 0.0266(10) 0.0374(11) 0.0296(10) -0.0151(9) -0.0012(8) -0.0089(8)
 C02Q 0.0256(10) 0.0410(12) 0.0245(10) -0.0138(9) -0.0062(8) -0.0023(8)
 C02R 0.0253(10) 0.0290(10) 0.0287(10) -0.0085(8) -0.0012(8) -0.0074(8)
 C02S 0.0305(10) 0.0258(10) 0.0316(11) -0.0087(8) -0.0035(8) -0.0066(8)
 C02T 0.0296(10) 0.0347(11) 0.0346(11) -0.0179(9) -0.0067(9) -0.0055(8)
 C02V 0.0257(10) 0.0313(11) 0.0384(12) 0.0021(9) -0.0028(9) -0.0031(8)
 Cl1 0.0828(8) 0.0313(5) 0.0631(6) 0.0004(4) -0.0233(5) -0.0126(4)
 Cl2 0.0782(10) 0.0616(7) 0.1161(12) 0.0120(7) -0.0350(8) -0.0289(7)
 Cl4 0.0583(9) 0.0374(7) 0.1068(13) -0.0031(8) -0.0034(8) -0.0137(6)
 Cl5 0.161(2) 0.0785(11) 0.160(2) -0.0437(12) 0.0629(18) 0.0129(12)
 C5 0.091(3) 0.089(3) 0.058(2) 0.0150(18) -0.0134(18) -0.051(2)
 Cl1A 0.080(2) 0.086(2) 0.0451(13) 0.0235(13) -0.0279(13) -0.0381(17)
 Cl2A 0.081(2) 0.0510(15) 0.085(2) -0.0196(14) 0.0053(17) 0.0139(14)
 Cl5A 0.0394(11) 0.0635(14) 0.0428(12) -0.0133(10) -0.0029(8) -0.0053(9)
 Cl9 0.0706(10) 0.0422(8) 0.0881(12) -0.0012(7) 0.0002(9) -0.0006(7)
 Cl3 0.1196(17) 0.0656(11) 0.1030(15) 0.0195(10) -0.0619(14) -0.0282(11)
 C1 0.124(6) 0.123(5) 0.092(4) -0.045(4) -0.057(4) 0.069(5)

_geom_special_details
;
 All esds (except the esd in the dihedral angle between two l.s. planes)
 are estimated using the full covariance matrix.  The cell esds are taken
 into account individually in the estimation of esds in distances, angles
 and torsion angles; correlations between esds in cell parameters are only
 used when they are defined by crystal symmetry.  An approximate (isotropic)
 treatment of cell esds is used for estimating esds involving l.s. planes.
;
loop_
  _geom_bond_atom_site_label_1
  _geom_bond_atom_site_label_2
  _geom_bond_distance
  _geom_bond_site_symmetry_2
  _geom_bond_publ_flag
 Cl01 C02V 1.761(2) . ?
 Cl02 C02V 1.767(2) . ?
 Cl03 C02V 1.759(2) . ?
 O006 C00O 1.224(2) . ?
 O007 C010 1.219(2) . ?
 O008 C017 1.222(2) . ?
 O009 C01J 1.224(2) . ?
 O00A C01W 1.225(2) . ?
 O00B C01Q 1.219(2) . ?
 O00C C027 1.221(2) . ?
 O00D C024 1.212(2) . ?
 C00H C00Z 1.401(3) . ?
 C00H C01G 1.418(3) . ?
 C00H C01X 1.476(2) . ?
 C00I C00S 1.499(2) . ?
 C00I C00U 1.573(2) . ?
 C00I C00Z 1.517(2) . ?
 C00I C01T 1.556(2) . ?
 C00J C00L 1.522(2) . ?
 C00J C00W 1.410(3) . ?
 C00J C011 1.400(3) . ?
 C00K C00Q 1.444(2) . ?
 C00K C00Z 1.418(2) . ?
 C00K C01M 1.413(2) . ?
 C00L C00P 1.575(2) . ?
 C00L C021 1.506(3) . ?
 C00L C02J 1.557(3) . ?
 C00M C00Q 1.416(2) . ?
 C00M C00T 1.395(3) . ?
 C00M C00U 1.520(2) . ?
 C00N H00N 0.9500 . ?
 C00N C00T 1.426(3) . ?
 C00N C01I 1.363(3) . ?
 C00O C01A 1.487(3) . ?
 C00O C01H 1.499(2) . ?
 C00P C013 1.519(2) . ?
 C00P C015 1.505(2) . ?
 C00P C01Y 1.558(2) . ?
 C00Q C028 1.416(3) . ?
 C00R C00T 1.473(2) . ?
 C00R C01L 1.462(2) . ?
 C00R C025 1.376(3) . ?
 C00S H00S 0.9500 . ?
 C00S C01S 1.332(3) . ?
 C00U C01R 1.558(3) . ?
 C00U C01U 1.501(2) . ?
 C00V C013 1.397(3) . ?
 C00V C019 1.423(3) . ?
 C00V C01K 1.476(2) . ?
 C00W C00Y 1.446(3) . ?
 C00W C01Z 1.418(2) . ?
 C00X H00X 0.9500 . ?
 C00X C011 1.421(3) . ?
 C00X C01F 1.366(3) . ?
 C00Y C013 1.417(2) . ?
 C00Y C01D 1.414(3) . ?
 C010 C01B 1.488(2) . ?
 C010 C01H 1.502(2) . ?
 C011 C01C 1.477(3) . ?
 C012 C017 1.492(2) . ?
 C012 C01N 1.391(3) . ?
 C012 C01O 1.389(3) . ?
 C015 H015 0.9500 . ?
 C015 C01P 1.336(3) . ?
 C016 H016 0.9500 . ?
 C016 C01A 1.395(3) . ?
 C016 C02K 1.390(3) . ?
 C017 C023 1.493(2) . ?
 C018 H018 0.9500 . ?
 C018 C019 1.370(3) . ?
 C018 C01D 1.409(3) . ?
 C019 H019 0.9500 . ?
 C01A C01B 1.387(3) . ?
 C01B C02D 1.391(3) . ?
 C01C C01E 1.468(3) . ?
 C01C C02C 1.376(3) . ?
 C01D C02A 1.434(3) . ?
 C01E H01E 0.9500 . ?
 C01E C021 1.333(3) . ?
 C01F H01F 0.9500 . ?
 C01F C01Z 1.409(3) . ?
 C01G H01G 0.9500 . ?
 C01G C020 1.369(3) . ?
 C01H C01K 1.375(3) . ?
 C01I H01I 0.9500 . ?
 C01I C028 1.414(3) . ?
 C01J C01V 1.484(3) . ?
 C01J C025 1.498(2) . ?
 C01K C01P 1.466(3) . ?
 C01L H01L 0.9500 . ?
 C01L C01U 1.337(3) . ?
 C01M C020 1.415(3) . ?
 C01M C02H 1.433(3) . ?
 C01N C027 1.487(3) . ?
 C01N C02E 1.390(3) . ?
 C01O H01O 0.9500 . ?
 C01O C02M 1.390(3) . ?
 C01P H01P 0.9500 . ?
 C01Q C025 1.502(3) . ?
 C01Q C02G 1.490(3) . ?
 C01R H01D 0.9800 . ?
 C01R H01H 0.9800 . ?
 C01R H01J 0.9800 . ?
 C01S H01S 0.9500 . ?
 C01S C01X 1.453(2) . ?
 C01T H01K 0.9800 . ?
 C01T H01M 0.9800 . ?
 C01T H01N 0.9800 . ?
 C01U H01U 0.9500 . ?
 C01V C02G 1.386(3) . ?
 C01V C02L 1.392(3) . ?
 C01W C026 1.488(3) . ?
 C01W C02C 1.503(2) . ?
 C01X C023 1.379(3) . ?
 C01Y H01A 0.9800 . ?
 C01Y H01B 0.9800 . ?
 C01Y H01C 0.9800 . ?
 C01Z C022 1.431(3) . ?
 C020 H020 0.9500 . ?
 C021 H021 0.9500 . ?
 C022 H022 0.9500 . ?
 C022 C02A 1.356(3) . ?
 C023 C027 1.503(2) . ?
 C024 C029 1.492(3) . ?
 C024 C02C 1.507(3) . ?
 C026 C029 1.386(3) . ?
 C026 C02F 1.388(3) . ?
 C028 C02B 1.433(3) . ?
 C029 C02R 1.390(3) . ?
 C02A H02A 0.9500 . ?
 C02B H02G 0.9500 . ?
 C02B C02H 1.358(3) . ?
 C02D H02D 0.9500 . ?
 C02D C02I 1.393(3) . ?
 C02E H02H 0.9500 . ?
 C02E C02N 1.389(3) . ?
 C02F H02F 0.9500 . ?
 C02F C02O 1.393(3) . ?
 C02G C02S 1.389(3) . ?
 C02H H02J 0.9500 . ?
 C02I H02I 0.9500 . ?
 C02I C02K 1.398(3) . ?
 C02J H02B 0.9800 . ?
 C02J H02C 0.9800 . ?
 C02J H02E 0.9800 . ?
 C02K H02K 0.9500 . ?
 C02L H02L 0.9500 . ?
 C02L C02Q 1.386(3) . ?
 C02M H02M 0.9500 . ?
 C02M C02N 1.395(3) . ?
 C02N H02N 0.9500 . ?
 C02O H02O 0.9500 . ?
 C02O C02P 1.398(3) . ?
 C02P H02P 0.9500 . ?
 C02P C02R 1.389(3) . ?
 C02Q H02Q 0.9500 . ?
 C02Q C02T 1.397(3) . ?
 C02R H02R 0.9500 . ?
 C02S H02S 0.9500 . ?
 C02S C02T 1.394(3) . ?
 C02T H02T 0.9500 . ?
 C02V H02V 1.0000 . ?
 Cl1 C5 1.902(4) . ?
 Cl2 C5 1.780(4) . ?
 Cl4 Cl9 1.860(3) 2_676 ?
 Cl4 Cl3 2.064(3) 2_676 ?
 Cl4 C1 1.8715(17) . ?
 Cl5 C5 1.652(4) . ?
 C5 Cl1A 1.802(4) . ?
 C5 Cl2A 1.422(5) . ?
 C5 Cl5A 2.038(5) . ?
 Cl9 Cl3 1.412(3) 2_676 ?
 Cl9 C1 1.5623(19) . ?
 Cl3 C1 1.661(2) . ?

loop_
  _geom_angle_atom_site_label_1
  _geom_angle_atom_site_label_2
  _geom_angle_atom_site_label_3
  _geom_angle
  _geom_angle_site_symmetry_1
  _geom_angle_site_symmetry_3
  _geom_angle_publ_flag
 C00Z C00H C01G 118.65(16) . . ?
 C00Z C00H C01X 119.27(16) . . ?
 C01G C00H C01X 121.95(16) . . ?
 C00S C00I C00U 110.84(14) . . ?
 C00S C00I C00Z 110.59(15) . . ?
 C00S C00I C01T 107.50(14) . . ?
 C00Z C00I C00U 109.58(14) . . ?
 C00Z C00I C01T 108.38(14) . . ?
 C01T C00I C00U 109.88(14) . . ?
 C00W C00J C00L 118.03(16) . . ?
 C011 C00J C00L 121.90(16) . . ?
 C011 C00J C00W 119.91(16) . . ?
 C00Z C00K C00Q 120.65(16) . . ?
 C01M C00K C00Q 119.21(16) . . ?
 C01M C00K C00Z 120.13(16) . . ?
 C00J C00L C00P 110.34(14) . . ?
 C00J C00L C02J 107.94(15) . . ?
 C021 C00L C00J 109.98(15) . . ?
 C021 C00L C00P 110.95(15) . . ?
 C021 C00L C02J 108.43(15) . . ?
 C02J C00L C00P 109.13(14) . . ?
 C00Q C00M C00U 118.55(16) . . ?
 C00T C00M C00Q 119.74(16) . . ?
 C00T C00M C00U 121.66(16) . . ?
 C00T C00N H00N 119.6 . . ?
 C01I C00N H00N 119.6 . . ?
 C01I C00N C00T 120.76(17) . . ?
 O006 C00O C01A 123.88(16) . . ?
 O006 C00O C01H 128.76(17) . . ?
 C01A C00O C01H 107.26(15) . . ?
 C013 C00P C00L 109.74(14) . . ?
 C013 C00P C01Y 108.58(14) . . ?
 C015 C00P C00L 111.68(14) . . ?
 C015 C00P C013 110.04(15) . . ?
 C015 C00P C01Y 107.08(15) . . ?
 C01Y C00P C00L 109.64(14) . . ?
 C00M C00Q C00K 120.54(16) . . ?
 C00M C00Q C028 120.15(16) . . ?
 C028 C00Q C00K 119.28(16) . . ?
 C01L C00R C00T 115.49(16) . . ?
 C025 C00R C00T 124.34(17) . . ?
 C025 C00R C01L 120.12(16) . . ?
 C00I C00S H00S 118.2 . . ?
 C01S C00S C00I 123.52(16) . . ?
 C01S C00S H00S 118.2 . . ?
 C00M C00T C00N 119.16(17) . . ?
 C00M C00T C00R 119.65(16) . . ?
 C00N C00T C00R 120.99(16) . . ?
 C00M C00U C00I 109.56(14) . . ?
 C00M C00U C01R 109.88(14) . . ?
 C01R C00U C00I 109.03(14) . . ?
 C01U C00U C00I 111.64(14) . . ?
 C01U C00U C00M 110.41(15) . . ?
 C01U C00U C01R 106.26(15) . . ?
 C013 C00V C019 119.11(16) . . ?
 C013 C00V C01K 119.70(16) . . ?
 C019 C00V C01K 121.06(16) . . ?
 C00J C00W C00Y 120.78(16) . . ?
 C00J C00W C01Z 120.21(17) . . ?
 C01Z C00W C00Y 119.00(16) . . ?
 C011 C00X H00X 119.5 . . ?
 C01F C00X H00X 119.5 . . ?
 C01F C00X C011 121.04(17) . . ?
 C013 C00Y C00W 120.97(16) . . ?
 C01D C00Y C00W 119.33(16) . . ?
 C01D C00Y C013 119.66(16) . . ?
 C00H C00Z C00I 122.47(16) . . ?
 C00H C00Z C00K 119.70(16) . . ?
 C00K C00Z C00I 117.68(16) . . ?
 O007 C010 C01B 123.48(16) . . ?
 O007 C010 C01H 129.21(16) . . ?
 C01B C010 C01H 107.13(15) . . ?
 C00J C011 C00X 118.77(17) . . ?
 C00J C011 C01C 120.03(16) . . ?
 C00X C011 C01C 121.10(16) . . ?
 C01N C012 C017 109.57(16) . . ?
 C01O C012 C017 129.36(17) . . ?
 C01O C012 C01N 121.07(17) . . ?
 C00V C013 C00P 121.74(16) . . ?
 C00V C013 C00Y 119.75(16) . . ?
 C00Y C013 C00P 118.38(16) . . ?
 C00P C015 H015 118.1 . . ?
 C01P C015 C00P 123.70(17) . . ?
 C01P C015 H015 118.1 . . ?
 C01A C016 H016 121.3 . . ?
 C02K C016 H016 121.3 . . ?
 C02K C016 C01A 117.35(18) . . ?
 O008 C017 C012 124.58(16) . . ?
 O008 C017 C023 128.45(17) . . ?
 C012 C017 C023 106.83(15) . . ?
 C019 C018 H018 119.8 . . ?
 C019 C018 C01D 120.41(17) . . ?
 C01D C018 H018 119.8 . . ?
 C00V C019 H019 119.6 . . ?
 C018 C019 C00V 120.75(17) . . ?
 C018 C019 H019 119.6 . . ?
 C016 C01A C00O 129.00(17) . . ?
 C01B C01A C00O 109.84(16) . . ?
 C01B C01A C016 121.16(17) . . ?
 C01A C01B C010 109.72(16) . . ?
 C01A C01B C02D 121.73(17) . . ?
 C02D C01B C010 128.48(17) . . ?
 C01E C01C C011 114.87(16) . . ?
 C02C C01C C011 125.42(17) . . ?
 C02C C01C C01E 119.69(17) . . ?
 C00Y C01D C02A 119.30(17) . . ?
 C018 C01D C00Y 119.16(17) . . ?
 C018 C01D C02A 121.54(17) . . ?
 C01C C01E H01E 119.2 . . ?
 C021 C01E C01C 121.52(17) . . ?
 C021 C01E H01E 119.2 . . ?
 C00X C01F H01F 119.6 . . ?
 C00X C01F C01Z 120.83(17) . . ?
 C01Z C01F H01F 119.6 . . ?
 C00H C01G H01G 119.3 . . ?
 C020 C01G C00H 121.37(17) . . ?
 C020 C01G H01G 119.3 . . ?
 C00O C01H C010 105.89(15) . . ?
 C01K C01H C00O 125.58(16) . . ?
 C01K C01H C010 128.33(16) . . ?
 C00N C01I H01I 119.5 . . ?
 C00N C01I C028 120.98(18) . . ?
 C028 C01I H01I 119.5 . . ?
 O009 C01J C01V 124.07(17) . . ?
 O009 C01J C025 129.19(17) . . ?
 C01V C01J C025 106.73(15) . . ?
 C01H C01K C00V 124.89(16) . . ?
 C01H C01K C01P 120.02(16) . . ?
 C01P C01K C00V 115.06(16) . . ?
 C00R C01L H01L 119.6 . . ?
 C01U C01L C00R 120.76(17) . . ?
 C01U C01L H01L 119.6 . . ?
 C00K C01M C020 118.57(17) . . ?
 C00K C01M C02H 119.27(17) . . ?
 C020 C01M C02H 122.15(17) . . ?
 C012 C01N C027 109.64(16) . . ?
 C02E C01N C012 121.44(17) . . ?
 C02E C01N C027 128.92(17) . . ?
 C012 C01O H01O 121.3 . . ?
 C012 C01O C02M 117.41(18) . . ?
 C02M C01O H01O 121.3 . . ?
 C015 C01P C01K 121.08(17) . . ?
 C015 C01P H01P 119.5 . . ?
 C01K C01P H01P 119.5 . . ?
 O00B C01Q C025 129.09(17) . . ?
 O00B C01Q C02G 123.88(17) . . ?
 C02G C01Q C025 106.75(15) . . ?
 C00U C01R H01D 109.5 . . ?
 C00U C01R H01H 109.5 . . ?
 C00U C01R H01J 109.5 . . ?
 H01D C01R H01H 109.5 . . ?
 H01D C01R H01J 109.5 . . ?
 H01H C01R H01J 109.5 . . ?
 C00S C01S H01S 118.8 . . ?
 C00S C01S C01X 122.33(17) . . ?
 C01X C01S H01S 118.8 . . ?
 C00I C01T H01K 109.5 . . ?
 C00I C01T H01M 109.5 . . ?
 C00I C01T H01N 109.5 . . ?
 H01K C01T H01M 109.5 . . ?
 H01K C01T H01N 109.5 . . ?
 H01M C01T H01N 109.5 . . ?
 C00U C01U H01U 118.1 . . ?
 C01L C01U C00U 123.89(17) . . ?
 C01L C01U H01U 118.1 . . ?
 C02G C01V C01J 110.29(16) . . ?
 C02G C01V C02L 121.42(17) . . ?
 C02L C01V C01J 128.27(18) . . ?
 O00A C01W C026 123.57(17) . . ?
 O00A C01W C02C 128.76(17) . . ?
 C026 C01W C02C 107.57(15) . . ?
 C01S C01X C00H 115.69(16) . . ?
 C023 C01X C00H 125.40(16) . . ?
 C023 C01X C01S 118.90(17) . . ?
 C00P C01Y H01A 109.5 . . ?
 C00P C01Y H01B 109.5 . . ?
 C00P C01Y H01C 109.5 . . ?
 H01A C01Y H01B 109.5 . . ?
 H01A C01Y H01C 109.5 . . ?
 H01B C01Y H01C 109.5 . . ?
 C00W C01Z C022 119.60(17) . . ?
 C01F C01Z C00W 118.58(17) . . ?
 C01F C01Z C022 121.81(17) . . ?
 C01G C020 C01M 120.31(17) . . ?
 C01G C020 H020 119.8 . . ?
 C01M C020 H020 119.8 . . ?
 C00L C021 H021 118.0 . . ?
 C01E C021 C00L 124.08(17) . . ?
 C01E C021 H021 118.0 . . ?
 C01Z C022 H022 119.5 . . ?
 C02A C022 C01Z 120.94(17) . . ?
 C02A C022 H022 119.5 . . ?
 C017 C023 C027 105.97(15) . . ?
 C01X C023 C017 129.44(17) . . ?
 C01X C023 C027 124.59(16) . . ?
 O00D C024 C029 122.95(17) . . ?
 O00D C024 C02C 129.86(17) . . ?
 C029 C024 C02C 106.92(15) . . ?
 C00R C025 C01J 125.14(17) . . ?
 C00R C025 C01Q 128.11(17) . . ?
 C01J C025 C01Q 106.36(15) . . ?
 C029 C026 C01W 109.55(16) . . ?
 C029 C026 C02F 121.43(18) . . ?
 C02F C026 C01W 129.02(18) . . ?
 O00C C027 C01N 123.88(17) . . ?
 O00C C027 C023 129.65(17) . . ?
 C01N C027 C023 106.47(15) . . ?
 C00Q C028 C02B 119.25(17) . . ?
 C01I C028 C00Q 118.52(17) . . ?
 C01I C028 C02B 122.23(17) . . ?
 C026 C029 C024 110.04(16) . . ?
 C026 C029 C02R 121.18(18) . . ?
 C02R C029 C024 128.69(18) . . ?
 C01D C02A H02A 119.5 . . ?
 C022 C02A C01D 121.08(17) . . ?
 C022 C02A H02A 119.5 . . ?
 C028 C02B H02G 119.5 . . ?
 C02H C02B C028 120.97(18) . . ?
 C02H C02B H02G 119.5 . . ?
 C01C C02C C01W 124.95(17) . . ?
 C01C C02C C024 129.06(17) . . ?
 C01W C02C C024 105.65(15) . . ?
 C01B C02D H02D 121.3 . . ?
 C01B C02D C02I 117.30(18) . . ?
 C02I C02D H02D 121.3 . . ?
 C01N C02E H02H 121.2 . . ?
 C02N C02E C01N 117.67(18) . . ?
 C02N C02E H02H 121.2 . . ?
 C026 C02F H02F 121.3 . . ?
 C026 C02F C02O 117.49(19) . . ?
 C02O C02F H02F 121.3 . . ?
 C01V C02G C01Q 109.63(16) . . ?
 C01V C02G C02S 121.37(18) . . ?
 C02S C02G C01Q 128.91(18) . . ?
 C01M C02H H02J 119.5 . . ?
 C02B C02H C01M 121.04(17) . . ?
 C02B C02H H02J 119.5 . . ?
 C02D C02I H02I 119.5 . . ?
 C02D C02I C02K 120.98(18) . . ?
 C02K C02I H02I 119.5 . . ?
 C00L C02J H02B 109.5 . . ?
 C00L C02J H02C 109.5 . . ?
 C00L C02J H02E 109.5 . . ?
 H02B C02J H02C 109.5 . . ?
 H02B C02J H02E 109.5 . . ?
 H02C C02J H02E 109.5 . . ?
 C016 C02K C02I 121.45(18) . . ?
 C016 C02K H02K 119.3 . . ?
 C02I C02K H02K 119.3 . . ?
 C01V C02L H02L 121.2 . . ?
 C02Q C02L C01V 117.51(19) . . ?
 C02Q C02L H02L 121.2 . . ?
 C01O C02M H02M 119.2 . . ?
 C01O C02M C02N 121.59(18) . . ?
 C02N C02M H02M 119.2 . . ?
 C02E C02N C02M 120.75(18) . . ?
 C02E C02N H02N 119.6 . . ?
 C02M C02N H02N 119.6 . . ?
 C02F C02O H02O 119.4 . . ?
 C02F C02O C02P 121.16(19) . . ?
 C02P C02O H02O 119.4 . . ?
 C02O C02P H02P 119.6 . . ?
 C02R C02P C02O 120.82(19) . . ?
 C02R C02P H02P 119.6 . . ?
 C02L C02Q H02Q 119.4 . . ?
 C02L C02Q C02T 121.21(19) . . ?
 C02T C02Q H02Q 119.4 . . ?
 C029 C02R H02R 121.1 . . ?
 C02P C02R C029 117.87(19) . . ?
 C02P C02R H02R 121.1 . . ?
 C02G C02S H02S 121.3 . . ?
 C02G C02S C02T 117.43(19) . . ?
 C02T C02S H02S 121.3 . . ?
 C02Q C02T H02T 119.5 . . ?
 C02S C02T C02Q 121.06(19) . . ?
 C02S C02T H02T 119.5 . . ?
 Cl01 C02V Cl02 110.27(12) . . ?
 Cl01 C02V H02V 108.8 . . ?
 Cl02 C02V H02V 108.8 . . ?
 Cl03 C02V Cl01 110.60(12) . . ?
 Cl03 C02V Cl02 109.46(12) . . ?
 Cl03 C02V H02V 108.8 . . ?
 Cl9 Cl4 Cl3 95.15(11) 2_676 2_676 ?
 Cl9 Cl4 C1 49.50(7) 2_676 . ?
 C1 Cl4 Cl3 49.65(7) . 2_676 ?
 Cl2 C5 Cl1 102.4(2) . . ?
 Cl5 C5 Cl1 105.4(2) . . ?
 Cl5 C5 Cl2 114.4(2) . . ?
 Cl1A C5 Cl5A 96.2(2) . . ?
 Cl2A C5 Cl1A 126.4(3) . . ?
 Cl2A C5 Cl5A 109.9(3) . . ?
 Cl3 Cl9 Cl4 122.38(15) 2_676 2_676 ?
 Cl3 Cl9 C1 67.70(13) 2_676 . ?
 C1 Cl9 Cl4 65.64(9) . 2_676 ?
 Cl9 Cl3 Cl4 111.90(15) 2_676 2_676 ?
 Cl9 Cl3 C1 60.46(11) 2_676 . ?
 C1 Cl3 Cl4 59.14(10) . 2_676 ?
 Cl4 C1 Cl4 180.0 . 2_676 ?
 Cl9 C1 Cl4 64.85(9) 2_676 . ?
 Cl9 C1 Cl4 64.86(9) . 2_676 ?
 Cl9 C1 Cl4 115.14(9) . . ?
 Cl9 C1 Cl4 115.14(9) 2_676 2_676 ?
 Cl9 C1 Cl9 180.0 2_676 . ?
 Cl9 C1 Cl3 51.84(12) . 2_676 ?
 Cl9 C1 Cl3 51.85(12) 2_676 . ?
 Cl9 C1 Cl3 128.15(12) 2_676 2_676 ?
 Cl9 C1 Cl3 128.16(12) . . ?
 Cl3 C1 Cl4 108.79(12) 2_676 2_676 ?
 Cl3 C1 Cl4 71.21(12) 2_676 . ?
 Cl3 C1 Cl4 108.79(12) . . ?
 Cl3 C1 Cl4 71.21(12) . 2_676 ?
 Cl3 C1 Cl3 180.0 2_676 . ?

loop_
  _geom_torsion_atom_site_label_1
  _geom_torsion_atom_site_label_2
  _geom_torsion_atom_site_label_3
  _geom_torsion_atom_site_label_4
  _geom_torsion
  _geom_torsion_site_symmetry_1
  _geom_torsion_site_symmetry_2
  _geom_torsion_site_symmetry_3
  _geom_torsion_site_symmetry_4
  _geom_torsion_publ_flag
 O006 C00O C01A C016 4.0(3) . . . . ?
 O006 C00O C01A C01B -176.87(17) . . . . ?
 O006 C00O C01H C010 179.07(18) . . . . ?
 O006 C00O C01H C01K -5.8(3) . . . . ?
 O007 C010 C01B C01A -171.51(17) . . . . ?
 O007 C010 C01B C02D 5.6(3) . . . . ?
 O007 C010 C01H C00O 171.30(18) . . . . ?
 O007 C010 C01H C01K -3.6(3) . . . . ?
 O008 C017 C023 C01X -14.8(3) . . . . ?
 O008 C017 C023 C027 165.21(19) . . . . ?
 O009 C01J C01V C02G 178.15(18) . . . . ?
 O009 C01J C01V C02L 0.2(3) . . . . ?
 O009 C01J C025 C00R -3.0(3) . . . . ?
 O009 C01J C025 C01Q -176.35(19) . . . . ?
 O00A C01W C026 C029 -173.66(18) . . . . ?
 O00A C01W C026 C02F 6.9(3) . . . . ?
 O00A C01W C02C C01C -9.5(3) . . . . ?
 O00A C01W C02C C024 176.71(19) . . . . ?
 O00B C01Q C025 C00R -4.0(3) . . . . ?
 O00B C01Q C025 C01J 169.0(2) . . . . ?
 O00B C01Q C02G C01V -171.04(19) . . . . ?
 O00B C01Q C02G C02S 5.5(3) . . . . ?
 O00D C024 C029 C026 -169.29(18) . . . . ?
 O00D C024 C029 C02R 7.3(3) . . . . ?
 O00D C024 C02C C01C -2.5(3) . . . . ?
 O00D C024 C02C C01W 170.9(2) . . . . ?
 C00H C01G C020 C01M 3.2(3) . . . . ?
 C00H C01X C023 C017 -18.8(3) . . . . ?
 C00H C01X C023 C027 161.19(18) . . . . ?
 C00I C00S C01S C01X 1.1(3) . . . . ?
 C00I C00U C01U C01L -143.97(18) . . . . ?
 C00J C00L C00P C013 52.90(19) . . . . ?
 C00J C00L C00P C015 175.21(15) . . . . ?
 C00J C00L C00P C01Y -66.27(18) . . . . ?
 C00J C00L C021 C01E -21.3(3) . . . . ?
 C00J C00W C00Y C013 13.2(3) . . . . ?
 C00J C00W C00Y C01D -169.03(17) . . . . ?
 C00J C00W C01Z C01F -6.8(3) . . . . ?
 C00J C00W C01Z C022 174.38(17) . . . . ?
 C00J C011 C01C C01E -19.8(2) . . . . ?
 C00J C011 C01C C02C 158.58(18) . . . . ?
 C00K C00Q C028 C01I 174.61(17) . . . . ?
 C00K C00Q C028 C02B -5.6(3) . . . . ?
 C00K C01M C020 C01G 7.1(3) . . . . ?
 C00K C01M C02H C02B 0.9(3) . . . . ?
 C00L C00J C00W C00Y 5.8(3) . . . . ?
 C00L C00J C00W C01Z -172.95(16) . . . . ?
 C00L C00J C011 C00X -179.82(16) . . . . ?
 C00L C00J C011 C01C -3.3(3) . . . . ?
 C00L C00P C013 C00V 146.76(16) . . . . ?
 C00L C00P C013 C00Y -37.4(2) . . . . ?
 C00L C00P C015 C01P -146.12(18) . . . . ?
 C00M C00Q C028 C01I -7.4(3) . . . . ?
 C00M C00Q C028 C02B 172.41(18) . . . . ?
 C00M C00U C01U C01L -21.8(2) . . . . ?
 C00N C01I C028 C00Q 6.2(3) . . . . ?
 C00N C01I C028 C02B -173.65(19) . . . . ?
 C00O C01A C01B C010 -2.4(2) . . . . ?
 C00O C01A C01B C02D -179.79(16) . . . . ?
 C00O C01H C01K C00V 170.54(17) . . . . ?
 C00O C01H C01K C01P -11.3(3) . . . . ?
 C00P C00L C021 C01E -143.65(19) . . . . ?
 C00P C015 C01P C01K 1.6(3) . . . . ?
 C00Q C00K C00Z C00H -177.39(16) . . . . ?
 C00Q C00K C00Z C00I 6.8(2) . . . . ?
 C00Q C00K C01M C020 170.74(16) . . . . ?
 C00Q C00K C01M C02H -9.1(3) . . . . ?
 C00Q C00M C00T C00N 5.7(3) . . . . ?
 C00Q C00M C00T C00R -179.21(16) . . . . ?
 C00Q C00M C00U C00I -36.7(2) . . . . ?
 C00Q C00M C00U C01R 83.10(19) . . . . ?
 C00Q C00M C00U C01U -160.02(16) . . . . ?
 C00Q C028 C02B C02H -2.6(3) . . . . ?
 C00R C01L C01U C00U -0.6(3) . . . . ?
 C00S C00I C00U C00M 176.87(15) . . . . ?
 C00S C00I C00U C01R 56.59(19) . . . . ?
 C00S C00I C00U C01U -60.50(19) . . . . ?
 C00S C00I C00Z C00H 20.5(2) . . . . ?
 C00S C00I C00Z C00K -163.79(15) . . . . ?
 C00S C01S C01X C00H 19.0(3) . . . . ?
 C00S C01S C01X C023 -161.88(18) . . . . ?
 C00T C00M C00Q C00K 179.43(16) . . . . ?
 C00T C00M C00Q C028 1.5(3) . . . . ?
 C00T C00M C00U C00I 146.03(17) . . . . ?
 C00T C00M C00U C01R -94.2(2) . . . . ?
 C00T C00M C00U C01U 22.7(2) . . . . ?
 C00T C00N C01I C028 1.1(3) . . . . ?
 C00T C00R C01L C01U 23.3(3) . . . . ?
 C00T C00R C025 C01J 170.91(17) . . . . ?
 C00T C00R C025 C01Q -17.2(3) . . . . ?
 C00U C00I C00S C01S -141.94(18) . . . . ?
 C00U C00I C00Z C00H 142.97(16) . . . . ?
 C00U C00I C00Z C00K -41.3(2) . . . . ?
 C00U C00M C00Q C00K 2.1(3) . . . . ?
 C00U C00M C00Q C028 -175.89(16) . . . . ?
 C00U C00M C00T C00N -176.98(16) . . . . ?
 C00U C00M C00T C00R -1.9(3) . . . . ?
 C00V C01K C01P C015 22.6(3) . . . . ?
 C00W C00J C00L C00P -38.9(2) . . . . ?
 C00W C00J C00L C021 -161.57(16) . . . . ?
 C00W C00J C00L C02J 80.31(19) . . . . ?
 C00W C00J C011 C00X 4.7(3) . . . . ?
 C00W C00J C011 C01C -178.79(16) . . . . ?
 C00W C00Y C013 C00P 4.6(2) . . . . ?
 C00W C00Y C013 C00V -179.45(16) . . . . ?
 C00W C00Y C01D C018 172.32(16) . . . . ?
 C00W C00Y C01D C02A -8.0(3) . . . . ?
 C00W C01Z C022 C02A -2.9(3) . . . . ?
 C00X C011 C01C C01E 156.66(17) . . . . ?
 C00X C011 C01C C02C -25.0(3) . . . . ?
 C00X C01F C01Z C00W 3.5(3) . . . . ?
 C00X C01F C01Z C022 -177.77(18) . . . . ?
 C00Y C00W C01Z C01F 174.38(16) . . . . ?
 C00Y C00W C01Z C022 -4.4(3) . . . . ?
 C00Y C01D C02A C022 0.7(3) . . . . ?
 C00Z C00H C01G C020 -9.9(3) . . . . ?
 C00Z C00H C01X C01S -17.9(2) . . . . ?
 C00Z C00H C01X C023 163.09(18) . . . . ?
 C00Z C00I C00S C01S -20.2(2) . . . . ?
 C00Z C00I C00U C00M 54.54(18) . . . . ?
 C00Z C00I C00U C01R -65.75(18) . . . . ?
 C00Z C00I C00U C01U 177.16(15) . . . . ?
 C00Z C00K C00Q C00M 14.9(3) . . . . ?
 C00Z C00K C00Q C028 -167.07(17) . . . . ?
 C00Z C00K C01M C020 -10.8(3) . . . . ?
 C00Z C00K C01M C02H 169.38(17) . . . . ?
 C010 C01B C02D C02I -177.54(18) . . . . ?
 C010 C01H C01K C00V -15.5(3) . . . . ?
 C010 C01H C01K C01P 162.72(17) . . . . ?
 C011 C00J C00L C00P 145.60(17) . . . . ?
 C011 C00J C00L C021 22.9(2) . . . . ?
 C011 C00J C00L C02J -95.2(2) . . . . ?
 C011 C00J C00W C00Y -178.52(16) . . . . ?
 C011 C00J C00W C01Z 2.7(3) . . . . ?
 C011 C00X C01F C01Z 4.1(3) . . . . ?
 C011 C01C C01E C021 22.2(3) . . . . ?
 C011 C01C C02C C01W 172.73(17) . . . . ?
 C011 C01C C02C C024 -15.0(3) . . . . ?
 C012 C017 C023 C01X 169.46(19) . . . . ?
 C012 C017 C023 C027 -10.53(19) . . . . ?
 C012 C01N C027 O00C 170.19(19) . . . . ?
 C012 C01N C027 C023 -10.1(2) . . . . ?
 C012 C01N C02E C02N -0.7(3) . . . . ?
 C012 C01O C02M C02N 0.6(3) . . . . ?
 C013 C00P C015 C01P -24.0(2) . . . . ?
 C013 C00V C019 C018 -9.5(3) . . . . ?
 C013 C00V C01K C01H 156.08(18) . . . . ?
 C013 C00V C01K C01P -22.2(2) . . . . ?
 C013 C00Y C01D C018 -9.9(3) . . . . ?
 C013 C00Y C01D C02A 169.81(17) . . . . ?
 C015 C00P C013 C00V 23.5(2) . . . . ?
 C015 C00P C013 C00Y -160.67(16) . . . . ?
 C016 C01A C01B C010 176.73(16) . . . . ?
 C016 C01A C01B C02D -0.6(3) . . . . ?
 C017 C012 C01N C027 3.5(2) . . . . ?
 C017 C012 C01N C02E -176.69(17) . . . . ?
 C017 C012 C01O C02M 176.66(18) . . . . ?
 C017 C023 C027 O00C -167.8(2) . . . . ?
 C017 C023 C027 C01N 12.5(2) . . . . ?
 C018 C01D C02A C022 -179.58(18) . . . . ?
 C019 C00V C013 C00P -177.44(16) . . . . ?
 C019 C00V C013 C00Y 6.8(3) . . . . ?
 C019 C00V C01K C01H -28.1(3) . . . . ?
 C019 C00V C01K C01P 153.66(17) . . . . ?
 C019 C018 C01D C00Y 7.3(3) . . . . ?
 C019 C018 C01D C02A -172.35(17) . . . . ?
 C01A C00O C01H C010 2.46(18) . . . . ?
 C01A C00O C01H C01K 177.56(17) . . . . ?
 C01A C016 C02K C02I -0.8(3) . . . . ?
 C01A C01B C02D C02I -0.7(3) . . . . ?
 C01B C010 C01H C00O -3.85(18) . . . . ?
 C01B C010 C01H C01K -178.77(17) . . . . ?
 C01B C02D C02I C02K 1.3(3) . . . . ?
 C01C C01E C021 C00L -0.7(3) . . . . ?
 C01D C00Y C013 C00P -173.13(16) . . . . ?
 C01D C00Y C013 C00V 2.8(3) . . . . ?
 C01D C018 C019 C00V 2.3(3) . . . . ?
 C01E C01C C02C C01W -9.0(3) . . . . ?
 C01E C01C C02C C024 163.24(18) . . . . ?
 C01F C00X C011 C00J -8.2(3) . . . . ?
 C01F C00X C011 C01C 175.35(17) . . . . ?
 C01F C01Z C022 C02A 178.38(18) . . . . ?
 C01G C00H C00Z C00I -178.30(16) . . . . ?
 C01G C00H C00Z C00K 6.1(3) . . . . ?
 C01G C00H C01X C01S 157.93(17) . . . . ?
 C01G C00H C01X C023 -21.1(3) . . . . ?
 C01H C00O C01A C016 -179.15(18) . . . . ?
 C01H C00O C01A C01B -0.1(2) . . . . ?
 C01H C010 C01B C01A 4.0(2) . . . . ?
 C01H C010 C01B C02D -178.90(18) . . . . ?
 C01H C01K C01P C015 -155.78(18) . . . . ?
 C01I C00N C00T C00M -7.1(3) . . . . ?
 C01I C00N C00T C00R 177.91(18) . . . . ?
 C01I C028 C02B C02H 177.2(2) . . . . ?
 C01J C01V C02G C01Q -0.3(2) . . . . ?
 C01J C01V C02G C02S -177.09(17) . . . . ?
 C01J C01V C02L C02Q 177.04(18) . . . . ?
 C01K C00V C013 C00P -1.5(3) . . . . ?
 C01K C00V C013 C00Y -177.30(16) . . . . ?
 C01K C00V C019 C018 174.65(17) . . . . ?
 C01L C00R C00T C00M -21.7(2) . . . . ?
 C01L C00R C00T C00N 153.28(17) . . . . ?
 C01L C00R C025 C01J -11.6(3) . . . . ?
 C01L C00R C025 C01Q 160.27(18) . . . . ?
 C01M C00K C00Q C00M -166.60(17) . . . . ?
 C01M C00K C00Q C028 11.4(3) . . . . ?
 C01M C00K C00Z C00H 4.2(3) . . . . ?
 C01M C00K C00Z C00I -171.68(16) . . . . ?
 C01N C012 C017 O008 -171.37(18) . . . . ?
 C01N C012 C017 C023 4.6(2) . . . . ?
 C01N C012 C01O C02M -2.7(3) . . . . ?
 C01N C02E C02N C02M -1.4(3) . . . . ?
 C01O C012 C017 O008 9.2(3) . . . . ?
 C01O C012 C017 C023 -174.83(19) . . . . ?
 C01O C012 C01N C027 -177.06(17) . . . . ?
 C01O C012 C01N C02E 2.8(3) . . . . ?
 C01O C02M C02N C02E 1.4(3) . . . . ?
 C01Q C02G C02S C02T -176.68(19) . . . . ?
 C01R C00U C01U C01L 97.3(2) . . . . ?
 C01S C01X C023 C017 162.23(18) . . . . ?
 C01S C01X C023 C027 -17.8(3) . . . . ?
 C01T C00I C00S C01S 98.0(2) . . . . ?
 C01T C00I C00U C00M -64.45(18) . . . . ?
 C01T C00I C00U C01R 175.26(14) . . . . ?
 C01T C00I C00U C01U 58.17(19) . . . . ?
 C01T C00I C00Z C00H -97.12(19) . . . . ?
 C01T C00I C00Z C00K 78.61(19) . . . . ?
 C01V C01J C025 C00R 178.06(17) . . . . ?
 C01V C01J C025 C01Q 4.73(19) . . . . ?
 C01V C02G C02S C02T -0.5(3) . . . . ?
 C01V C02L C02Q C02T -0.1(3) . . . . ?
 C01W C026 C029 C024 -5.2(2) . . . . ?
 C01W C026 C029 C02R 177.96(17) . . . . ?
 C01W C026 C02F C02O -178.70(18) . . . . ?
 C01X C00H C00Z C00I -2.3(3) . . . . ?
 C01X C00H C00Z C00K -177.96(16) . . . . ?
 C01X C00H C01G C020 174.25(17) . . . . ?
 C01X C023 C027 O00C 12.2(3) . . . . ?
 C01X C023 C027 C01N -167.49(18) . . . . ?
 C01Y C00P C013 C00V -93.42(19) . . . . ?
 C01Y C00P C013 C00Y 82.43(19) . . . . ?
 C01Y C00P C015 C01P 93.8(2) . . . . ?
 C01Z C00W C00Y C013 -167.99(16) . . . . ?
 C01Z C00W C00Y C01D 9.8(3) . . . . ?
 C01Z C022 C02A C01D 4.8(3) . . . . ?
 C020 C01M C02H C02B -178.90(19) . . . . ?
 C021 C00L C00P C013 175.05(15) . . . . ?
 C021 C00L C00P C015 -62.64(19) . . . . ?
 C021 C00L C00P C01Y 55.88(19) . . . . ?
 C024 C029 C02R C02P -175.21(19) . . . . ?
 C025 C00R C00T C00M 155.94(18) . . . . ?
 C025 C00R C00T C00N -29.1(3) . . . . ?
 C025 C00R C01L C01U -154.40(18) . . . . ?
 C025 C01J C01V C02G -2.9(2) . . . . ?
 C025 C01J C01V C02L 179.22(18) . . . . ?
 C025 C01Q C02G C01V 3.3(2) . . . . ?
 C025 C01Q C02G C02S 179.78(19) . . . . ?
 C026 C01W C02C C01C 173.99(17) . . . . ?
 C026 C01W C02C C024 0.24(19) . . . . ?
 C026 C029 C02R C02P 1.0(3) . . . . ?
 C026 C02F C02O C02P 0.1(3) . . . . ?
 C027 C01N C02E C02N 179.15(18) . . . . ?
 C028 C02B C02H C01M 5.0(3) . . . . ?
 C029 C024 C02C C01C -176.57(18) . . . . ?
 C029 C024 C02C C01W -3.17(19) . . . . ?
 C029 C026 C02F C02O 1.9(3) . . . . ?
 C02C C01C C01E C021 -156.24(19) . . . . ?
 C02C C01W C026 C029 3.0(2) . . . . ?
 C02C C01W C026 C02F -176.41(18) . . . . ?
 C02C C024 C029 C026 5.2(2) . . . . ?
 C02C C024 C029 C02R -178.17(19) . . . . ?
 C02D C02I C02K C016 -0.5(3) . . . . ?
 C02E C01N C027 O00C -9.6(3) . . . . ?
 C02E C01N C027 C023 170.09(19) . . . . ?
 C02F C026 C029 C024 174.35(17) . . . . ?
 C02F C026 C029 C02R -2.5(3) . . . . ?
 C02F C02O C02P C02R -1.6(3) . . . . ?
 C02G C01Q C025 C00R -177.95(18) . . . . ?
 C02G C01Q C025 C01J -4.9(2) . . . . ?
 C02G C01V C02L C02Q -0.7(3) . . . . ?
 C02G C02S C02T C02Q -0.2(3) . . . . ?
 C02H C01M C020 C01G -173.04(18) . . . . ?
 C02J C00L C00P C013 -65.54(18) . . . . ?
 C02J C00L C00P C015 56.77(19) . . . . ?
 C02J C00L C00P C01Y 175.29(14) . . . . ?
 C02J C00L C021 C01E 96.5(2) . . . . ?
 C02K C016 C01A C00O -179.61(17) . . . . ?
 C02K C016 C01A C01B 1.4(3) . . . . ?
 C02L C01V C02G C01Q 177.83(17) . . . . ?
 C02L C01V C02G C02S 1.0(3) . . . . ?
 C02L C02Q C02T C02S 0.5(3) . . . . ?
 C02O C02P C02R C029 1.0(3) . . . . ?
 Cl4 Cl9 C1 Cl4 180.003(3) 2_676 . . . ?
 Cl4 Cl9 C1 Cl3 -34.79(12) 2_676 . . . ?
 Cl4 Cl9 C1 Cl3 145.21(12) 2_676 . . 2_676 ?
 Cl4 Cl3 C1 Cl4 179.999(3) 2_676 . . . ?
 Cl4 Cl3 C1 Cl9 -146.93(11) 2_676 . . 2_676 ?
 Cl4 Cl3 C1 Cl9 33.07(11) 2_676 . . . ?
 Cl9 Cl4 C1 Cl9 180.002(4) 2_676 . . . ?
 Cl9 Cl4 C1 Cl3 -151.71(10) 2_676 . . 2_676 ?
 Cl9 Cl4 C1 Cl3 28.29(10) 2_676 . . . ?
 Cl9 Cl3 C1 Cl4 -33.07(11) 2_676 . . . ?
 Cl9 Cl3 C1 Cl4 146.93(11) 2_676 . . 2_676 ?
 Cl9 Cl3 C1 Cl9 179.999(4) 2_676 . . . ?
 Cl3 Cl4 C1 Cl9 -28.29(10) 2_676 . . . ?
 Cl3 Cl4 C1 Cl9 151.71(10) 2_676 . . 2_676 ?
 Cl3 Cl4 C1 Cl3 180.000(3) 2_676 . . . ?
 Cl3 Cl9 C1 Cl4 34.79(12) 2_676 . . . ?
 Cl3 Cl9 C1 Cl4 -145.21(12) 2_676 . . 2_676 ?
 Cl3 Cl9 C1 Cl3 179.999(3) 2_676 . . . ?

_shelx_res_file
;
TITL mo_b23_sje_indane_0m_a.res in P-1
    mo_b23_sje_indane_0m.res
    created by SHELXL-2018/3 at 14:58:02 on 21-Aug-2023
REM Old TITL
REM SHELXT solution in P-1: R1 0.145, Rweak 0.006, Alpha 0.037
REM <I/s> 0.000 for 0 systematic absences, Orientation as input
REM Formula found by SHELXT: C187 O20 Cl6
CELL 0.71073 7.7592 18.9181 23.136 80.552 84.145 80.771
ZERR 1 0.0008 0.002 0.0022 0.004 0.004 0.004
LATT 1
SFAC C H Cl O
UNIT 173 98 15 16
SADI Cl1 C5 Cl1A C5
SADI Cl2 C5 Cl2A C5
SADI Cl5 C5 Cl5A C5

L.S. 10 0 0
PLAN  50
SIZE 0.11 0.2 0.21
TEMP -173.15
CONF
BOND
list 4
MORE -1
BOND $H
fmap 2 53
acta
OMIT 0 2 0
OMIT 0 -2 1
OMIT 1 1 2
REM <olex2.extras>
REM <HklSrc "%.\\mo_b23_sje_indane_0m.hkl">
REM </olex2.extras>

WGHT    0.059100    3.291100
FVAR       0.48799   0.70177
CL01  3    0.367871   -0.364746    0.171123    11.00000    0.03721    0.03196 =
         0.03519   -0.00298   -0.00974    0.00028
CL02  3    0.294304   -0.257899    0.250070    11.00000    0.06100    0.04048 =
         0.03990   -0.00786   -0.00087   -0.01228
CL03  3    0.276287   -0.212890    0.125515    11.00000    0.05751    0.03853 =
         0.04390    0.01298   -0.00496    0.00109
O006  4    0.406555   -0.070304    0.072199    11.00000    0.02950    0.01932 =
         0.02605   -0.00360   -0.00430   -0.00199
O007  4    0.137645    0.156500   -0.024204    11.00000    0.02342    0.02028 =
         0.02381   -0.00352   -0.00436   -0.00247
O008  4    0.616595    0.534788    0.083620    11.00000    0.02914    0.01911 =
         0.02647   -0.00501   -0.01028    0.00166
O009  4    0.903130    0.611590    0.571234    11.00000    0.03458    0.02244 =
         0.01942   -0.00171   -0.00354   -0.00594
O00A  4    0.441206    0.177672    0.466757    11.00000    0.03946    0.02260 =
         0.02149   -0.00263   -0.00355   -0.00687
O00B  4    0.999602    0.824117    0.437847    11.00000    0.03870    0.02591 =
         0.02571    0.00071   -0.00630   -0.01155
O00C  4    0.912854    0.328495    0.196984    11.00000    0.04169    0.02048 =
         0.02809   -0.00355   -0.01498    0.00218
O00D  4    0.543527    0.401949    0.351181    11.00000    0.03723    0.02794 =
         0.02788    0.00029   -0.00459   -0.01467
C00H  1    0.815265    0.572597    0.188945    11.00000    0.01812    0.02036 =
         0.01958   -0.00362   -0.00486   -0.00320
C00I  1    0.779327    0.567199    0.300669    11.00000    0.02115    0.01847 =
         0.01690   -0.00389   -0.00346   -0.00385
C00J  1    0.379501    0.267280    0.232885    11.00000    0.01789    0.01879 =
         0.02114   -0.00393   -0.00217   -0.00328
C00K  1    0.782159    0.684167    0.231405    11.00000    0.01846    0.02025 =
         0.01878   -0.00322   -0.00288   -0.00414
C00L  1    0.442096    0.186627    0.233936    11.00000    0.02379    0.01694 =
         0.01891   -0.00462   -0.00424   -0.00195
C00M  1    0.814385    0.682390    0.337348    11.00000    0.01950    0.01912 =
         0.01916   -0.00294   -0.00196   -0.00496
C00N  1    0.733520    0.794185    0.379052    11.00000    0.02778    0.02139 =
         0.02095   -0.00601   -0.00429   -0.00399
AFIX  43
H00N  2    0.713563    0.818246    0.412601    11.00000   -1.20000
AFIX   0

C00O  1    0.328656   -0.021089    0.039082    11.00000    0.01742    0.02010 =
         0.02128   -0.00527    0.00150   -0.00399
C00P  1    0.341319    0.155698    0.190208    11.00000    0.02095    0.01809 =
         0.01829   -0.00333   -0.00347   -0.00328
C00Q  1    0.770519    0.721171    0.281808    11.00000    0.02103    0.01996 =
         0.01934   -0.00316   -0.00332   -0.00472
C00R  1    0.851728    0.678870    0.443010    11.00000    0.01959    0.02126 =
         0.01796   -0.00458   -0.00035   -0.00300
C00S  1    0.847864    0.488286    0.301924    11.00000    0.02448    0.01803 =
         0.01880   -0.00167   -0.00598   -0.00257
AFIX  43
H00S  2    0.879597    0.460500    0.338349    11.00000   -1.20000
AFIX   0
C00T  1    0.803842    0.719163    0.385450    11.00000    0.02183    0.02028 =
         0.01931   -0.00313   -0.00240   -0.00417
C00U  1    0.879774    0.601629    0.342174    11.00000    0.02189    0.01813 =
         0.01671   -0.00411   -0.00365   -0.00362

C00V  1    0.362508    0.170175    0.078353    11.00000    0.01835    0.01906 =
         0.02061   -0.00366   -0.00383   -0.00273
C00W  1    0.343261    0.309873    0.178304    11.00000    0.01904    0.01893 =
         0.02083   -0.00294   -0.00237   -0.00385
C00X  1    0.308940    0.375813    0.279051    11.00000    0.02253    0.02069 =
         0.02345   -0.00695   -0.00136   -0.00381
AFIX  43
H00X  2    0.286739    0.397568    0.313786    11.00000   -1.20000
AFIX   0
C00Y  1    0.349226    0.276710    0.125975    11.00000    0.01890    0.01991 =
         0.01955   -0.00272   -0.00326   -0.00362

C00Z  1    0.796911    0.607606    0.238560    11.00000    0.01647    0.02083 =
         0.01872   -0.00230   -0.00407   -0.00354
C010  1    0.202572    0.093497   -0.011238    11.00000    0.01721    0.02226 =
         0.01883   -0.00414    0.00056   -0.00529
C011  1    0.369081    0.300251    0.283319    11.00000    0.01970    0.02076 =
         0.02033   -0.00383   -0.00184   -0.00395
C012  1    0.750906    0.416638    0.063662    11.00000    0.02111    0.01939 =
         0.02175   -0.00462   -0.00308   -0.00404
C013  1    0.355295    0.200846    0.129685    11.00000    0.01746    0.01851 =
         0.02021   -0.00232   -0.00332   -0.00287
C015  1    0.410675    0.077461    0.186377    11.00000    0.02653    0.01885 =
         0.02023   -0.00173   -0.00612   -0.00155
AFIX  43
H015  2    0.451708    0.047369    0.220742    11.00000   -1.20000
AFIX   0
C016  1    0.229099   -0.096674   -0.032373    11.00000    0.02083    0.02274 =
         0.02732   -0.00820    0.00165   -0.00485
AFIX  43
H016  2    0.274116   -0.142300   -0.011421    11.00000   -1.20000
AFIX   0

C017  1    0.711853    0.477977    0.098342    11.00000    0.02131    0.02021 =
         0.01991   -0.00436   -0.00357   -0.00367
C018  1    0.369927    0.288321    0.019205    11.00000    0.02381    0.02327 =
         0.01918   -0.00063   -0.00380   -0.00743
AFIX  43
H018  2    0.379433    0.317498   -0.018207    11.00000   -1.20000
AFIX   0
C019  1    0.382797    0.214687    0.022941    11.00000    0.02076    0.02206 =
         0.01891   -0.00411   -0.00345   -0.00507
AFIX  43
H019  2    0.405533    0.193082   -0.011863    11.00000   -1.20000
AFIX   0
C01A  1    0.244991   -0.032062   -0.013152    11.00000    0.01768    0.02292 =
         0.02139   -0.00688    0.00097   -0.00394
C01B  1    0.175845    0.034412   -0.043174    11.00000    0.01824    0.02206 =
         0.02180   -0.00566    0.00130   -0.00583
C01C  1    0.410363    0.255971    0.340311    11.00000    0.01824    0.02067 =
         0.02118   -0.00544   -0.00114   -0.00203
C01D  1    0.342666    0.321084    0.070513    11.00000    0.02111    0.02002 =
         0.02154   -0.00260   -0.00387   -0.00558
C01E  1    0.402140    0.178420    0.343722    11.00000    0.02854    0.02023 =
         0.02069   -0.00185   -0.00399   -0.00323
AFIX  43
H01E  2    0.385562    0.149930    0.381131    11.00000   -1.20000
AFIX   0
C01F  1    0.282562    0.417639    0.225802    11.00000    0.02436    0.01735 =
         0.02618   -0.00462   -0.00230   -0.00280
AFIX  43
H01F  2    0.249619    0.468514    0.223755    11.00000   -1.20000
AFIX   0

C01G  1    0.835709    0.614397    0.132568    11.00000    0.02098    0.02512 =
         0.01919   -0.00517   -0.00407   -0.00522
AFIX  43
H01G  2    0.866664    0.590467    0.099152    11.00000   -1.20000
AFIX   0

C01H  1    0.307048    0.058922    0.039889    11.00000    0.01869    0.01887 =
         0.01906   -0.00366    0.00068   -0.00324
C01I  1    0.694609    0.831770    0.325372    11.00000    0.03571    0.01762 =
         0.02562   -0.00348   -0.00612   -0.00274
AFIX  43
H01I  2    0.649723    0.881918    0.321897    11.00000   -1.20000
AFIX   0
C01J  1    0.931140    0.672148    0.548311    11.00000    0.01960    0.02342 =
         0.01814   -0.00593   -0.00194    0.00010

C01K  1    0.360928    0.091588    0.082383    11.00000    0.01711    0.01964 =
         0.02032   -0.00435   -0.00029   -0.00159
C01L  1    0.845170    0.601017    0.451122    11.00000    0.02453    0.02050 =
         0.01857   -0.00035   -0.00349   -0.00521
AFIX  43
H01L  2    0.831070    0.575130    0.489709    11.00000   -1.20000
AFIX   0
C01M  1    0.774347    0.725278    0.174686    11.00000    0.02298    0.02216 =
         0.02041   -0.00220   -0.00470   -0.00754
C01N  1    0.842131    0.356869    0.096731    11.00000    0.02137    0.01998 =
         0.02350   -0.00558   -0.00468   -0.00298
C01O  1    0.710447    0.413881    0.007023    11.00000    0.02872    0.02078 =
         0.02024   -0.00260   -0.00470   -0.00518
AFIX  43
H01O  2    0.643896    0.453900   -0.015070    11.00000   -1.20000
AFIX   0

C01P  1    0.417785    0.047954    0.137382    11.00000    0.02472    0.01863 =
         0.02427   -0.00429   -0.00530   -0.00188
AFIX  43
H01P  2    0.460395   -0.002136    0.138204    11.00000   -1.20000
AFIX   0

C01Q  1    0.972365    0.780690    0.481662    11.00000    0.02471    0.02178 =
         0.02192   -0.00421   -0.00487   -0.00335
C01R  1    1.079535    0.588927    0.323382    11.00000    0.02199    0.02483 =
         0.02308   -0.00489   -0.00409   -0.00307
AFIX 137
H01D  2    1.141320    0.615503    0.345638    11.00000   -1.50000
H01H  2    1.098991    0.606212    0.281266    11.00000   -1.50000
H01J  2    1.123966    0.537075    0.331421    11.00000   -1.50000
AFIX   0
C01S  1    0.866668    0.455016    0.254695    11.00000    0.02508    0.01881 =
         0.02219   -0.00321   -0.00567   -0.00047
AFIX  43
H01S  2    0.909111    0.404611    0.258961    11.00000   -1.20000
AFIX   0
C01T  1    0.581341    0.573537    0.321912    11.00000    0.02140    0.02190 =
         0.02215   -0.00306   -0.00293   -0.00401
AFIX 137
H01K  2    0.519200    0.552793    0.295471    11.00000   -1.50000
H01M  2    0.532690    0.624669    0.321788    11.00000   -1.50000
H01N  2    0.567461    0.547139    0.361855    11.00000   -1.50000
AFIX   0
C01U  1    0.858793    0.565841    0.404848    11.00000    0.02486    0.01902 =
         0.02065   -0.00189   -0.00495   -0.00486
AFIX  43
H01U  2    0.854963    0.515192    0.412078    11.00000   -1.20000
AFIX   0
C01V  1    0.996290    0.724015    0.579459    11.00000    0.01707    0.02441 =
         0.02138   -0.00704   -0.00160   -0.00075

C01W  1    0.480255    0.237857    0.447746    11.00000    0.02054    0.02272 =
         0.02020   -0.00522   -0.00068   -0.00099
C01X  1    0.824559    0.493098    0.196891    11.00000    0.01898    0.02087 =
         0.01930   -0.00492   -0.00278   -0.00086
C01Y  1    0.144125    0.159449    0.212451    11.00000    0.02337    0.02076 =
         0.02226   -0.00201   -0.00214   -0.00469
AFIX 137
H01A  2    0.094039    0.209817    0.215355    11.00000   -1.50000
H01B  2    0.133001    0.129846    0.251219    11.00000   -1.50000
H01C  2    0.081301    0.141043    0.184768    11.00000   -1.50000
AFIX   0
C01Z  1    0.303596    0.386279    0.173849    11.00000    0.02071    0.02015 =
         0.02330   -0.00269   -0.00238   -0.00411

C020  1    0.811763    0.688528    0.125295    11.00000    0.02612    0.02475 =
         0.01718   -0.00087   -0.00493   -0.00811
AFIX  43
H020  2    0.820312    0.715412    0.086904    11.00000   -1.20000
AFIX   0

C021  1    0.417398    0.147023    0.295531    11.00000    0.02945    0.01839 =
         0.02192   -0.00273   -0.00625   -0.00274
AFIX  43
H021  2    0.412380    0.096530    0.300345    11.00000   -1.20000
AFIX   0
C022  1    0.282685    0.429283    0.117375    11.00000    0.02843    0.01609 =
         0.02720   -0.00133   -0.00430   -0.00417
AFIX  43
H022  2    0.250862    0.480284    0.114601    11.00000   -1.20000
AFIX   0

C023  1    0.799348    0.453529    0.154223    11.00000    0.02300    0.01855 =
         0.02085   -0.00464   -0.00543   -0.00076
C024  1    0.518660    0.352719    0.390319    11.00000    0.02129    0.02399 =
         0.02275   -0.00590   -0.00114   -0.00399
C025  1    0.906149    0.709371    0.486777    11.00000    0.02252    0.02012 =
         0.01849   -0.00324   -0.00211   -0.00259
C026  1    0.550981    0.283010    0.484009    11.00000    0.01916    0.02739 =
         0.02161   -0.00748    0.00014   -0.00319
C027  1    0.859076    0.373615    0.156307    11.00000    0.02352    0.02017 =
         0.02498   -0.00464   -0.00663   -0.00097
C028  1    0.720046    0.797243    0.274781    11.00000    0.02889    0.02049 =
         0.02153   -0.00222   -0.00610   -0.00546
C029  1    0.564158    0.350743    0.451756    11.00000    0.01835    0.02639 =
         0.02346   -0.00755   -0.00018   -0.00354
C02A  1    0.307644    0.398275    0.067763    11.00000    0.02846    0.01958 =
         0.02244    0.00081   -0.00458   -0.00671
AFIX  43
H02A  2    0.301833    0.428180    0.030569    11.00000   -1.20000
AFIX   0

C02B  1    0.697017    0.836611    0.216995    11.00000    0.03901    0.01833 =
         0.02396   -0.00099   -0.00838   -0.00498
AFIX  43
H02G  2    0.658419    0.887334    0.212246    11.00000   -1.20000
AFIX   0

C02C  1    0.458234    0.281497    0.387823    11.00000    0.02082    0.02034 =
         0.01924   -0.00337   -0.00092   -0.00221
C02D  1    0.089369    0.039725   -0.093865    11.00000    0.02093    0.02679 =
         0.02226   -0.00510   -0.00122   -0.00602
AFIX  43
H02D  2    0.041104    0.085373   -0.113982    11.00000   -1.20000
AFIX   0

C02E  1    0.902715    0.293306    0.073633    11.00000    0.02482    0.01929 =
         0.02971   -0.00659   -0.00560   -0.00188
AFIX  43
H02H  2    0.966025    0.252783    0.096236    11.00000   -1.20000
AFIX   0

C02F  1    0.601102    0.265049    0.541122    11.00000    0.02326    0.03262 =
         0.02220   -0.00663   -0.00059   -0.00320
AFIX  43
H02F  2    0.595220    0.218123    0.562715    11.00000   -1.20000
AFIX   0

C02G  1    1.019892    0.786886    0.541225    11.00000    0.02069    0.02453 =
         0.02285   -0.00672   -0.00361   -0.00157
C02H  1    0.729560    0.802476    0.168916    11.00000    0.03458    0.02192 =
         0.02031    0.00113   -0.00818   -0.00755
AFIX  43
H02J  2    0.722526    0.830207    0.130857    11.00000   -1.20000
AFIX   0

C02I  1    0.076429   -0.024624   -0.113928    11.00000    0.02394    0.03215 =
         0.02404   -0.01009   -0.00152   -0.00924
AFIX  43
H02I  2    0.020337   -0.022920   -0.148864    11.00000   -1.20000
AFIX   0
C02J  1    0.641247    0.176632    0.214142    11.00000    0.02216    0.02529 =
         0.02628   -0.00842   -0.00649   -0.00027
AFIX 137
H02B  2    0.659451    0.201473    0.173849    11.00000   -1.50000
H02C  2    0.685498    0.124898    0.215660    11.00000   -1.50000
H02E  2    0.704157    0.197235    0.240456    11.00000   -1.50000
AFIX   0
C02K  1    0.144764   -0.091656   -0.083410    11.00000    0.02430    0.02742 =
         0.02975   -0.01340    0.00246   -0.00762
AFIX  43
H02K  2    0.133313   -0.134726   -0.097871    11.00000   -1.20000
AFIX   0

C02L  1    1.036906    0.714595    0.637705    11.00000    0.02210    0.03125 =
         0.02064   -0.00605   -0.00291   -0.00062
AFIX  43
H02L  2    1.019446    0.671672    0.663923    11.00000   -1.20000
AFIX   0
C02M  1    0.771138    0.350281   -0.016068    11.00000    0.03209    0.02714 =
         0.02129   -0.00778   -0.00316   -0.00776
AFIX  43
H02M  2    0.746392    0.347068   -0.054852    11.00000   -1.20000
AFIX   0
C02N  1    0.867464    0.291090    0.016329    11.00000    0.02666    0.02253 =
         0.03095   -0.01085   -0.00029   -0.00418
AFIX  43
H02N  2    0.909459    0.248770   -0.000981    11.00000   -1.20000
AFIX   0

C02O  1    0.660332    0.318426    0.565565    11.00000    0.02538    0.04118 =
         0.02272   -0.01193   -0.00217   -0.00581
AFIX  43
H02O  2    0.695755    0.307712    0.604542    11.00000   -1.20000
AFIX   0
C02P  1    0.668568    0.387468    0.533759    11.00000    0.02660    0.03735 =
         0.02959   -0.01513   -0.00124   -0.00890
AFIX  43
H02P  2    0.706664    0.423328    0.551731    11.00000   -1.20000
AFIX   0

C02Q  1    1.103787    0.770183    0.656033    11.00000    0.02560    0.04102 =
         0.02451   -0.01384   -0.00617   -0.00230
AFIX  43
H02Q  2    1.132573    0.765305    0.695570    11.00000   -1.20000
AFIX   0

C02R  1    0.621742    0.404307    0.476195    11.00000    0.02527    0.02904 =
         0.02867   -0.00851   -0.00121   -0.00739
AFIX  43
H02R  2    0.628856    0.450950    0.454236    11.00000   -1.20000
AFIX   0

C02S  1    1.087603    0.842652    0.559223    11.00000    0.03051    0.02581 =
         0.03156   -0.00874   -0.00348   -0.00657
AFIX  43
H02S  2    1.104611    0.885539    0.532891    11.00000   -1.20000
AFIX   0
C02T  1    1.129647    0.833259    0.617428    11.00000    0.02964    0.03472 =
         0.03461   -0.01787   -0.00674   -0.00546
AFIX  43
H02T  2    1.176629    0.870339    0.631057    11.00000   -1.20000
AFIX   0

C02V  1    0.241062   -0.282215    0.184237    11.00000    0.02572    0.03131 =
         0.03840    0.00213   -0.00282   -0.00312
AFIX  13
H02V  2    0.114453   -0.288172    0.188148    11.00000   -1.20000
AFIX   0

PART 1
CL1   3   -0.144894    1.007976    0.299238    21.00000    0.08277    0.03129 =
         0.06312    0.00042   -0.02334   -0.01258
CL2   3    0.153288    0.988155    0.367242    21.00000    0.07816    0.06162 =
         0.11606    0.01198   -0.03502   -0.02891

PART 0
CL4   3    0.741040    0.969245    0.489143    10.50000    0.05833    0.03737 =
         0.10677   -0.00306   -0.00342   -0.01372

PART 1
CL5   3    0.161903    0.916073    0.266063    21.00000    0.16101    0.07849 =
         0.16018   -0.04374    0.06290    0.01289
PART 0
C5    1    0.046799    0.938556    0.326158    11.00000    0.09071    0.08949 =
         0.05831    0.01500   -0.01340   -0.05089
PART 2
CL1A  3    0.021279    0.936255    0.249965   -21.00000    0.07985    0.08565 =
         0.04505    0.02354   -0.02790   -0.03807
CL2A  3    0.021951    1.001358    0.354183   -21.00000    0.08148    0.05100 =
         0.08465   -0.01962    0.00526    0.01387
CL5A  3    0.303306    0.892943    0.324841   -21.00000    0.03942    0.06347 =
         0.04278   -0.01326   -0.00286   -0.00532

PART 0
CL9   3    0.425056    0.998011    0.565444    10.50000    0.07060    0.04221 =
         0.08812   -0.00123    0.00023   -0.00057
CL3   3    0.403943    0.983550    0.443615    10.50000    0.11957    0.06564 =
         0.10299    0.01948   -0.06189   -0.02824
C1    1    0.500000    1.000000    0.500000    10.50000    0.12421    0.12326 =
         0.09234   -0.04469   -0.05691    0.06939
HKLF 4


REM  mo_b23_sje_indane_0m_a.res in P-1
REM wR2 = 0.1264, GooF = S = 1.026, Restrained GooF = 1.052 for all data
REM R1 = 0.0469 for 11576 Fo > 4sig(Fo) and 0.0560 for all 13628 data
REM 966 parameters refined using 3 restraints

END

WGHT      0.0591      3.2911

REM Highest difference peak  0.797,  deepest hole -0.672,  1-sigma level  0.057
Q1    1   0.2280  0.9532  0.3380  11.00000  0.05    0.80
Q2    1   0.1778 -0.2209  0.1191  11.00000  0.05    0.60
Q3    1  -0.0564  0.9798  0.2777  11.00000  0.05    0.57
Q4    1   0.0052  0.8964  0.3477  11.00000  0.05    0.54
Q5    1   0.1877 -0.2412  0.2389  11.00000  0.05    0.53
Q6    1   0.3489  1.0038  0.5372  11.00000  0.05    0.45
Q7    1   0.7345  0.9777  0.5387  11.00000  0.05    0.45
Q8    1   0.1141  0.8798  0.2889  11.00000  0.05    0.43
Q9    1   0.0751  0.9000  0.3156  11.00000  0.05    0.40
Q10   1   0.4752  0.9791  0.5166  11.00000  0.05    0.38
Q11   1   0.8490  0.6433  0.3398  11.00000  0.05    0.31
Q12   1   0.2607  0.0803  0.0182  11.00000  0.05    0.29
Q13   1   0.0112  0.9539  0.3171  11.00000  0.05    0.29
Q14   1   1.0178  0.7570  0.5598  11.00000  0.05    0.29
Q15   1  -0.0949  0.9921  0.3371  11.00000  0.05    0.28
Q16   1  -0.0141  0.9457  0.3268  11.00000  0.05    0.27
Q17   1   0.3570  0.1790  0.1587  11.00000  0.05    0.27
Q18   1   0.5785  0.3195  0.4639  11.00000  0.05    0.26
Q19   1   0.3414  0.2991  0.0992  11.00000  0.05    0.26
Q20   1   0.1162  0.0397 -0.0605  11.00000  0.05    0.26
Q21   1   0.9173  0.6822  0.5190  11.00000  0.05    0.26
Q22   1   0.7840  0.3817  0.0820  11.00000  0.05    0.26
Q23   1   0.8254  0.5258  0.3003  11.00000  0.05    0.26
Q24   1   0.3318  0.3386  0.2803  11.00000  0.05    0.25
Q25   1   0.8141  0.4157  0.1577  11.00000  0.05    0.25
Q26   1   0.2512  0.1565  0.2011  11.00000  0.05    0.25
Q27   1   0.5213  1.0784  0.4853  11.00000  0.05    0.25
Q28   1   0.8226  0.5829  0.3205  11.00000  0.05    0.25
Q29   1   0.7741  0.6999  0.2581  11.00000  0.05    0.25
Q30   1   0.3524  0.2804  0.2580  11.00000  0.05    0.24
Q31   1   0.1763 -0.0015 -0.0232  11.00000  0.05    0.24
Q32   1   0.1443  0.8787  0.2410  11.00000  0.05    0.24
Q33   1   0.4558  0.2588  0.4154  11.00000  0.05    0.24
Q34   1   0.3744  0.2769  0.3145  11.00000  0.05    0.24
Q35   1   0.7843  0.7597  0.3806  11.00000  0.05    0.24
Q36   1   0.3938  1.0074  0.5986  11.00000  0.05    0.24
Q37   1   0.2641 -0.1845  0.1525  11.00000  0.05    0.24
Q38   1   0.7584  0.7594  0.2797  11.00000  0.05    0.23
Q39   1   0.3303  0.0216  0.0396  11.00000  0.05    0.23
Q40   1   0.7902  0.7046  0.2027  11.00000  0.05    0.23
Q41   1   0.1626  0.9291  0.2551  11.00000  0.05    0.23
Q42   1   0.3494  0.1378  0.0799  11.00000  0.05    0.23
Q43   1  -0.2112  0.9994  0.3368  11.00000  0.05    0.23
Q44   1   0.3026 -0.3226  0.1749  11.00000  0.05    0.23
Q45   1   0.5418  0.3569  0.4242  11.00000  0.05    0.23
Q46   1   0.8666  0.5832  0.3773  11.00000  0.05    0.22
Q47   1   0.4054  0.2242  0.2354  11.00000  0.05    0.22
Q48   1   0.8108  0.6985  0.4165  11.00000  0.05    0.22
Q49   1   0.2957  0.3995  0.1969  11.00000  0.05    0.22
Q50   1   0.5717  0.3769  0.4616  11.00000  0.05    0.22
;
_shelx_res_checksum                96620
_shelx_hkl_file
;
  -1   0   0  106.33    3.52
  -1   0   0  108.28    3.45
  -1   0   0  114.81    3.08
  -1   0   0  106.59    3.53
  -1   0   0  108.89    3.48
  -1   0   0  111.11    3.76
   1   0   0  107.18    3.43
   1   0   0  109.99    3.09
   1   0   0  108.63    3.54
   1   0   0  108.36    3.52
   1   0   0  106.29    3.73
   1   0   0  110.17    3.51
  -2   0   0 6084.25  143.93
  -2   0   0 6124.53  143.76
  -2   0   0 6083.95  143.55
   2   0   0 6039.09  143.69
   2   0   0 6026.48  143.65
  -3   0   0   91.66    5.95
  -3   0   0  101.47    5.07
  -3   0   0  105.39    5.19
  -3   0   0  106.49    5.36
   3   0   0  102.76    5.50
   3   0   0  109.60    5.23
   3   0   0  108.02    4.13
   3   0   0  103.47    5.31
   3   0   0   98.14    5.34
   3   0   0  109.63    6.36
  -4   0   0 2202.82   53.85
  -4   0   0 2143.04   54.67
  -4   0   0 2201.47   54.13
  -4   0   0 2160.20   55.90
   4   0   0 2118.33   54.05
   4   0   0 2245.50   54.45
   4   0   0 2205.42   55.22
   4   0   0 2164.67   52.42
   4   0   0 2155.08   53.91
   4   0   0 2118.19   54.17
   4   0   0 2165.70   54.35
  -5   0   0    8.99    2.87
  -5   0   0    6.82    3.76
  -5   0   0   14.58    3.31
  -5   0   0   10.57    3.25
   5   0   0   20.13    3.55
   5   0   0    6.93    3.91
   5   0   0   17.90    2.53
   5   0   0   10.18    3.11
   5   0   0   16.14    3.20
   5   0   0   14.94    3.88
   5   0   0   13.87    3.51
  -6   0   0   12.48    3.73
  -6   0   0    8.87    3.44
  -6   0   0   14.79    4.49
  -6   0   0   14.00    3.88
   6   0   0   12.46    4.42
   6   0   0   13.22    3.60
   6   0   0   16.68    5.11
   6   0   0   14.01    4.15
   6   0   0   18.49    4.10
   6   0   0   18.90    3.89
  -7   0   0  184.18   10.04
  -7   0   0  167.54   10.38
  -7   0   0  159.81    8.59
  -7   0   0  158.46    9.26
   7   0   0  162.04    9.54
   7   0   0  157.77    9.00
   7   0   0  161.64    9.80
   7   0   0  159.63    9.73
   7   0   0  142.94   10.79
   7   0   0  159.99    9.61
  -8   0   0   14.48    4.58
  -8   0   0   16.42    4.99
  -8   0   0    3.82    4.21
  -8   0   0    5.67    3.73
   8   0   0   15.58    4.68
   8   0   0   19.59    5.66
   8   0   0   17.11    6.28
   8   0   0   13.43    4.64
   8   0   0   21.52    5.68
   8   0   0   21.28    4.95
  -9   0   0   -3.15    3.42
  -9   0   0   -4.32    4.05
  -9   0   0   -4.16    4.06
   9   0   0    3.50    8.99
   9   0   0   -3.93    3.83
   9   0   0    0.06    3.97
   9   0   0    0.06    4.47
   9   0   0   -0.70    4.44
   9   0   0    8.30    5.55
   9  -1   0   -2.57    3.90
   9  -1   0    3.02    4.99
   9  -1   0    0.93    4.39
   9  -1   0   -3.11    3.76
   9  -1   0    1.48    4.43
   9  -1   0   -1.84    7.87
  -9   1   0   -5.88    4.13
  -9   1   0   -0.85    4.42
  -9   1   0   -2.42    3.70
   8  -1   0    1.51    3.81
   8  -1   0    3.63    4.87
   8  -1   0    3.53    5.08
   8  -1   0   -2.49    3.67
   8  -1   0    1.08    3.82
   8  -1   0    3.86    3.58
  -8   1   0   -0.90    3.93
  -8   1   0   -0.21    2.96
  -8   1   0   -1.90    3.89
  -8   1   0    7.93    4.33
   7  -1   0  129.14    6.54
   7  -1   0  152.33    9.33
   7  -1   0  150.47   10.78
   7  -1   0  147.82    9.36
   7  -1   0  147.26    9.32
   7  -1   0  143.15    8.60
   7  -1   0  145.35    9.24
  -7   1   0  148.97   10.03
  -7   1   0  136.16    9.09
  -7   1   0  137.09    7.91
   6  -1   0   20.77    3.22
   6  -1   0   19.17    3.89
   6  -1   0   17.03    4.28
   6  -1   0   27.67    4.64
   6  -1   0   21.12    5.38
   6  -1   0   22.76    4.56
   6  -1   0   26.18    4.66
  -6   1   0   21.77    3.96
  -6   1   0   10.82    4.61
  -6   1   0   18.20    4.29
  -6   1   0   20.81    4.22
   5  -1   0   10.46    4.01
   5  -1   0   13.66    3.53
   5  -1   0    9.75    3.25
   5  -1   0   10.13    3.04
   5  -1   0   13.80    2.55
   5  -1   0   10.29    3.08
  -5   1   0   10.64    3.85
  -5   1   0   13.65    3.31
  -5   1   0    7.78    2.96
  -5   1   0    8.37    2.85
   4  -1   0  279.31   10.12
   4  -1   0  286.41    9.82
   4  -1   0  290.00   11.28
   4  -1   0  269.69   10.28
   4  -1   0  272.54   10.19
  -4   1   0  263.52    9.98
  -4   1   0  276.07   10.93
  -4   1   0  288.27    9.66
   3  -1   0  283.83   10.42
   3  -1   0  297.59    9.86
   3  -1   0  296.42    8.55
   3  -1   0  269.04    9.47
   3  -1   0  297.89    9.52
   3  -1   0  301.10    9.72
  -3   1   0  296.28   10.60
  -3   1   0  281.54   10.24
  -3   1   0  301.61    9.92
  -3   1   0  280.54    9.60
  -3   1   0  293.66    9.46
   2  -1   0   -2.39    1.59
   2  -1   0   -0.56    1.49
   2  -1   0    1.80    1.35
   2  -1   0   -4.07    1.57
   2  -1   0    1.78    1.65
   2  -1   0    3.31    2.12
  -2   1   0    1.43    1.51
  -2   1   0    2.16    1.50
  -2   1   0   -4.00    2.09
  -2   1   0    0.13    1.54
  -2   1   0    3.74    1.70
   1  -1   0 1920.30   46.76
   1  -1   0 1939.21   46.46
   1  -1   0 2002.71   46.58
   1  -1   0 1936.57   46.41
   1  -1   0 1958.53   46.66
  -1   1   0 1945.32   46.44
  -1   1   0 1899.86   46.51
  -1   1   0 1980.35   46.77
  -1   1   0 1945.74   46.41
  -1   1   0 1974.71   46.69
  -1  -1   0 1962.67   47.51
  -1  -1   0 1984.53   47.60
  -1  -1   0 1990.66   47.58
  -1  -1   0 1983.75   47.45
  -1  -1   0 2003.00   47.60
   1   1   0 1983.49   47.54
   1   1   0 2010.72   47.01
   1   1   0 2009.82   47.64
   1   1   0 2014.12   47.54
   1   1   0 2016.89   47.60
   1   1   0 1992.33   47.47
  -2  -1   0 4644.63  107.37
  -2  -1   0 4614.49  108.51
  -2  -1   0 4477.18  108.38
  -2  -1   0 4590.75  108.31
   2   1   0 4667.16  107.31
   2   1   0 4510.30  108.36
   2   1   0 4510.07  108.24
   2   1   0 4522.52  108.33
   2   1   0 4494.83  108.56
  -3  -1   0  141.74    6.04
  -3  -1   0  150.64    6.86
  -3  -1   0  133.09    6.18
  -3  -1   0  139.41    6.06
   3   1   0  132.44    6.06
   3   1   0  147.26    6.26
   3   1   0  151.82    6.03
   3   1   0  141.81    7.00
   3   1   0  156.37    7.23
   3   1   0  140.89    6.05
  -4  -1   0  702.44   20.64
  -4  -1   0  697.23   19.92
  -4  -1   0  687.70   21.71
  -4  -1   0  712.38   19.84
   4   1   0  704.79   20.25
   4   1   0  725.14   18.17
   4   1   0  687.83   19.95
   4   1   0  691.25   20.04
   4   1   0  733.19   21.12
   4   1   0  745.83   20.34
   4   1   0  714.00   19.94
  -5  -1   0  322.44   11.96
  -5  -1   0  340.03   11.66
  -5  -1   0  323.70   12.43
  -5  -1   0  327.53   11.36
   5   1   0  321.86   12.88
   5   1   0  324.02   11.75
   5   1   0  308.44   11.69
   5   1   0  328.24   11.82
   5   1   0  305.37   11.56
   5   1   0  322.30   11.42
   5   1   0  312.59   10.29
  -6  -1   0  420.29   14.67
  -6  -1   0  409.57   15.38
  -6  -1   0  444.32   15.41
  -6  -1   0  427.84   14.41
   6   1   0  401.01   14.36
   6   1   0  406.64   14.82
   6   1   0  403.19   16.06
   6   1   0  424.92   14.72
   6   1   0  419.94   15.04
   6   1   0  433.39   15.07
  -7  -1   0   -2.90    3.10
  -7  -1   0    4.25    3.62
  -7  -1   0    5.97    4.34
  -7  -1   0    4.83    3.76
   7   1   0   -0.89    3.73
   7   1   0    2.77    3.57
   7   1   0   -1.91    3.98
   7   1   0    7.76    3.66
   7   1   0    3.45    3.60
   7   1   0    2.36    4.19
  -8  -1   0    6.46    4.43
  -8  -1   0    7.21    3.88
  -8  -1   0    5.13    4.17
  -8  -1   0    5.97    4.51
   8   1   0    8.96    4.18
   8   1   0   12.47    4.35
   8   1   0   11.82    4.66
   8   1   0    5.36    4.69
   8   1   0    1.95    4.69
   8   1   0    7.05    4.29
  -9  -1   0   12.09    4.75
  -9  -1   0   33.93   11.87
  -9  -1   0   21.50    5.17
   9   1   0   31.09    5.88
   9   1   0   35.90    7.64
   9   1   0   24.36    6.71
   9   1   0   22.32    6.04
   9   1   0   26.01    5.91
   9   1   0   23.16    5.48
   9  -2   0    0.41    4.46
   9  -2   0    1.69    4.71
   9  -2   0    9.84    5.79
   9  -2   0   -1.88    4.27
   9  -2   0    0.99    5.13
   9  -2   0    6.71    4.55
  -9   2   0   -4.74    4.36
  -9   2   0   -0.47    4.32
  -9   2   0   -2.02    3.68
  -9   2   0    0.42    6.14
   8  -2   0   86.06    9.43
   8  -2   0   49.03    6.87
   8  -2   0   83.96    8.92
   8  -2   0   76.65    7.52
   8  -2   0   66.79    7.31
   8  -2   0   60.31    5.61
   8  -2   0   76.45    8.28
  -8   2   0   47.19    6.91
  -8   2   0   64.29    7.33
  -8   2   0   73.49    6.87
  -8   2   0   60.76    7.20
   7  -2   0   12.71    3.35
   7  -2   0   12.74    4.44
   7  -2   0   11.79    4.18
   7  -2   0    9.41    5.00
   7  -2   0   14.70    4.46
   7  -2   0   20.06    4.80
   7  -2   0   14.21    4.54
  -7   2   0    6.52    3.93
  -7   2   0    8.74    3.47
  -7   2   0   13.51    4.36
  -7   2   0   10.95    4.78
   6  -2   0   -1.58    3.74
   6  -2   0    0.65    2.84
   6  -2   0    4.31    3.41
   6  -2   0    2.36    2.47
   6  -2   0    3.76    3.11
   6  -2   0    4.15    3.28
  -6   2   0   -0.40    2.67
  -6   2   0   -0.22    3.83
  -6   2   0   -0.40    3.12
  -6   2   0   -0.50    3.05
   5  -2   0   71.38    5.80
   5  -2   0   79.04    6.41
   5  -2   0   83.83    5.64
   5  -2   0   79.33    4.65
   5  -2   0   74.41    5.86
   5  -2   0   87.56    7.23
  -5   2   0   71.99    6.69
  -5   2   0   75.30    5.15
  -5   2   0   83.94    5.99
   4  -2   0  190.18    9.02
   4  -2   0  178.87    6.59
   4  -2   0  170.16    8.11
   4  -2   0  177.21    7.77
   4  -2   0  182.89    7.94
   4  -2   0  180.56    7.46
  -4   2   0  165.92    7.08
  -4   2   0  165.36    7.60
  -4   2   0  174.69    8.62
  -4   2   0  173.61    7.56
  -4   2   0  184.05    8.26
   3  -2   0  217.44    8.04
   3  -2   0  225.52    7.31
   3  -2   0  216.33    7.82
   3  -2   0  217.98    8.24
   3  -2   0  226.62    8.50
   3  -2   0  209.64    8.96
  -3   2   0  226.57    8.14
  -3   2   0  227.61    8.08
  -3   2   0  224.97    7.66
  -3   2   0  222.58    8.98
  -3   2   0  219.69    8.64
   2  -2   0 3682.62   89.14
   2  -2   0 3725.61   88.60
   2  -2   0 3794.66   88.76
   2  -2   0 3696.92   88.84
   2  -2   0 3634.99   88.38
  -2   2   0 3721.95   88.38
  -2   2   0 3704.88   88.98
  -2   2   0 3744.29   88.63
  -2   2   0 3696.26   88.48
  -2   2   0 3718.56   89.06
   1  -2   0  403.65   10.62
   1  -2   0  421.07   10.73
   1  -2   0  414.25   10.83
   1  -2   0  411.05   11.19
   1  -2   0  413.68   11.09
  -1   2   0  424.63   10.67
  -1   2   0  421.76   11.20
  -1   2   0  409.13   10.66
  -1   2   0  407.46   10.74
  -1   2   0  406.08   11.10
   0  -2   0 1052.31   23.85
   0   2   0  931.94   23.69
  -1  -2   0  858.81   21.15
  -1  -2   0  879.37   21.35
  -1  -2   0  893.70   21.01
  -1  -2   0  851.75   21.37
  -1  -2   0  856.89   21.48
  -1  -2   0  858.22   21.32
   1   2   0  856.10   21.28
   1   2   0  847.17   21.16
   1   2   0  871.59   21.37
   1   2   0  915.81   21.03
   1   2   0  864.95   21.39
  -2  -2   0 2481.39   59.66
  -2  -2   0 2508.17   59.78
  -2  -2   0 2497.83   58.63
  -2  -2   0 2495.50   59.78
  -2  -2   0 2457.79   59.73
  -2  -2   0 2469.28   59.46
   2   2   0 2468.65   59.88
   2   2   0 2480.13   59.76
   2   2   0 2454.47   58.60
   2   2   0 2498.93   59.54
   2   2   0 2473.80   59.67
   2   2   0 2431.31   59.65
  -3  -2   0 4811.03  118.26
  -3  -2   0 4999.65  118.24
  -3  -2   0 4914.02  118.31
   3   2   0 4925.19  119.30
   3   2   0 4997.12  118.23
   3   2   0 4991.22  118.00
   3   2   0 4939.40  118.60
   3   2   0 4972.81  118.14
  -4  -2   0   63.94    5.28
  -4  -2   0   68.97    6.25
  -4  -2   0   62.58    5.40
  -4  -2   0   64.71    5.30
   4   2   0   70.02    5.49
   4   2   0   73.08    5.59
   4   2   0   74.74    5.55
   4   2   0   66.09    5.28
   4   2   0   64.92    5.81
   4   2   0   63.11    5.82
  -5  -2   0    4.49    2.68
  -5  -2   0    2.14    3.40
  -5  -2   0    1.35    2.80
  -5  -2   0   -0.69    2.49
   5   2   0   -2.48    2.39
   5   2   0   -0.52    3.34
   5   2   0    2.95    2.74
   5   2   0    1.36    3.12
   5   2   0   -1.92    2.47
   5   2   0    4.55    2.72
  -6  -2   0    0.73    3.09
  -6  -2   0    4.44    3.96
  -6  -2   0    2.77    3.05
  -6  -2   0    4.25    3.65
   6   2   0   12.30    4.73
   6   2   0    3.61    3.11
   6   2   0    5.80    3.37
   6   2   0    1.43    3.20
   6   2   0    2.08    3.37
   6   2   0   -1.06    3.58
  -7  -2   0  139.15    8.17
  -7  -2   0  120.21    9.34
  -7  -2   0  130.70    8.93
  -7  -2   0  124.44    8.31
   7   2   0  119.98    8.92
   7   2   0  114.35    9.76
   7   2   0  129.00    8.76
   7   2   0  119.87    8.39
   7   2   0  126.66    8.47
   7   2   0  121.96    8.25
  -8  -2   0   50.34    6.95
  -8  -2   0   47.62    6.14
  -8  -2   0   34.44    5.59
   8   2   0   37.85    6.82
   8   2   0   57.06    8.35
   8   2   0   47.53    6.73
   8   2   0   39.62    6.31
   8   2   0   42.12   10.02
   8   2   0   57.84    6.70
  -9  -2   0  165.71    9.92
  -9  -2   0  163.83   12.30
  -9  -2   0  154.18   10.67
   9   2   0  160.59   12.69
   9   2   0  165.03   11.12
   9   2   0  167.69   10.43
   9   2   0  152.56   10.58
   9   2   0  161.72   11.08
   9  -3   0   30.25    7.30
   9  -3   0   46.24    8.17
   9  -3   0   43.01    7.83
   9  -3   0   44.55    6.59
   9  -3   0   36.04    6.34
   9  -3   0   32.28    6.55
  -9   3   0   39.52    6.68
  -9   3   0   34.44    5.60
  -9   3   0   30.09    6.23
  -9   3   0   28.62    6.95
   8  -3   0   17.50    5.10
   8  -3   0   15.37    5.24
   8  -3   0   17.48    5.40
   8  -3   0   22.38    5.52
   8  -3   0   21.08    6.22
   8  -3   0   19.05    4.80
   8  -3   0   14.56    3.91
  -8   3   0   19.47    5.25
  -8   3   0   14.74    4.79
  -8   3   0   11.72    4.98
  -8   3   0   19.21    4.31
   7  -3   0  166.64   11.18
   7  -3   0  147.18    7.46
   7  -3   0  176.83   10.00
   7  -3   0  160.25   10.14
   7  -3   0  158.93    9.68
   7  -3   0  179.82   12.72
  -7   3   0  161.36    9.60
  -7   3   0  158.98    8.37
  -7   3   0  166.31   10.48
  -7   3   0  163.72    9.54
   6  -3   0  215.44   10.37
   6  -3   0  216.46    9.67
   6  -3   0  209.65   10.21
   6  -3   0  220.86   10.35
   6  -3   0  225.23   11.78
   6  -3   0  194.09    8.34
  -6   3   0  206.69    9.98
  -6   3   0  213.65    9.93
  -6   3   0  219.21    9.14
  -6   3   0  211.30   10.96
   5  -3   0   48.63    4.24
   5  -3   0   48.36    5.20
   5  -3   0   43.52    5.63
   5  -3   0   29.16    4.52
   5  -3   0   49.08    4.72
   5  -3   0   53.54    5.28
  -5   3   0   39.72    4.82
  -5   3   0   50.38    4.52
  -5   3   0   41.84    5.33
  -5   3   0   52.33    5.15
  -5   3   0   39.85    4.49
   4  -3   0   15.42    3.88
   4  -3   0   12.63    2.47
   4  -3   0    7.33    2.77
   4  -3   0   13.67    3.44
   4  -3   0   15.08    3.07
   4  -3   0    9.77    3.45
  -4   3   0    6.70    2.80
  -4   3   0   11.82    2.83
  -4   3   0    9.14    2.80
  -4   3   0    7.56    3.58
  -4   3   0    6.01    2.36
   3  -3   0 1090.48   29.62
   3  -3   0 1119.78   29.20
   3  -3   0 1096.97   28.70
   3  -3   0 1133.99   28.99
   3  -3   0 1133.45   28.09
   3  -3   0 1117.25   28.42
  -3   3   0 1086.14   29.28
  -3   3   0 1118.96   28.26
  -3   3   0 1107.62   28.72
  -3   3   0 1102.87   28.62
  -3   3   0 1077.85   29.36
   2  -3   0  345.83   10.73
   2  -3   0  340.68    9.73
   2  -3   0  337.18   10.35
   2  -3   0  341.71   10.06
  -2   3   0  340.87    9.94
  -2   3   0  355.90   10.60
  -2   3   0  317.60   11.32
  -2   3   0  334.85    9.68
   1  -3   0   62.80    3.10
   1  -3   0   60.16    3.55
   1  -3   0   62.00    2.87
   1  -3   0   65.69    2.73
   1  -3   0   64.25    3.75
   1  -3   0   69.51    3.06
  -1   3   0   61.00    2.82
  -1   3   0   63.86    2.98
  -1   3   0   62.01    3.61
  -1   3   0   64.79    2.94
  -1   3   0   65.58    3.74
  -1  -3   0  273.13    7.58
  -1  -3   0  275.27    7.65
  -1  -3   0  269.89    7.78
  -1  -3   0  272.73    7.34
  -1  -3   0  253.89    7.27
   1   3   0  273.29    7.51
   1   3   0  265.61    7.77
   1   3   0  274.00    7.70
   1   3   0  271.35    7.39
  -2  -3   0   65.36    4.44
  -2  -3   0   62.19    3.68
  -2  -3   0   60.21    3.00
  -2  -3   0   60.12    3.24
  -2  -3   0   66.43    4.09
  -2  -3   0   63.17    3.89
   2   3   0   61.62    3.96
   2   3   0   65.28    3.76
   2   3   0   55.63    3.72
   2   3   0   64.74    3.56
   2   3   0   59.76    3.36
  -3  -3   0    8.13    2.68
  -3  -3   0    7.30    2.51
  -3  -3   0    8.76    2.36
  -3  -3   0   11.66    2.62
  -3  -3   0   11.08    2.67
   3   3   0   12.85    2.91
   3   3   0   15.47    1.73
   3   3   0    8.69    2.66
   3   3   0    5.77    2.80
   3   3   0   12.92    2.47
   3   3   0   11.31    2.97
  -4  -3   0  884.89   23.94
  -4  -3   0  875.21   24.19
  -4  -3   0  859.56   24.17
  -4  -3   0  880.76   23.62
   4   3   0  872.39   24.01
   4   3   0  872.77   23.91
   4   3   0  862.50   24.60
   4   3   0  877.60   24.03
   4   3   0  851.57   21.61
  -5  -3   0   13.37    3.89
  -5  -3   0   18.62    3.45
  -5  -3   0   17.43    3.80
  -5  -3   0   17.12    3.53
   5   3   0   15.11    3.68
   5   3   0   20.22    4.00
   5   3   0   24.83    3.79
   5   3   0   20.23    3.63
   5   3   0   18.15    3.46
   5   3   0   14.77    4.03
  -6  -3   0  380.96   14.43
  -6  -3   0  397.50   14.58
  -6  -3   0  390.26   13.67
  -6  -3   0  392.80   13.69
   6   3   0  369.85   15.03
   6   3   0  365.46   13.94
   6   3   0  362.47   13.97
   6   3   0  371.74   13.60
   6   3   0  379.24   13.68
   6   3   0  375.13   13.93
  -7  -3   0  326.75   14.30
  -7  -3   0  316.41   13.31
  -7  -3   0  347.45   13.35
  -7  -3   0  359.34   14.59
   7   3   0  339.69   15.28
   7   3   0  377.78   14.30
   7   3   0  344.98   13.57
   7   3   0  320.97   13.40
   7   3   0  340.97   14.15
   7   3   0  348.57   14.11
  -8  -3   0  194.29   10.68
  -8  -3   0  200.14   11.62
  -8  -3   0  211.92   10.53
   8   3   0  209.70   11.25
   8   3   0  200.14   10.74
   8   3   0  186.05   10.96
   8   3   0  198.81   10.82
   8   3   0  185.10   11.42
   8   3   0  221.35   13.07
  -9  -3   0  265.44   14.19
  -9  -3   0  223.24   11.66
  -9  -3   0  253.87   12.88
   9   3   0  255.79   12.72
   9   3   0  245.62   13.16
   9   3   0  238.38   14.83
   9   3   0  229.35   12.52
   9   3   0  252.69   13.37
   9  -4   0   35.61    7.33
   9  -4   0   34.00    7.41
   9  -4   0   43.83    6.96
   9  -4   0   32.49    8.00
   9  -4   0   34.03    5.98
   9  -4   0   23.84    7.19
   9  -4   0   19.24    5.01
  -9   4   0   43.64    7.07
  -9   4   0   27.04    5.40
  -9   4   0   20.28    6.22
   8  -4   0   34.61    5.02
   8  -4   0   31.84    6.69
   8  -4   0   44.99    6.84
   8  -4   0   37.35    5.75
   8  -4   0   48.48    6.88
   8  -4   0   39.08    6.55
   8  -4   0   31.01    5.96
  -8   4   0   41.05    6.43
  -8   4   0   36.21    5.22
  -8   4   0   31.79    5.66
  -8   4   0   16.31    5.32
   7  -4   0   36.56    5.76
   7  -4   0   41.20    7.18
   7  -4   0   27.28    4.47
   7  -4   0   29.41    5.52
   7  -4   0   29.26    4.90
   7  -4   0   35.70    5.79
  -7   4   0   33.76    5.37
  -7   4   0   32.88    4.74
  -7   4   0   29.40    5.67
  -7   4   0   31.17    5.31
   6  -4   0   19.60    5.70
   6  -4   0   13.55    3.28
   6  -4   0    6.68    3.91
   6  -4   0    9.81    3.46
   6  -4   0    8.04    3.64
   6  -4   0   14.57    4.09
  -6   4   0    6.29    4.28
  -6   4   0    8.02    3.09
  -6   4   0   12.91    3.86
   5  -4   0   33.62    5.07
   5  -4   0   24.20    3.95
   5  -4   0   26.38    3.65
   5  -4   0   25.56    4.23
   5  -4   0   34.18    4.11
   5  -4   0   34.25    4.81
  -5   4   0   23.81    4.66
  -5   4   0   26.74    3.61
  -5   4   0   22.86    4.08
  -5   4   0   32.81    4.41
  -5   4   0   28.75    4.16
   4  -4   0  580.34   16.24
   4  -4   0  544.65   18.52
   4  -4   0  567.23   16.58
   4  -4   0  589.47   17.66
   4  -4   0  563.62   17.13
   4  -4   0  578.21   18.27
  -4   4   0  591.11   17.97
  -4   4   0  572.12   16.35
  -4   4   0  582.47   17.14
  -4   4   0  543.88   17.70
  -4   4   0  588.61   17.04
   3  -4   0  156.54    6.71
   3  -4   0  168.55    8.31
   3  -4   0  166.37    7.64
   3  -4   0  169.83    7.02
   3  -4   0  167.54    7.26
  -3   4   0  167.77    6.52
  -3   4   0  161.27    6.95
  -3   4   0  172.89    8.09
  -3   4   0  169.08    8.15
  -3   4   0  160.28    6.88
   2  -4   0  240.08   10.15
   2  -4   0  256.55    8.23
   2  -4   0  258.82    8.69
   2  -4   0  256.43    9.00
   2  -4   0  239.63    7.99
  -2   4   0  256.31    7.96
  -2   4   0  240.64    7.94
  -2   4   0  265.96    7.64
  -2   4   0  248.24    8.75
  -2   4   0  254.51    8.77
   1  -4   0  575.83   14.59
   1  -4   0  543.52   14.96
   1  -4   0  572.50   14.16
   1  -4   0  545.34   14.28
  -1   4   0  557.51   14.42
  -1   4   0  559.39   14.37
  -1   4   0  549.13   15.07
  -1   4   0  578.60   14.20
  -1   4   0  551.98   15.07
   0  -4   0  245.32    6.85
   0  -4   0  239.54    7.14
   0  -4   0  248.66    6.76
   0  -4   0  242.59    7.31
   0  -4   0  256.45    7.00
   0  -4   0  247.72    6.80
   0   4   0  246.60    7.25
   0   4   0  245.32    6.91
   0   4   0  241.00    6.74
   0   4   0  243.48    7.24
   0   4   0  236.66    6.81
  -1  -4   0  841.18   21.47
  -1  -4   0  890.04   21.53
  -1  -4   0  858.88   21.27
  -1  -4   0  847.98   21.81
   1   4   0  851.70   21.52
   1   4   0  889.82   21.48
   1   4   0  834.71   21.74
   1   4   0  863.37   21.31
   1   4   0  853.58   21.40
   1   4   0  894.84   21.33
  -2  -4   0    2.14    1.76
  -2  -4   0   -0.62    1.68
  -2  -4   0    0.34    1.33
  -2  -4   0    3.44    1.45
  -2  -4   0    2.84    1.78
  -2  -4   0    2.01    1.62
   2   4   0    1.75    1.43
   2   4   0    2.81    1.88
   2   4   0    0.68    1.80
   2   4   0   -0.21    1.45
   2   4   0   -0.46    1.36
  -3  -4   0  610.52   16.57
  -3  -4   0  615.58   17.07
  -3  -4   0  601.05   15.83
  -3  -4   0  602.63   17.03
   3   4   0  604.83   17.36
   3   4   0  605.23   17.04
   3   4   0  599.97   15.46
   3   4   0  599.75   16.78
   3   4   0  590.86   16.88
   3   4   0  580.29   16.54
  -4  -4   0  266.74    9.81
  -4  -4   0  281.14   10.55
  -4  -4   0  280.03   10.57
  -4  -4   0  275.98   10.39
  -4  -4   0  273.94   10.33
  -4  -4   0  280.43    9.02
   4   4   0  298.52    8.38
   4   4   0  266.23   10.19
   4   4   0  288.68   10.28
   4   4   0  297.99   10.63
   4   4   0  278.84    9.99
   4   4   0  296.00   11.18
  -5  -4   0  247.30   10.35
  -5  -4   0  240.77    9.57
  -5  -4   0  242.40    9.97
  -5  -4   0  236.58   10.08
  -5  -4   0  236.04    8.55
   5   4   0  247.18    9.62
   5   4   0  247.40   10.84
   5   4   0  256.71   10.26
   5   4   0  242.12    9.83
   5   4   0  244.22   10.08
  -6  -4   0  463.38   15.47
  -6  -4   0  453.34   16.22
  -6  -4   0  440.21   15.50
  -6  -4   0  423.08   13.93
  -6  -4   0  523.27   16.59
   6   4   0  443.38   15.91
   6   4   0  431.12   15.76
   6   4   0  468.23   15.58
   6   4   0  439.75   16.89
   6   4   0  461.74   15.78
   6   4   0  467.43   15.45
  -7  -4   0   13.80    4.31
  -7  -4   0    4.80    3.81
  -7  -4   0   11.32    4.71
  -7  -4   0   11.18    4.62
  -7  -4   0   12.16    3.79
   7   4   0   18.47    5.05
   7   4   0    9.76    4.89
   7   4   0    8.42    4.14
   7   4   0   10.19    4.16
   7   4   0    7.27    4.36
   7   4   0   13.21    4.01
  -8  -4   0  169.45   10.03
  -8  -4   0  171.83   11.38
  -8  -4   0  192.39   10.18
  -8  -4   0  166.34   10.88
   8   4   0  176.24   10.51
   8   4   0  165.62   10.40
   8   4   0  177.44   10.19
   8   4   0  176.20   12.10
   8   4   0  190.39   12.93
  -9  -4   0    0.42    4.24
  -9  -4   0   -1.38    5.22
  -9  -4   0   -0.73    4.52
  -9  -4   0   -1.05    3.97
  -9  -4   0   -0.17    5.99
   9   4   0   -3.05    4.37
   9   4   0   -8.71    4.64
   9   4   0    4.70    4.36
   9   4   0   -3.19    3.96
   9   4   0    4.67    4.79
   9   4   0   -2.76    3.76
   9  -5   0    2.93    4.59
   9  -5   0    2.35    4.16
   9  -5   0    3.62    5.63
   9  -5   0    2.81    5.69
   9  -5   0   -3.94    5.20
   9  -5   0   11.50    5.82
  -9   5   0   12.16    5.14
  -9   5   0    7.38    5.16
  -9   5   0    4.06    5.08
   8  -5   0   15.98    5.26
   8  -5   0    4.57    3.86
   8  -5   0    9.03    4.89
   8  -5   0   11.33    6.06
   8  -5   0   19.68    4.84
   8  -5   0   15.40    5.57
  -8   5   0    9.03    3.81
  -8   5   0    7.05    4.26
  -8   5   0   14.41    4.87
  -8   5   0   14.91    5.45
   7  -5   0  123.21   10.11
   7  -5   0   92.05    6.91
   7  -5   0  121.01    7.90
   7  -5   0  105.96    8.70
   7  -5   0  112.75    8.77
   7  -5   0  125.94    8.95
  -7   5   0  114.91    8.15
  -7   5   0  111.02   10.33
  -7   5   0  113.33    9.21
  -7   5   0  129.23    8.47
   6  -5   0   78.46    6.50
   6  -5   0   95.12    7.73
   6  -5   0   74.71    6.02
   6  -5   0   91.39    7.38
   6  -5   0   78.16    7.23
   6  -5   0  103.94    9.06
  -6   5   0   88.35    7.94
  -6   5   0   90.76    6.96
  -6   5   0   85.46    6.94
  -6   5   0   82.23    6.07
   5  -5   0  280.05   11.33
   5  -5   0  309.99   12.76
   5  -5   0  302.91   11.46
   5  -5   0  282.01   10.62
   5  -5   0  260.35   11.37
   5  -5   0  272.94   10.05
  -5   5   0  283.08   12.08
  -5   5   0  277.19   12.00
  -5   5   0  267.82   10.06
  -5   5   0  282.68   10.95
  -5   5   0  261.58   10.82
   4  -5   0   29.18    3.56
   4  -5   0   28.55    3.95
   4  -5   0   21.27    4.03
   4  -5   0   23.29    3.25
   4  -5   0   23.30    4.25
   4  -5   0   18.60    3.35
  -4   5   0   15.34    3.79
  -4   5   0   25.63    3.62
  -4   5   0   23.16    3.73
  -4   5   0   21.99    3.39
  -4   5   0   25.08    3.27
   3  -5   0  424.45   14.05
   3  -5   0  417.82   13.07
   3  -5   0  406.95   12.83
   3  -5   0  421.17   13.59
   3  -5   0  405.23   12.42
  -3   5   0  408.92   13.77
  -3   5   0  396.14   12.63
  -3   5   0  433.70   13.93
  -3   5   0  442.05   12.31
  -3   5   0  420.47   12.79
   2  -5   0  355.29   10.55
   2  -5   0  346.00   11.04
   2  -5   0  354.20   10.45
   2  -5   0  343.14   11.33
   2  -5   0  328.43    9.98
  -2   5   0  349.29   11.23
  -2   5   0  345.70    9.84
  -2   5   0  342.73   10.24
  -2   5   0  331.78   10.17
  -2   5   0  342.58   11.20
   1  -5   0  883.45   22.30
   1  -5   0  893.67   22.60
   1  -5   0  882.97   23.11
   1  -5   0  910.29   22.18
  -1   5   0  893.83   23.19
  -1   5   0  886.55   23.22
  -1   5   0  924.51   22.31
  -1   5   0  908.31   22.46
  -1   5   0  877.90   22.96
   0  -5   0 4310.26  105.91
   0  -5   0 4406.29  106.28
   0  -5   0 4392.19  105.92
   0  -5   0 4663.54  105.88
   0  -5   0 4635.95  106.11
   0   5   0 4510.45  105.97
   0   5   0 4441.01  106.31
  -1  -5   0    2.70    1.83
  -1  -5   0    5.85    1.35
  -1  -5   0    5.96    1.58
  -1  -5   0    6.31    1.84
   1   5   0    5.40    2.33
   1   5   0    8.37    1.66
   1   5   0    6.95    1.88
   1   5   0    2.84    1.67
   1   5   0    5.93    1.50
   1   5   0    6.21    1.58
  -2  -5   0  156.14    5.54
  -2  -5   0  159.46    6.01
  -2  -5   0  154.88    5.95
  -2  -5   0  154.84    6.40
  -2  -5   0  161.60    5.36
  -2  -5   0  163.13    6.18
   2   5   0  160.48    6.21
   2   5   0  141.22    8.02
   2   5   0  161.23    5.49
   2   5   0  156.45    5.62
  -3  -5   0   42.51    3.66
  -3  -5   0   45.96    4.39
  -3  -5   0   49.72    4.10
  -3  -5   0   50.76    4.91
  -3  -5   0   40.31    4.43
  -3  -5   0   49.62    4.38
   3   5   0   49.49    3.98
   3   5   0   48.70    4.67
   3   5   0   50.30    4.84
   3   5   0   45.72    3.40
   3   5   0   49.72    4.36
  -4  -5   0  415.66   13.81
  -4  -5   0  428.63   13.10
  -4  -5   0  425.72   13.77
  -4  -5   0  421.17   12.23
  -4  -5   0  414.03   13.66
  -4  -5   0  419.69   13.87
   4   5   0  411.34   13.54
   4   5   0  425.29   13.32
   4   5   0  441.46   13.49
   4   5   0  419.28   13.66
   4   5   0  406.51   14.05
   4   5   0  425.62   11.74
  -5  -5   0  432.72   14.73
  -5  -5   0  443.62   13.98
  -5  -5   0  405.69   12.75
  -5  -5   0  425.73   14.56
  -5  -5   0  439.48   14.64
   5   5   0  430.78   14.11
   5   5   0  424.37   14.27
   5   5   0  429.80   14.21
   5   5   0  435.38   11.98
   5   5   0  420.79   15.18
   5   5   0  446.08   14.66
  -6  -5   0  272.12   10.15
  -6  -5   0  305.35   12.05
  -6  -5   0  289.83   12.36
  -6  -5   0  289.71   12.38
  -6  -5   0  294.15   11.53
   6   5   0  302.03   11.65
   6   5   0  304.18   13.33
   6   5   0  285.69   11.76
   6   5   0  278.83   11.48
   6   5   0  280.66   11.95
   6   5   0  290.48   11.65
  -7  -5   0  691.09   21.62
  -7  -5   0  664.30   22.44
  -7  -5   0  659.47   22.05
  -7  -5   0  629.23   19.47
  -7  -5   0  672.91   21.27
   7   5   0  712.01   22.12
   7   5   0  674.18   21.60
   7   5   0  670.56   23.26
   7   5   0  685.79   21.26
   7   5   0  690.18   21.82
  -8  -5   0   94.71    7.99
  -8  -5   0   59.15    6.70
  -8  -5   0   80.32    8.05
  -8  -5   0   69.13    6.43
  -8  -5   0   79.86    8.40
   8   5   0   87.67    8.10
   8   5   0   88.27    7.71
   8   5   0  111.07   13.15
   8   5   0   80.16    9.19
   8   5   0   72.16    7.49
  -9  -5   0   52.12    6.30
  -9  -5   0   75.66    7.86
  -9  -5   0   58.13    8.12
  -9  -5   0   64.37    7.65
  -9  -5   0   72.40    8.42
   9   5   0   82.54   10.31
   9   5   0   76.12    8.48
   9   5   0   73.23    8.41
   9   5   0   53.57    7.29
   9   5   0   73.23    7.48
   9   5   0   82.63    9.18
   8  -6   0   53.02    7.27
   8  -6   0   36.47    6.55
   8  -6   0   45.23    5.95
   8  -6   0   51.70    7.32
   8  -6   0   49.27    8.52
  -8   6   0   59.11    6.91
  -8   6   0   42.02    6.97
  -8   6   0   57.52    7.17
  -8   6   0   35.75    6.12
   7  -6   0    4.28    4.16
   7  -6   0   -3.29    3.13
   7  -6   0   -1.76    4.03
   7  -6   0    4.83    3.64
   7  -6   0    3.75    3.50
   7  -6   0   -2.13    3.76
  -7   6   0    4.64    3.98
  -7   6   0    4.40    4.25
  -7   6   0    2.08    3.46
   6  -6   0   57.24    5.89
   6  -6   0   65.37    5.93
   6  -6   0   55.69    6.55
   6  -6   0   54.11    5.93
   6  -6   0   66.47    6.83
   6  -6   0   63.61    7.75
  -6   6   0   63.28    6.15
  -6   6   0   52.01    6.63
  -6   6   0   59.55    6.06
  -6   6   0   61.76    6.26
  -6   6   0   54.11    6.04
   5  -6   0  112.84    7.23
   5  -6   0  109.10    7.66
   5  -6   0  101.80    8.16
   5  -6   0   97.70    7.05
   5  -6   0  101.23    6.39
   5  -6   0   88.80    6.01
  -5   6   0  102.37    6.86
  -5   6   0  106.79    8.10
  -5   6   0  108.81    6.39
  -5   6   0   98.00    7.84
  -5   6   0  101.22    6.86
   4  -6   0   94.16    5.60
   4  -6   0  104.90    6.32
   4  -6   0   83.21    5.48
   4  -6   0   97.12    6.65
   4  -6   0  104.26    6.22
   4  -6   0  109.14    7.38
  -4   6   0   88.34    5.77
  -4   6   0   93.89    6.88
  -4   6   0   99.98    5.90
  -4   6   0   89.36    5.53
  -4   6   0  102.97    7.20
   3  -6   0  258.26   10.46
   3  -6   0  265.72    9.34
   3  -6   0  258.38    9.44
   3  -6   0  249.71    8.80
   3  -6   0  255.93    9.99
  -3   6   0  273.85   10.41
  -3   6   0  256.01    8.64
  -3   6   0  255.02   10.22
  -3   6   0  244.28    9.02
  -3   6   0  265.31    9.18
   2  -6   0 1412.18   34.50
   2  -6   0 1404.70   35.03
   2  -6   0 1426.27   35.65
   2  -6   0 1374.94   34.88
   2  -6   0 1387.60   35.95
  -2   6   0 1353.87   35.59
  -2   6   0 1351.54   34.62
  -2   6   0 1414.02   34.28
  -2   6   0 1352.42   34.63
  -2   6   0 1369.93   35.80
   1  -6   0   64.76    3.57
   1  -6   0   75.65    4.12
   1  -6   0   73.32    3.36
   1  -6   0   64.90    4.10
   1  -6   0   61.14    3.38
  -1   6   0   71.93    3.65
  -1   6   0   68.81    3.48
  -1   6   0   66.92    4.39
  -1   6   0   57.11    3.44
  -1   6   0   60.63    4.23
  -1   6   0   72.17    3.45
   0  -6   0   77.05    3.35
   0  -6   0   70.96    3.77
   0  -6   0   76.24    3.44
   0  -6   0   80.10    3.58
   0  -6   0   74.23    4.13
   0   6   0   75.07    3.98
   0   6   0   73.01    3.59
   0   6   0   71.95    3.24
   0   6   0   73.12    3.95
   0   6   0   71.90    3.39
  -1  -6   0  588.36   15.13
  -1  -6   0  573.32   14.82
  -1  -6   0  569.15   15.10
  -1  -6   0  583.96   15.15
  -1  -6   0  537.25   16.35
   1   6   0  577.88   15.14
   1   6   0  554.68   15.48
   1   6   0  568.51   15.08
   1   6   0  560.67   14.86
   1   6   0  572.27   15.31
   1   6   0  595.72   15.15
  -2  -6   0   44.11    3.12
  -2  -6   0   44.47    3.20
  -2  -6   0   45.22    3.84
  -2  -6   0   39.35    3.84
  -2  -6   0   43.12    3.99
   2   6   0   53.01    4.19
   2   6   0   43.44    3.97
   2   6   0   46.66    3.49
   2   6   0   39.11    3.35
   2   6   0   43.50    3.20
  -3  -6   0   33.03    4.25
  -3  -6   0   39.65    3.70
  -3  -6   0   42.06    4.40
  -3  -6   0   46.79    4.47
  -3  -6   0   38.66    3.97
  -3  -6   0   45.28    4.13
   3   6   0   49.58    4.48
   3   6   0   44.28    4.40
   3   6   0   47.65    4.06
   3   6   0   50.64    4.79
   3   6   0   43.84    3.85
  -4  -6   0 1503.16   39.63
  -4  -6   0 1478.96   37.60
  -4  -6   0 1464.68   39.20
  -4  -6   0 1509.21   39.43
  -4  -6   0 1511.81   39.06
  -4  -6   0 1562.84   38.64
   4   6   0 1493.19   39.55
   4   6   0 1487.69   39.21
   4   6   0 1547.40   37.38
   4   6   0 1530.91   38.93
   4   6   0 1555.50   38.94
  -5  -6   0  124.17    7.37
  -5  -6   0  113.15    7.25
  -5  -6   0  109.99    7.09
  -5  -6   0  109.16    7.10
  -5  -6   0  109.52    5.56
  -5  -6   0  111.82    6.49
   5   6   0  129.08    8.13
   5   6   0  110.46    6.84
   5   6   0  122.20    5.15
   5   6   0  104.25    6.46
   5   6   0  115.58    6.94
   5   6   0  124.19    6.83
  -6  -6   0 1156.02   32.76
  -6  -6   0 1155.30   31.49
  -6  -6   0 1059.63   38.09
  -6  -6   0 1201.56   32.42
  -6  -6   0 1102.45   29.83
   6   6   0 1159.11   32.13
   6   6   0 1100.78   38.58
   6   6   0 1147.81   33.25
   6   6   0 1192.59   32.09
  -7  -6   0   12.14    4.93
  -7  -6   0    8.32    3.71
  -7  -6   0   14.42    4.24
  -7  -6   0   15.79    4.59
  -7  -6   0   18.24    4.73
   7   6   0   19.29    4.54
   7   6   0   17.43    4.77
   7   6   0   17.74    5.65
   7   6   0   15.91    4.36
   7   6   0   20.73    4.49
  -8  -6   0   65.18    8.05
  -8  -6   0   64.58    6.99
  -8  -6   0   67.43    7.85
  -8  -6   0   60.81    7.75
  -8  -6   0   49.17    5.83
   8   6   0   51.76    7.50
   8   6   0   69.72    7.49
   8   6   0   68.69    7.62
   8   6   0   68.06    7.40
   8   6   0   58.20    6.43
   8   6   0   65.08    8.38
  -9  -6   0   94.65   10.04
  -9  -6   0   90.33    8.69
  -9  -6   0  102.49    8.86
  -9  -6   0   74.54    8.43
   9   6   0   85.01    9.30
   9   6   0  104.64   10.91
   9   6   0   83.62    7.87
   9   6   0   86.55    8.77
   9   6   0   99.24    9.19
   9   6   0  117.92   10.33
   8  -7   0    3.52    4.14
   8  -7   0   -0.86    4.82
   8  -7   0   -1.65    4.25
   8  -7   0    0.53    4.80
   8  -7   0    0.56    3.67
  -8   7   0    1.77    3.97
  -8   7   0    1.37    4.03
  -8   7   0   -0.28    4.18
  -8   7   0   -4.11    4.37
   7  -7   0   10.10    3.78
   7  -7   0    2.66    4.33
   7  -7   0    4.50    4.15
   7  -7   0    5.51    4.93
   7  -7   0    5.69    4.26
  -7   7   0   -0.83    3.33
  -7   7   0    8.43    4.06
  -7   7   0    6.66    3.95
  -7   7   0    6.50    4.43
   6  -7   0    2.61    3.46
   6  -7   0    3.17    3.25
   6  -7   0   -1.62    3.45
   6  -7   0    0.35    3.95
   6  -7   0    1.48    3.74
  -6   7   0    2.27    3.28
  -6   7   0    3.30    3.98
  -6   7   0    4.02    3.60
  -6   7   0    8.18    3.59
  -6   7   0    3.38    3.65
   5  -7   0   13.68    3.29
   5  -7   0   23.17    5.00
   5  -7   0    7.24    3.63
   5  -7   0   10.10    3.86
   5  -7   0   11.20    3.50
  -5   7   0   15.58    3.54
  -5   7   0    8.45    3.45
  -5   7   0    5.53    3.19
  -5   7   0   25.65    4.65
   4  -7   0   81.07    6.41
   4  -7   0   59.89    5.04
   4  -7   0   63.17    5.25
   4  -7   0   74.74    6.86
   4  -7   0   70.07    5.51
   4  -7   0   75.49    5.74
  -4   7   0   78.33    5.53
  -4   7   0   74.92    6.66
  -4   7   0   66.59    5.06
  -4   7   0   75.24    6.76
  -4   7   0   63.79    5.17
   3  -7   0  210.64    8.36
   3  -7   0  204.63    7.77
   3  -7   0  233.16    9.89
   3  -7   0  214.78    9.04
   3  -7   0  205.18    8.15
  -3   7   0  197.00    7.84
  -3   7   0  197.57    9.09
  -3   7   0  212.39    8.06
  -3   7   0  207.36    7.64
  -3   7   0  215.95    9.38
   2  -7   0  999.02   25.88
   2  -7   0 1033.99   27.21
   2  -7   0 1023.30   26.51
   2  -7   0  992.86   26.36
  -2   7   0 1001.07   26.05
  -2   7   0 1009.99   27.24
  -2   7   0 1026.85   27.46
  -2   7   0 1011.80   25.67
  -2   7   0 1002.37   26.09
   1  -7   0 1275.67   32.06
   1  -7   0 1269.49   30.88
   1  -7   0 1236.79   31.65
   1  -7   0 1249.46   31.36
   1  -7   0 1233.60   31.05
  -1   7   0 1225.14   32.10
  -1   7   0 1275.73   31.20
  -1   7   0 1204.95   31.04
  -1   7   0 1253.30   32.22
  -1   7   0 1245.36   31.09
  -1   7   0 1272.75   30.91
   0  -7   0 1951.10   47.59
   0  -7   0 1955.18   48.07
   0  -7   0 2020.25   47.83
   0  -7   0 1957.70   48.23
   0  -7   0 1942.25   47.59
   0   7   0 1918.45   48.21
   0   7   0 1925.82   48.04
   0   7   0 2021.02   47.52
   0   7   0 1989.94   47.64
   0   7   0 1940.56   47.51
  -1  -7   0  280.00    8.37
  -1  -7   0  278.98    8.70
  -1  -7   0  269.54    9.31
  -1  -7   0  300.31    8.86
   1   7   0  277.90    9.00
   1   7   0  293.67    8.59
   1   7   0  280.03    8.75
   1   7   0  283.74    8.41
   1   7   0  288.41    9.32
   1   7   0  290.64   11.52
  -2  -7   0  808.45   21.37
  -2  -7   0  804.69   20.80
  -2  -7   0  805.39   21.22
  -2  -7   0  804.98   21.80
   2   7   0  820.83   20.83
   2   7   0  816.31   20.94
   2   7   0  776.79   21.30
   2   7   0  790.26   21.02
   2   7   0  803.81   21.04
   2   7   0  784.92   21.63
  -3  -7   0  244.13    9.66
  -3  -7   0  274.84    9.71
  -3  -7   0  243.12    9.37
  -3  -7   0  254.66    8.46
  -3  -7   0  257.62    9.52
  -3  -7   0  265.11   10.17
   3   7   0  261.04    9.75
   3   7   0  272.28    9.07
   3   7   0  264.57    9.93
   3   7   0  252.90    8.57
   3   7   0  275.94    9.24
  -4  -7   0  147.95    8.04
  -4  -7   0  162.35    8.09
  -4  -7   0  169.76    7.10
  -4  -7   0  147.71    7.62
  -4  -7   0  163.95    7.76
   4   7   0  161.19    7.20
   4   7   0  162.00    7.67
   4   7   0  155.63    8.06
   4   7   0  154.80    7.19
   4   7   0  155.43    6.15
  -5  -7   0   12.31    3.12
  -5  -7   0   11.44    2.77
  -5  -7   0   10.94    3.62
  -5  -7   0   16.33    4.17
  -5  -7   0   12.87    3.71
  -5  -7   0   11.94    4.03
   5   7   0    9.97    3.78
   5   7   0   10.76    3.22
   5   7   0   15.44    3.86
   5   7   0   14.63    2.54
   5   7   0   13.98    3.26
  -6  -7   0   -1.01    2.89
  -6  -7   0   -1.60    3.06
  -6  -7   0   -3.72    3.34
  -6  -7   0   -1.75    3.62
  -6  -7   0    0.70    3.42
   6   7   0   -0.22    3.84
   6   7   0    0.63    3.63
   6   7   0   -5.16    2.15
   6   7   0   -2.76    2.82
   6   7   0    0.32    3.20
  -7  -7   0   -1.20    3.23
  -7  -7   0   -1.85    3.66
  -7  -7   0    5.29    3.72
   7   7   0    4.19    4.53
   7   7   0   -1.79    3.03
   7   7   0    3.26    3.45
   7   7   0    3.57    3.64
  -8  -7   0   11.17    4.47
  -8  -7   0   10.04    4.95
   8   7   0   15.77    5.85
   8   7   0   11.64    4.24
   8   7   0   21.48    5.00
   8   7   0   16.49    5.01
   8   7   0   15.29    4.95
  -9  -7   0   49.20    7.76
  -9  -7   0   55.66    7.41
  -9  -7   0   57.35    7.62
  -9  -7   0   57.54    7.38
   9   7   0   58.70    8.93
   9   7   0   49.37    6.80
   9   7   0   48.94    7.45
   9   7   0   60.02    7.31
   9   7   0   51.66    7.49
   8  -8   0    3.96    8.95
   8  -8   0   16.52    5.63
   8  -8   0    9.75    5.20
   8  -8   0   14.28    4.56
   8  -8   0    9.92    5.15
  -8   8   0    4.66    4.21
  -8   8   0   19.85    5.33
  -8   8   0    4.90    5.06
  -8   8   0   16.62    4.99
   7  -8   0   32.01    6.91
   7  -8   0   13.93    4.54
   7  -8   0   31.47    5.10
   7  -8   0   30.75    5.73
   7  -8   0   24.51    5.56
  -7   8   0   35.48    5.68
  -7   8   0   22.99    4.83
  -7   8   0   28.33    6.13
  -7   8   0   18.48    4.75
   6  -8   0    3.90    3.30
   6  -8   0   -0.47    3.54
   6  -8   0    2.42    3.78
   6  -8   0    0.59    4.06
   6  -8   0   -0.13    3.30
  -6   8   0   -4.83    3.76
  -6   8   0    0.37    3.09
  -6   8   0   -0.73    3.21
  -6   8   0    0.41    3.48
  -6   8   0    3.49    3.80
   5  -8   0  214.38   10.23
   5  -8   0  196.48    9.80
   5  -8   0  196.32    8.97
   5  -8   0  199.02    9.12
   5  -8   0  209.62   10.51
   5  -8   0  232.87   11.59
  -5   8   0  215.87    9.51
  -5   8   0  205.42    9.63
  -5   8   0  199.06    8.81
   4  -8   0  210.37   10.46
   4  -8   0  214.27    9.25
   4  -8   0  200.16    8.39
   4  -8   0  215.64    9.38
   4  -8   0  204.59    9.83
  -4   8   0  206.01    9.97
  -4   8   0  208.59    8.90
  -4   8   0  203.80    8.78
  -4   8   0  210.43   10.37
  -4   8   0  202.45    8.27
   3  -8   0  282.56   10.17
   3  -8   0  280.46   10.85
   3  -8   0  282.24    9.65
   3  -8   0  279.94   10.24
  -3   8   0  281.64    9.77
  -3   8   0  289.63   11.07
  -3   8   0  280.46   11.30
  -3   8   0  269.04    9.77
  -3   8   0  285.08    9.44
   2  -8   0  248.05    8.84
   2  -8   0  235.64    9.46
   2  -8   0  227.14    8.57
   2  -8   0  248.69    7.93
   2  -8   0  242.56    8.34
  -2   8   0  241.51    8.31
  -2   8   0  241.86    8.16
  -2   8   0  232.96    9.68
  -2   8   0  252.59    9.72
  -2   8   0  243.04    8.41
   1  -8   0 2196.36   54.33
   1  -8   0 2207.20   54.04
   1  -8   0 2205.48   53.10
   1  -8   0 2196.93   53.64
   1  -8   0 2132.51   53.28
  -1   8   0 2225.06   53.17
  -1   8   0 2112.51   53.29
  -1   8   0 2198.59   54.54
  -1   8   0 2153.99   54.56
  -1   8   0 2260.86   53.48
  -1   8   0 2221.96   53.37
   0  -8   0  534.81   14.08
   0  -8   0  505.60   14.20
   0  -8   0  531.54   14.52
   0  -8   0  524.89   15.19
   0  -8   0  537.34   14.40
   0  -8   0  503.60   14.76
   0   8   0  506.77   15.02
   0   8   0  536.72   14.33
   0   8   0  498.27   14.15
   0   8   0  511.53   14.86
   0   8   0  534.01   14.09
  -1  -8   0 2833.45   68.18
  -1  -8   0 2834.30   67.93
  -1  -8   0 2835.17   68.27
  -1  -8   0 2787.15   68.86
  -1  -8   0 2860.24   68.23
   1   8   0 2770.35   68.32
   1   8   0 2770.63   67.90
   1   8   0 2737.46   67.95
   1   8   0 2889.69   68.21
   1   8   0 2837.95   68.77
   1   8   0 2900.37   68.76
  -2  -8   0   98.87    5.51
  -2  -8   0   94.77    4.78
  -2  -8   0   94.31    5.48
  -2  -8   0   94.63    6.11
   2   8   0  102.57    5.48
   2   8   0   95.84    4.89
   2   8   0   90.86    5.00
   2   8   0   91.25    6.06
   2   8   0   87.94    5.76
   2   8   0  102.57    5.22
  -3  -8   0   19.36    3.38
  -3  -8   0   15.19    3.53
  -3  -8   0   19.12    3.81
  -3  -8   0   18.80    2.79
  -3  -8   0   17.70    3.36
   3   8   0   16.35    2.88
   3   8   0   24.61    3.21
   3   8   0   15.64    3.60
   3   8   0   20.24    3.13
   3   8   0   18.97    3.55
  -4  -8   0   -0.49    1.99
  -4  -8   0   -1.84    2.64
  -4  -8   0    3.55    2.78
  -4  -8   0    1.40    3.53
  -4  -8   0    0.89    2.89
  -4  -8   0    5.47    2.39
   4   8   0    2.82    2.36
   4   8   0    4.47    2.04
   4   8   0    3.06    2.79
   4   8   0    2.89    2.44
   4   8   0    1.05    2.89
  -5  -8   0    0.95    2.35
  -5  -8   0    0.43    2.96
  -5  -8   0    1.86    2.58
  -5  -8   0   -1.98    3.27
  -5  -8   0   -3.06    2.94
  -5  -8   0    0.39    3.43
   5   8   0    3.59    3.10
   5   8   0   -0.44    2.64
   5   8   0   -0.97    2.00
   5   8   0    0.86    3.48
   5   8   0    3.72    2.73
  -6  -8   0  267.87   10.99
  -6  -8   0  265.59   12.08
  -6  -8   0  273.89   11.85
  -6  -8   0  262.25   11.91
  -6  -8   0  251.21    9.42
  -6  -8   0  296.16   13.43
   6   8   0  272.04    9.24
   6   8   0  265.59   12.72
   6   8   0  276.51   11.34
   6   8   0  258.90   11.22
   6   8   0  266.31   11.69
  -7  -8   0    0.64    3.87
  -7  -8   0    3.33    3.00
  -7  -8   0    0.23    3.34
  -7  -8   0    6.25    4.31
   7   8   0    1.53    4.63
   7   8   0    1.58    2.29
   7   8   0    0.13    3.32
  -8  -8   0    4.35    4.20
  -8  -8   0    3.41    4.49
  -8  -8   0    0.29    4.21
  -8  -8   0    2.14    3.81
   8   8   0    8.30    5.32
   8   8   0    5.54    4.48
   8   8   0    2.13    3.92
   8   8   0    0.93    3.38
   8   8   0    5.81    4.11
  -9  -8   0   -4.60    3.79
  -9  -8   0    0.90    4.39
  -9  -8   0   -0.31    5.01
  -9  -8   0    2.27    4.85
   9   8   0    4.03    7.65
   9   8   0    1.75    4.34
   9   8   0   -1.73    4.03
   9   8   0   -2.14    3.64
   9   8   0    3.78    4.53
   8  -9   0   10.02    4.12
   8  -9   0    0.39    4.17
   8  -9   0   -3.72    4.27
   8  -9   0    5.46    5.49
   8  -9   0    4.34    5.68
  -8   9   0   -0.79    4.24
  -8   9   0    7.98    4.28
  -8   9   0    4.76    4.96
   7  -9   0   56.66    6.21
   7  -9   0   50.01    7.69
   7  -9   0   47.59    6.56
   7  -9   0   44.51    6.26
   7  -9   0   43.36    6.45
  -7   9   0   41.08    7.28
  -7   9   0   54.63    6.42
  -7   9   0   55.93    6.35
  -7   9   0   53.57    6.71
   6  -9   0   21.33    4.30
   6  -9   0   22.68    5.53
   6  -9   0   24.04    4.82
   6  -9   0   16.03    4.71
   6  -9   0   11.05    4.14
  -6   9   0   16.75    4.31
  -6   9   0   18.70    7.94
  -6   9   0   16.56    4.83
  -6   9   0   16.88    4.04
  -6   9   0   17.26    4.87
   5  -9   0   91.38    6.52
   5  -9   0   81.70    7.98
   5  -9   0  101.82    7.59
   5  -9   0   85.75    6.56
  -5   9   0   79.19    6.62
  -5   9   0   86.67    6.45
  -5   9   0  100.50    6.98
  -5   9   0   83.84    8.08
  -5   9   0   95.05    8.17
   4  -9   0  270.94   10.87
   4  -9   0  245.49    9.67
   4  -9   0  263.64   11.36
   4  -9   0  270.72   10.71
  -4   9   0  257.22    9.69
  -4   9   0  269.79   11.59
  -4   9   0  252.53   11.69
  -4   9   0  256.91   10.32
  -4   9   0  265.48   11.62
   3  -9   0   54.56    4.79
   3  -9   0   54.61    5.50
   3  -9   0   54.27    4.52
   3  -9   0   60.36    5.05
  -3   9   0   65.23    5.94
  -3   9   0   49.70    5.08
  -3   9   0   53.97    4.71
  -3   9   0   50.69    4.66
  -3   9   0   54.70    4.70
   2  -9   0   36.42    3.81
   2  -9   0   29.80    3.60
   2  -9   0   25.82    3.51
   2  -9   0   30.37    3.25
   2  -9   0   37.21    3.51
  -2   9   0   30.24    4.23
  -2   9   0   47.93    4.20
  -2   9   0   40.08    3.73
  -2   9   0   41.15    3.76
  -2   9   0   24.84    3.84
  -2   9   0   37.29    3.53
   1  -9   0  975.02   26.08
   1  -9   0  952.81   25.03
   1  -9   0  992.49   26.01
   1  -9   0  948.31   25.28
   1  -9   0  943.17   24.75
  -1   9   0  977.97   26.47
  -1   9   0 1000.56   25.18
  -1   9   0  941.61   25.03
  -1   9   0  997.11   24.90
  -1   9   0  969.56   26.32
  -1   9   0  978.60   25.02
   0  -9   0 1678.56   41.05
   0  -9   0 1633.98   40.78
   0  -9   0 1650.80   40.52
   0  -9   0 1655.51   41.71
   0  -9   0 1588.44   41.32
   0  -9   0 1685.13   40.82
   0   9   0 1663.13   41.42
   0   9   0 1620.33   40.65
   0   9   0 1661.35   40.80
   0   9   0 1658.01   40.61
   0   9   0 1624.68   41.69
  -1  -9   0 2967.22   73.08
  -1  -9   0 2960.81   73.34
  -1  -9   0 3011.12   73.51
  -1  -9   0 3005.60   74.17
  -1  -9   0 3079.55   73.48
   1   9   0 3125.98   73.17
   1   9   0 3024.18   73.19
   1   9   0 2993.20   73.64
   1   9   0 3079.74   73.39
   1   9   0 3034.06   74.00
   1   9   0 3102.28   74.09
  -2  -9   0  177.29    8.05
  -2  -9   0  198.15    7.62
  -2  -9   0  188.91    7.59
  -2  -9   0  173.41    6.79
   2   9   0  170.33    7.97
   2   9   0  190.42    7.00
   2   9   0  183.86    7.10
   2   9   0  185.84    7.66
   2   9   0  184.04    7.09
   2   9   0  174.25    7.38
  -3  -9   0  190.98    8.83
  -3  -9   0  181.62    8.37
  -3  -9   0  181.25    8.03
  -3  -9   0  191.26    7.46
  -3  -9   0  206.75    8.23
   3   9   0  193.86    7.23
   3   9   0  195.19    8.39
   3   9   0  180.06    7.50
   3   9   0  184.44    7.47
   3   9   0  193.98    7.67
   3   9   0  185.85    8.50
  -4  -9   0   33.41    3.78
  -4  -9   0   28.53    4.53
  -4  -9   0   36.01    5.02
  -4  -9   0   26.98    3.95
  -4  -9   0   30.31    3.57
  -4  -9   0   21.04    3.85
   4   9   0   39.88    4.18
   4   9   0   31.65    4.39
   4   9   0   38.21    4.03
   4   9   0   34.68    4.14
   4   9   0   29.67    4.28
  -5  -9   0  121.89    8.34
  -5  -9   0  120.36    5.87
  -5  -9   0  141.88    7.14
  -5  -9   0  116.68    7.71
  -5  -9   0  118.58    8.10
  -5  -9   0  124.64    7.83
   5   9   0  130.16    6.11
   5   9   0  131.64    7.79
   5   9   0  105.56    6.77
   5   9   0  123.58    7.11
   5   9   0  111.22    8.08
  -6  -9   0    3.63    3.69
  -6  -9   0    4.09    2.78
  -6  -9   0    1.56    4.09
  -6  -9   0   -1.23    3.57
  -6  -9   0   -3.53    2.94
  -6  -9   0   -1.27    3.54
   6   9   0    0.54    3.22
   6   9   0   -2.22    3.19
   6   9   0   -0.62    4.07
   6   9   0   -1.78    2.95
   6   9   0    0.76    2.48
  -7  -9   0   -0.37    3.22
  -7  -9   0    2.22    4.04
  -7  -9   0   -1.01    3.84
   7   9   0   -2.65    3.01
   7   9   0    0.11    4.40
   7   9   0    2.76    2.55
  -8  -9   0    0.72    4.27
  -8  -9   0    2.91    3.80
  -8  -9   0   -1.46    4.05
  -8  -9   0   -5.19    3.97
   8   9   0   -0.57    4.94
   8   9   0    4.83    4.15
   8   9   0    0.77    3.72
   8   9   0    1.58    3.54
   8   9   0   -5.67    3.35
  -9  -9   0   20.28    5.29
  -9  -9   0   18.53    6.42
  -9  -9   0   27.57    5.82
  -9  -9   0   21.01    5.99
   9   9   0   29.37    5.49
   9   9   0   29.15    6.69
   9   9   0   23.38    5.74
   9   9   0   31.57    6.08
   8 -10   0   21.51    6.89
   8 -10   0   23.99    7.34
   8 -10   0   25.84   12.36
   8 -10   0   14.27    5.85
   8 -10   0   16.06    5.69
  -8  10   0   17.92    5.85
  -8  10   0   22.83    5.36
  -8  10   0   30.04    5.93
   7 -10   0   -0.09    4.06
   7 -10   0    6.19    5.52
   7 -10   0    4.15    4.67
   7 -10   0    8.02    4.47
   7 -10   0    4.72    3.76
  -7  10   0    3.31    3.99
  -7  10   0    0.69    3.64
  -7  10   0    9.47    4.55
  -7  10   0    2.61    3.16
  -7  10   0    3.42    4.11
   6 -10   0   57.61    8.04
   6 -10   0   62.53    6.12
   6 -10   0   66.23    7.09
   6 -10   0   59.46    7.01
   6 -10   0   64.92    7.12
  -6  10   0   55.15    7.03
  -6  10   0   61.57    6.48
  -6  10   0   53.49    7.38
  -6  10   0   64.76    6.85
  -6  10   0   65.88    6.61
   5 -10   0   54.59    6.14
   5 -10   0   57.75    6.10
   5 -10   0   52.17    6.03
   5 -10   0   49.70    5.93
  -5  10   0   57.99    6.75
  -5  10   0   57.20    5.78
  -5  10   0   51.93    5.68
  -5  10   0   61.93    5.91
  -5  10   0   33.88    5.83
   4 -10   0   43.76    5.27
   4 -10   0   46.08    5.18
   4 -10   0   47.62    5.36
   4 -10   0   42.87    4.65
  -4  10   0   38.83    5.93
  -4  10   0   38.87    5.61
  -4  10   0   40.06    4.62
  -4  10   0   36.58    5.07
  -4  10   0   43.17    4.73
   3 -10   0    6.25    2.67
   3 -10   0    7.50    2.83
   3 -10   0    5.30    2.99
   3 -10   0    9.81    3.14
  -3  10   0    8.83    3.46
  -3  10   0    5.99    2.73
  -3  10   0   11.21    3.10
  -3  10   0    5.65    3.49
  -3  10   0   16.76    3.12
   2 -10   0    6.39    2.60
   2 -10   0    6.19    2.42
   2 -10   0    6.65    2.44
   2 -10   0    4.39    2.97
   2 -10   0    3.28    2.44
   2 -10   0    9.76    2.53
  -2  10   0    1.69    3.02
  -2  10   0    4.29    2.25
  -2  10   0    0.91    2.61
  -2  10   0    9.05    2.58
  -2  10   0    5.85    2.35
  -2  10   0    4.91    2.43
   1 -10   0   54.98    4.98
   1 -10   0   62.12    4.13
   1 -10   0   69.62    5.63
   1 -10   0   69.26    4.68
   1 -10   0   63.82    4.51
  -1  10   0   74.87    5.61
  -1  10   0   69.07    4.70
  -1  10   0   73.43    5.62
  -1  10   0   70.34    4.45
  -1  10   0   69.24    4.21
  -1  10   0   70.63    4.32
   0 -10   0 1800.08   44.01
   0 -10   0 1773.59   44.29
   0 -10   0 1750.25   44.88
   0 -10   0 1803.45   45.28
   0 -10   0 1796.68   44.32
   0 -10   0 1792.26   44.53
   0  10   0 1807.72   44.06
   0  10   0 1750.19   44.18
   0  10   0 1797.25   44.96
   0  10   0 1801.18   44.26
   0  10   0 1785.52   45.35
  -1 -10   0  215.20    7.34
  -1 -10   0  206.01    7.96
  -1 -10   0  200.46    8.77
  -1 -10   0  215.33    8.06
  -1 -10   0  192.37    7.61
  -1 -10   0  205.60    7.40
   1  10   0  210.42    8.54
   1  10   0  200.41    7.47
   1  10   0  206.41    7.91
   1  10   0  204.70    8.33
   1  10   0  203.81    8.06
   1  10   0  204.53    7.30
  -2 -10   0 1077.97   27.55
  -2 -10   0 1073.41   26.99
  -2 -10   0 1017.31   27.51
  -2 -10   0 1028.17   28.30
   2  10   0 1056.55   27.32
   2  10   0 1019.50   27.09
   2  10   0 1057.38   27.57
   2  10   0 1030.73   27.04
   2  10   0 1027.32   27.61
   2  10   0 1043.68   28.06
  -3 -10   0    7.11    2.84
  -3 -10   0   -0.17    3.01
  -3 -10   0    1.65    2.11
  -3 -10   0   -0.16    2.43
   3  10   0   -1.10    2.21
   3  10   0    3.65    2.61
   3  10   0    2.32    2.31
   3  10   0    2.14    1.91
   3  10   0    1.58    2.78
   3  10   0   -0.10    2.94
  -4 -10   0   27.82    4.24
  -4 -10   0   41.77    4.71
  -4 -10   0   31.44    4.74
  -4 -10   0   30.88    3.83
  -4 -10   0   18.21    4.09
   4  10   0   35.42    4.70
   4  10   0   33.88    3.53
   4  10   0   36.71    4.15
   4  10   0   32.85    4.06
   4  10   0   43.99    4.44
   4  10   0   34.78    4.80
  -5 -10   0   11.40    3.41
  -5 -10   0   17.94    4.34
  -5 -10   0   18.38    3.20
  -5 -10   0   16.70    4.16
  -5 -10   0   17.98    4.42
  -5 -10   0    7.28    4.32
   5  10   0   21.12    3.26
   5  10   0   14.06    3.63
   5  10   0   21.21    4.80
   5  10   0   17.91    3.75
   5  10   0    6.58    3.61
  -6 -10   0    0.18    3.91
  -6 -10   0    0.61    4.17
  -6 -10   0    1.08    3.50
  -6 -10   0   -1.42    2.95
  -6 -10   0    3.88    2.89
   6  10   0    1.53    3.19
   6  10   0    0.43    3.21
   6  10   0   -0.90    2.39
  -7 -10   0    5.96    4.63
  -7 -10   0    9.89    3.77
  -7 -10   0    5.86    4.67
  -7 -10   0   11.19    4.59
   7  10   0    4.11    3.60
   7  10   0    1.99    3.73
   7  10   0    6.84    4.96
   7  10   0    5.02    2.85
  -8 -10   0   51.52    6.21
  -8 -10   0   58.97    7.90
  -8 -10   0   65.27    7.71
  -8 -10   0   61.37    7.51
   8  10   0   63.97    7.50
   8  10   0   64.41    7.11
   8  10   0   60.25    7.52
   8  10   0   66.26    6.82
   8  10   0   62.19    8.69
  -9 -10   0   11.02    5.85
  -9 -10   0    3.96    4.37
  -9 -10   0    2.90    4.94
  -9 -10   0    8.56    5.34
   9  10   0    8.60    4.86
   9  10   0   10.59    6.13
   9  10   0    6.44    4.69
   9  10   0    2.48    3.99
   9  10   0    5.79    4.58
   7 -11   0    8.23    5.22
   7 -11   0    8.98    4.92
   7 -11   0   17.75    5.22
   7 -11   0   11.28    4.10
  -7  11   0    9.06    4.41
  -7  11   0   11.92    4.16
  -7  11   0   22.73    5.83
  -7  11   0    8.60    4.64
  -7  11   0   12.00    5.36
   6 -11   0  112.78    9.45
   6 -11   0  130.59    9.24
   6 -11   0  110.97    8.01
   6 -11   0  123.73    9.23
  -6  11   0  120.22    8.02
  -6  11   0  121.13    8.64
  -6  11   0  130.91   10.38
  -6  11   0  115.74    7.88
  -6  11   0  118.75    9.56
   5 -11   0  324.85   12.24
   5 -11   0  325.89   13.53
   5 -11   0  338.93   14.21
   5 -11   0  352.07   13.98
  -5  11   0  328.78   14.56
  -5  11   0  342.18   15.09
  -5  11   0  337.90   13.07
  -5  11   0  321.33   12.61
  -5  11   0  318.83   11.98
   4 -11   0   30.81    5.65
   4 -11   0   36.50    5.08
   4 -11   0   29.60    4.33
  -4  11   0   32.59    4.33
  -4  11   0   33.00    4.52
  -4  11   0   31.26    5.07
  -4  11   0   28.06    5.10
   3 -11   0    2.99    2.95
   3 -11   0    2.03    2.76
   3 -11   0    1.65    2.62
  -3  11   0    2.84    3.02
  -3  11   0   -0.92    3.27
  -3  11   0   -0.90    2.46
  -3  11   0   -1.90    2.83
  -3  11   0    5.14    2.83
   2 -11   0   40.16    4.70
   2 -11   0   41.26    4.18
   2 -11   0   35.40    4.23
   2 -11   0   40.28    3.89
   2 -11   0   37.89    3.81
   2 -11   0   43.32    5.09
  -2  11   0   33.39    4.60
  -2  11   0   40.89    4.00
  -2  11   0   45.96    4.14
  -2  11   0   42.45    4.16
  -2  11   0   45.00    4.18
  -2  11   0   38.10    4.67
   1 -11   0  429.58   12.91
   1 -11   0  431.96   14.29
   1 -11   0  444.40   14.26
   1 -11   0  447.10   13.61
   1 -11   0  444.87   13.32
  -1  11   0  457.91   13.36
  -1  11   0  445.28   13.32
  -1  11   0  455.95   14.85
  -1  11   0  432.13   14.52
  -1  11   0  468.61   13.21
  -1  11   0  452.12   13.02
   0 -11   0  858.32   24.19
   0 -11   0  911.53   23.29
   0 -11   0  864.46   23.83
   0 -11   0  864.41   22.82
   0 -11   0  876.26   23.20
   0  11   0  873.08   22.90
   0  11   0  858.54   22.95
   0  11   0  858.47   23.81
   0  11   0  861.05   24.19
   0  11   0  877.27   23.17
  -1 -11   0  359.48   11.92
  -1 -11   0  365.70   12.74
  -1 -11   0  389.59   11.51
  -1 -11   0  374.30   11.78
  -1 -11   0  375.01   11.32
  -1 -11   0  383.52   11.94
   1  11   0  371.37   11.45
   1  11   0  368.31   11.76
   1  11   0  358.39   12.12
   1  11   0  360.97   11.32
   1  11   0  360.42   12.34
   1  11   0  402.87   12.72
  -2 -11   0   45.46    5.35
  -2 -11   0   52.07    4.68
  -2 -11   0   49.92    4.04
  -2 -11   0   58.76    5.08
   2  11   0   51.22    4.54
   2  11   0   45.68    4.90
   2  11   0   49.33    4.16
   2  11   0   42.66    4.71
   2  11   0   50.24    4.28
   2  11   0   45.36    4.18
  -3 -11   0   28.95    4.05
  -3 -11   0   31.38    4.79
  -3 -11   0   37.26    3.69
  -3 -11   0   42.44    4.52
   3  11   0   32.31    4.19
   3  11   0   34.49    3.50
   3  11   0   35.67    4.00
   3  11   0   39.51    4.51
   3  11   0   32.60    4.77
  -4 -11   0  288.29   11.01
  -4 -11   0  291.46   12.21
  -4 -11   0  282.17   11.39
  -4 -11   0  269.11   11.19
  -4 -11   0  290.38   10.22
   4  11   0  278.56   10.46
   4  11   0  282.95   11.49
   4  11   0  277.01   10.10
   4  11   0  269.55    9.81
   4  11   0  266.76   10.36
   4  11   0  283.91   11.37
  -5 -11   0  175.65   10.04
  -5 -11   0  186.51    8.57
  -5 -11   0  182.92   10.41
  -5 -11   0  182.05    9.53
  -5 -11   0  143.67    9.72
   5  11   0  178.92    8.70
   5  11   0  179.72    9.95
   5  11   0  194.52   11.19
   5  11   0  172.84    7.74
   5  11   0  165.05    7.63
   5  11   0  172.56    8.51
  -6 -11   0   24.51    3.69
  -6 -11   0   26.04    5.52
  -6 -11   0   34.99    4.87
  -6 -11   0   32.69    5.52
  -6 -11   0   30.54    5.74
   6  11   0   27.95    5.42
   6  11   0   30.68    4.98
   6  11   0   34.80    4.24
   6  11   0   26.78    4.80
  -7 -11   0   45.14    5.70
  -7 -11   0   41.89    6.57
  -7 -11   0   46.78    7.26
  -7 -11   0   35.44    9.69
   7  11   0   42.83    7.16
   7  11   0   50.34    6.31
   7  11   0   42.16    5.79
   7  11   0   42.81    4.50
  -8 -11   0  203.03   12.58
  -8 -11   0  221.17   11.17
  -8 -11   0  216.06   12.47
  -8 -11   0  199.82   12.88
   8  11   0  206.55   11.19
   8  11   0  199.75    8.64
   8  11   0  219.88   13.71
   8  11   0  219.10   13.57
  -9 -11   0   19.44    6.52
  -9 -11   0   34.32    6.63
  -9 -11   0   22.41    5.61
   9  11   0   33.14    6.30
   9  11   0   40.07    8.13
   9  11   0   30.73    5.54
   9  11   0   22.95    5.74
   7 -12   0    5.77    4.77
   7 -12   0   -2.22    4.17
   7 -12   0    1.29    3.74
   7 -12   0   -0.07    4.64
  -7  12   0    1.11    4.29
  -7  12   0   -4.80    4.23
  -7  12   0    0.37    4.10
  -7  12   0   -9.85    3.70
  -7  12   0    1.19    3.86
   6 -12   0   14.00    4.84
   6 -12   0   15.49    5.03
   6 -12   0   17.13    4.33
   6 -12   0    8.57    4.22
  -6  12   0   14.66    4.54
  -6  12   0    9.34    4.22
  -6  12   0   16.30    4.51
  -6  12   0    8.97    4.91
   5 -12   0  141.60    9.70
   5 -12   0  157.84    8.43
   5 -12   0  146.96    9.16
   5 -12   0  143.54    9.19
  -5  12   0  157.66    8.58
  -5  12   0  168.58   11.05
  -5  12   0  146.57    8.20
  -5  12   0  158.81    9.15
  -5  12   0  142.76    9.80
   4 -12   0   51.40    5.78
   4 -12   0   35.64    4.96
   4 -12   0   40.66    7.11
   4 -12   0   39.52    5.27
  -4  12   0   44.84    6.09
  -4  12   0   40.35    5.11
  -4  12   0   44.56    6.66
  -4  12   0   57.22    5.43
  -4  12   0   46.96    5.10
   3 -12   0  226.26   10.42
   3 -12   0  236.34   10.79
   3 -12   0  234.68    9.23
   3 -12   0  233.94    9.97
   3 -12   0  227.99    9.95
  -3  12   0  234.60    9.35
  -3  12   0  241.86   10.98
  -3  12   0  210.53    9.10
  -3  12   0  240.92    9.68
  -3  12   0  233.55    9.09
   2 -12   0   -2.74    3.11
   2 -12   0    0.27    2.35
   2 -12   0    2.61    2.54
   2 -12   0    3.07    2.75
   2 -12   0    1.88    2.52
   2 -12   0    0.18    2.53
  -2  12   0    0.45    2.87
  -2  12   0    3.11    2.32
  -2  12   0    3.72    2.80
  -2  12   0    1.95    3.36
  -2  12   0    3.26    2.62
  -2  12   0    0.62    2.38
   1 -12   0  256.78    9.31
   1 -12   0  236.98    8.63
   1 -12   0  240.72   10.21
   1 -12   0  258.65   10.07
   1 -12   0  246.89    9.03
  -1  12   0  254.30    8.84
  -1  12   0  256.29   10.51
  -1  12   0  257.69    9.10
  -1  12   0  248.96   10.28
  -1  12   0  262.38    9.13
   0 -12   0  223.31    9.47
   0 -12   0  203.32    8.59
   0 -12   0  201.98    7.70
   0 -12   0  216.04    8.07
   0 -12   0  215.02    8.22
   0  12   0  210.34    7.71
   0  12   0  208.23    7.88
   0  12   0  205.92    8.72
   0  12   0  221.54    8.15
   0  12   0  205.94    9.00
  -1 -12   0  295.34   10.22
  -1 -12   0  283.69    9.81
  -1 -12   0  275.66    9.35
  -1 -12   0  287.84    9.49
  -1 -12   0  282.82    9.99
  -1 -12   0  276.84   10.89
   1  12   0  278.09    9.39
   1  12   0  258.43   10.47
   1  12   0  270.07   10.27
   1  12   0  283.08   10.55
   1  12   0  268.70    9.72
   1  12   0  279.23    9.48
  -2 -12   0  185.98    8.01
  -2 -12   0  185.66    8.24
  -2 -12   0  180.07    8.04
  -2 -12   0  180.16    8.73
   2  12   0  178.72    7.41
   2  12   0  172.17    8.11
   2  12   0  171.63    8.55
   2  12   0  183.41    7.36
   2  12   0  185.89    7.85
   2  12   0  183.08    8.02
  -3 -12   0   37.70    4.51
  -3 -12   0   30.31    5.02
  -3 -12   0   39.49    4.57
  -3 -12   0   40.14    4.03
   3  12   0   41.26    5.52
   3  12   0   47.87    4.47
   3  12   0   33.69    3.84
   3  12   0   42.05    4.20
   3  12   0   37.48    4.64
   3  12   0   42.76    4.75
  -4 -12   0   83.60    5.76
  -4 -12   0   73.18    6.53
  -4 -12   0   78.71    7.02
  -4 -12   0   87.00    7.77
  -4 -12   0   92.89    6.86
   4  12   0   82.11    5.99
   4  12   0   88.25    5.74
   4  12   0   78.55    7.01
   4  12   0   84.56    6.95
   4  12   0   79.43    6.02
   4  12   0   86.62    6.03
  -5 -12   0  249.95   12.33
  -5 -12   0  252.05   10.44
  -5 -12   0  255.14   11.82
  -5 -12   0  264.91   11.42
   5  12   0  251.01   11.91
   5  12   0  264.03   10.73
   5  12   0  260.31    9.96
   5  12   0  257.36    9.85
   5  12   0  251.68   10.69
   5  12   0  266.69   11.91
  -6 -12   0   -0.77    3.14
  -6 -12   0    3.42    4.76
  -6 -12   0    0.11    3.89
  -6 -12   0   -2.53    4.26
   6  12   0    4.98    3.46
   6  12   0    1.73    2.87
   6  12   0   -3.50    3.79
   6  12   0   -0.19    3.12
  -7 -12   0  170.56   11.07
  -7 -12   0  162.60    9.41
  -7 -12   0  168.77   11.05
  -7 -12   0  176.93   11.13
   7  12   0  170.13   11.51
   7  12   0  158.30    9.58
   7  12   0  174.62   10.02
   7  12   0  159.42    8.03
  -8 -12   0   24.41    5.34
  -8 -12   0   21.98    5.73
  -8 -12   0   15.63    5.70
  -8 -12   0   19.96    5.64
   8  12   0   29.88    7.34
   8  12   0   25.09    6.28
   8  12   0   18.00    3.90
   8  12   0   24.08    6.62
   8  12   0   23.97    5.52
   7 -13   0   -0.94    4.77
   7 -13   0   -5.34    4.22
   7 -13   0    2.57    4.27
   7 -13   0    3.10    5.24
  -7  13   0   -1.18    4.38
  -7  13   0    6.98    5.39
  -7  13   0    5.31    4.00
  -7  13   0    3.09    4.46
  -7  13   0   -0.30    5.32
   6 -13   0  173.60    9.55
   6 -13   0  191.51   11.29
   6 -13   0  182.29   11.53
   6 -13   0  180.38   11.31
  -6  13   0  206.04   10.23
  -6  13   0  173.02   10.56
  -6  13   0  171.61   12.38
  -6  13   0  196.14    9.93
   5 -13   0    1.60    3.75
   5 -13   0   16.26    4.46
   5 -13   0   15.50    4.49
   5 -13   0   10.95    3.62
  -5  13   0    7.90    3.61
  -5  13   0   16.76    4.59
  -5  13   0    5.23    4.37
  -5  13   0    9.24    3.99
  -5  13   0   19.26    5.26
   4 -13   0  727.01   21.23
   4 -13   0  715.99   23.03
   4 -13   0  705.72   22.33
   4 -13   0  729.82   22.46
  -4  13   0  680.74   20.82
  -4  13   0  712.37   21.17
  -4  13   0  723.38   21.77
  -4  13   0  695.45   20.63
  -4  13   0  715.36   22.95
   3 -13   0    8.92    4.26
   3 -13   0   10.41    3.50
   3 -13   0    8.41    3.80
   3 -13   0   15.96    4.20
   3 -13   0    8.12    3.27
  -3  13   0   11.78    3.88
  -3  13   0   12.67    4.02
  -3  13   0    3.89    3.14
  -3  13   0    4.85    3.22
  -3  13   0   10.20    3.35
  -3  13   0    6.13    4.05
   2 -13   0   29.06    4.88
   2 -13   0   34.59    4.02
   2 -13   0   29.85    4.32
   2 -13   0   25.95    4.01
   2 -13   0   30.72    4.50
   2 -13   0   35.01    5.34
  -2  13   0   25.73    4.38
  -2  13   0   32.45    4.17
  -2  13   0   30.52    3.80
  -2  13   0   31.20    4.01
  -2  13   0   30.99    4.08
  -2  13   0   26.08    4.70
   1 -13   0   68.10    5.17
   1 -13   0   72.55    6.05
   1 -13   0   61.54    4.70
   1 -13   0   60.78    5.94
   1 -13   0   62.44    5.05
  -1  13   0   63.27    4.98
  -1  13   0   66.87    6.23
  -1  13   0   71.85    6.42
  -1  13   0   66.59    5.35
  -1  13   0   66.94    4.68
   0 -13   0  120.74    6.76
   0 -13   0  105.62    5.71
   0 -13   0  121.64    7.66
   0 -13   0  118.22    6.26
   0 -13   0  112.32    6.05
   0  13   0  108.59    5.74
   0  13   0  113.15    6.23
   0  13   0  115.01    7.03
   0  13   0  113.02    5.75
  -1 -13   0  208.27    9.75
  -1 -13   0  226.64    8.85
  -1 -13   0  227.49    8.58
  -1 -13   0  227.88    9.08
  -1 -13   0  215.12    9.02
  -1 -13   0  226.89    8.39
   1  13   0  215.97    8.37
   1  13   0  216.67    9.51
   1  13   0  220.78    8.22
   1  13   0  222.11    9.67
   1  13   0  222.58    9.29
   1  13   0  218.77    8.80
  -2 -13   0  112.13    6.46
  -2 -13   0  104.97    6.47
  -2 -13   0  107.82    7.30
  -2 -13   0   98.72    5.75
   2  13   0   92.71    6.09
   2  13   0  103.18    5.74
   2  13   0   98.31    5.77
   2  13   0  103.97    7.02
   2  13   0   94.08    6.44
   2  13   0   95.67    6.61
  -3 -13   0  109.60    6.14
  -3 -13   0  105.17    7.57
  -3 -13   0  111.22    7.03
  -3 -13   0  116.07    7.17
   3  13   0  110.64    7.58
   3  13   0  128.29    7.26
   3  13   0  103.31    7.36
   3  13   0  120.99    6.61
   3  13   0  111.06    6.38
   3  13   0  112.66    6.37
  -4 -13   0  591.58   21.37
  -4 -13   0  560.53   18.92
  -4 -13   0  563.37   19.73
  -4 -13   0  556.25   18.45
  -4 -13   0  577.81   17.39
   4  13   0  560.89   17.08
   4  13   0  569.83   17.71
   4  13   0  569.95   18.48
   4  13   0  588.98   17.69
   4  13   0  549.14   17.49
  -5 -13   0   11.48    3.54
  -5 -13   0   14.68    4.15
  -5 -13   0   -2.64    3.84
  -5 -13   0    6.07    4.79
  -5 -13   0   11.78    4.16
   5  13   0    5.03    3.57
   5  13   0   12.16    3.70
   5  13   0    4.23    2.91
   5  13   0    2.99    3.42
   5  13   0    2.80    3.87
   5  13   0   13.48    3.46
   5  13   0    4.28    4.07
  -6 -13   0   92.14    7.14
  -6 -13   0   92.01    8.51
  -6 -13   0   81.06    8.29
  -6 -13   0   91.55    9.63
   6  13   0   85.55    7.35
   6  13   0   98.46    6.57
   6  13   0  102.38    8.94
   6  13   0  103.76    6.79
   6  13   0   91.87    7.45
  -7 -13   0    1.64    4.49
  -7 -13   0    7.30    5.37
  -7 -13   0   10.82    4.01
  -7 -13   0    1.65    3.08
  -7 -13   0   12.33    5.37
   7  13   0    7.64    5.29
   7  13   0   11.24    4.30
   7  13   0    4.24    3.11
   7  13   0    0.73    3.71
   7  13   0    2.07    3.12
   7  13   0   10.79    3.57
  -8 -13   0   -4.80    3.54
  -8 -13   0   -4.20    4.37
  -8 -13   0   -3.50    4.62
  -8 -13   0    7.18    5.01
   8  13   0    5.90    4.88
   8  13   0    6.08    3.34
   8  13   0    5.51    4.39
   8  13   0    5.31    5.34
   6 -14   0   13.38    5.12
   6 -14   0    8.97    4.72
   6 -14   0    5.72    5.07
   6 -14   0   10.77    4.02
  -6  14   0   16.31    4.36
  -6  14   0   12.98    4.84
  -6  14   0   14.65    7.75
  -6  14   0   14.21    5.49
   5 -14   0  105.03    9.13
   5 -14   0   91.68    7.10
   5 -14   0  107.23    8.75
   5 -14   0  101.41    8.48
  -5  14   0  100.85    7.77
  -5  14   0  110.33    7.62
  -5  14   0   92.91    8.97
  -5  14   0  110.52    7.47
  -5  14   0  101.09    7.43
  -5  14   0  101.93    9.24
   4 -14   0   61.12    6.57
   4 -14   0   55.48    6.24
   4 -14   0   60.99    7.09
   4 -14   0   46.87    5.80
   4 -14   0   68.61    6.26
  -4  14   0   66.85    6.16
  -4  14   0   68.50    6.16
  -4  14   0   63.73    6.33
  -4  14   0   42.89    6.74
  -4  14   0   67.45    6.11
   3 -14   0   75.25    6.87
   3 -14   0   81.52    7.35
   3 -14   0   79.21    6.13
   3 -14   0   68.87    6.37
   3 -14   0   69.15    6.88
  -3  14   0   74.19    6.02
  -3  14   0   80.05    7.66
  -3  14   0   67.52    5.97
  -3  14   0   86.51    7.42
  -3  14   0   70.82    6.03
   2 -14   0    7.33    3.48
   2 -14   0    9.18    3.43
   2 -14   0    6.83    3.58
   2 -14   0   -2.17    2.95
   2 -14   0    6.80    3.33
   2 -14   0   10.56    4.31
  -2  14   0    8.02    3.27
  -2  14   0    7.88    3.32
  -2  14   0   -0.42    3.48
  -2  14   0    3.70    2.84
  -2  14   0    9.88    3.74
   1 -14   0   -0.39    2.69
   1 -14   0   -0.35    3.77
   1 -14   0    0.62    2.78
   1 -14   0    3.00    2.85
   1 -14   0    5.39    2.89
  -1  14   0    2.07    3.16
  -1  14   0   -0.18    2.33
  -1  14   0    1.34    2.76
  -1  14   0   -1.45    2.52
  -1  14   0    0.41    3.38
   0 -14   0   79.65    5.96
   0 -14   0   77.96    6.24
   0 -14   0   76.70    7.09
   0 -14   0   77.07    5.21
   0 -14   0   77.85    5.50
   0  14   0   80.37    5.34
   0  14   0   81.36    6.68
   0  14   0   80.37    5.16
   0  14   0   86.61    5.80
  -1 -14   0    4.58    2.78
  -1 -14   0    7.72    3.93
  -1 -14   0    5.67    2.96
  -1 -14   0   -1.07    2.51
  -1 -14   0    3.61    2.70
   1  14   0   -2.34    3.29
   1  14   0    4.94    2.84
   1  14   0   10.60    2.86
   1  14   0    7.42    3.59
   1  14   0    2.98    2.64
   1  14   0    4.45    2.38
  -2 -14   0  169.01    7.54
  -2 -14   0  174.48    8.42
  -2 -14   0  174.02    8.46
  -2 -14   0  174.97    7.55
  -2 -14   0  177.07    9.24
   2  14   0  169.70    8.67
   2  14   0  173.81    7.84
   2  14   0  153.98    8.19
   2  14   0  166.33    8.22
   2  14   0  173.46    8.76
   2  14   0  182.89    9.06
  -3 -14   0    9.08    3.60
  -3 -14   0   13.66    3.24
  -3 -14   0    5.69    3.32
  -3 -14   0    6.66    4.54
   3  14   0    9.53    3.23
   3  14   0    6.49    3.55
   3  14   0   13.05    3.32
   3  14   0   11.30    3.19
   3  14   0   13.47    4.40
   3  14   0    9.71    3.96
  -4 -14   0    4.64    3.42
  -4 -14   0    3.38    3.89
  -4 -14   0    4.59    3.74
  -4 -14   0    4.85    3.06
   4  14   0    1.88    3.33
   4  14   0    0.14    2.80
   4  14   0    5.14    3.17
   4  14   0    0.94    4.04
   4  14   0    3.00    3.59
   4  14   0    5.43    3.19
  -5 -14   0   20.56    4.06
  -5 -14   0   11.49    4.92
  -5 -14   0   16.44    4.95
  -5 -14   0   11.36    4.43
  -5 -14   0   12.52    5.03
   5  14   0   24.17    3.99
   5  14   0   30.59    4.70
   5  14   0   21.59    4.20
   5  14   0   18.46    4.96
   5  14   0   14.30    3.69
   5  14   0   24.94    4.56
  -6 -14   0    7.18    5.11
  -6 -14   0   21.25    6.00
  -6 -14   0   25.02    5.34
  -6 -14   0   18.34    4.08
   6  14   0   19.95    4.08
   6  14   0   14.16    4.18
   6  14   0   25.70    5.76
   6  14   0   14.01    3.72
   6  14   0   26.82    5.01
  -7 -14   0    8.21    3.90
  -7 -14   0    3.79    5.28
  -7 -14   0    3.70    4.72
  -7 -14   0    3.14    4.43
  -7 -14   0    1.61    4.21
   7  14   0    3.34    3.27
   7  14   0    6.75    3.55
   7  14   0    3.62    4.11
   7  14   0   10.71    4.28
   7  14   0    4.10    5.05
   7  14   0    8.29    5.03
  -8 -14   0   33.71    6.67
  -8 -14   0   19.21    5.81
  -8 -14   0   26.91    5.55
  -8 -14   0   33.58    7.74
  -8 -14   0   21.47    6.56
   8  14   0   25.87    6.76
   8  14   0   29.00    5.85
   8  14   0   24.92    4.49
   8  14   0   36.48    6.74
   8  14   0   24.96    6.50
   8  14   0   24.16    4.33
   6 -15   0    0.46    3.94
   6 -15   0   -2.56    4.49
   6 -15   0    5.36    4.41
   6 -15   0    7.53    4.79
  -6  15   0    2.64    3.78
  -6  15   0    3.71    3.80
  -6  15   0    2.59    4.11
  -6  15   0    0.81    5.03
  -6  15   0   -1.37    3.93
  -6  15   0    0.79    4.63
   5 -15   0   20.37    4.35
   5 -15   0   13.30    5.34
   5 -15   0   13.82    4.72
   5 -15   0   17.25    5.08
   5 -15   0   18.50    4.99
  -5  15   0   28.34    5.09
  -5  15   0   19.41    4.43
  -5  15   0   25.45    5.79
  -5  15   0   27.93    6.28
  -5  15   0   22.57    4.56
  -5  15   0   27.42    5.02
   4 -15   0  106.65    8.78
   4 -15   0   96.41    7.92
   4 -15   0   89.00    8.53
   4 -15   0  110.10    8.34
   4 -15   0  103.40    7.41
  -4  15   0  112.23    8.87
  -4  15   0  117.35    7.21
  -4  15   0   88.93    7.18
  -4  15   0  115.30    7.22
  -4  15   0  112.10    7.83
   3 -15   0   -6.26    4.43
   3 -15   0    1.87    3.54
   3 -15   0   -0.58    3.14
   3 -15   0    0.70    3.00
   3 -15   0   -3.86    3.19
  -3  15   0    1.91    3.26
  -3  15   0    2.91    3.23
  -3  15   0    2.33    3.18
  -3  15   0    5.63    3.12
  -3  15   0   -5.76    3.43
   2 -15   0    2.16    3.08
   2 -15   0    3.63    3.08
   2 -15   0    0.44    2.95
   2 -15   0   -0.72    2.98
   2 -15   0    2.40    3.38
  -2  15   0    2.14    3.01
  -2  15   0    0.25    3.19
  -2  15   0    0.63    3.57
  -2  15   0    1.78    3.20
  -2  15   0    4.59    3.28
  -2  15   0   -1.70    2.78
   1 -15   0  433.34   14.47
   1 -15   0  403.37   15.97
   1 -15   0  440.62   16.12
   1 -15   0  458.18   15.86
  -1  15   0  452.07   14.48
  -1  15   0  481.96   14.37
  -1  15   0  453.49   15.96
  -1  15   0  453.58   16.50
  -1  15   0  447.78   16.65
   0 -15   0    4.61    3.11
   0 -15   0    3.95    4.16
   0 -15   0    4.83    3.27
   0 -15   0    4.51    3.13
   0  15   0    3.15    3.11
   0  15   0    4.73    2.62
   0  15   0    5.01    3.93
   0  15   0    5.02    2.73
   0  15   0    0.66    3.10
  -1 -15   0  160.69    7.55
  -1 -15   0  166.12    8.39
  -1 -15   0  167.04    7.73
  -1 -15   0  172.32    8.35
  -1 -15   0  169.22    8.48
  -1 -15   0  173.39    9.54
   1  15   0  165.84    8.22
   1  15   0  164.78    7.43
   1  15   0  169.27    9.27
   1  15   0  163.71    8.74
   1  15   0  173.63    7.87
   1  15   0  173.87    8.94
  -2 -15   0  192.99    9.27
  -2 -15   0  221.14    9.71
  -2 -15   0  212.21    8.73
  -2 -15   0  200.71    8.61
  -2 -15   0  181.48   10.18
   2  15   0  212.46    8.87
   2  15   0  208.01   10.04
   2  15   0  212.45    8.89
   2  15   0  215.13    9.65
   2  15   0  215.93    9.52
   2  15   0  210.55   10.25
  -3 -15   0  229.69   10.55
  -3 -15   0  237.91   10.59
  -3 -15   0  243.27   11.54
  -3 -15   0  229.28    9.49
   3  15   0  254.62   10.26
   3  15   0  225.79   10.57
   3  15   0  248.51   10.28
   3  15   0  228.69   10.62
   3  15   0  252.40    9.91
   3  15   0  250.74   11.57
  -4 -15   0    9.01    3.82
  -4 -15   0   16.56    3.72
  -4 -15   0    6.90    4.78
  -4 -15   0   13.26    4.80
  -4 -15   0   10.64    3.91
   4  15   0   13.09    4.32
   4  15   0    9.94    4.17
   4  15   0    4.77    4.27
   4  15   0   11.91    3.64
   4  15   0   12.33    3.68
   4  15   0    7.72    3.16
  -5 -15   0   16.55    3.94
  -5 -15   0   18.11    5.48
  -5 -15   0   18.09    4.92
  -5 -15   0   20.12    5.58
  -5 -15   0   21.19    5.19
   5  15   0   27.39    5.94
   5  15   0   26.01    4.66
   5  15   0   18.71    3.72
   5  15   0   21.11    4.29
   5  15   0   23.43    5.17
   5  15   0   22.37    4.44
  -6 -15   0  217.56   10.35
  -6 -15   0  213.89   11.52
  -6 -15   0  215.38   12.18
  -6 -15   0  203.09   12.63
  -6 -15   0  195.40   12.31
   6  15   0  239.42   10.22
   6  15   0  212.11    9.67
   6  15   0  242.29   11.20
   6  15   0  220.79   11.87
   6  15   0  221.93   10.64
   6  15   0  219.68   12.10
  -7 -15   0  109.97    8.17
  -7 -15   0   92.31    9.45
  -7 -15   0  122.07   10.57
  -7 -15   0   72.33    8.52
  -7 -15   0  109.22   13.69
   7  15   0  112.64    8.73
   7  15   0   98.80    8.22
   7  15   0  109.08    7.56
   7  15   0  113.56   10.41
   7  15   0  114.18   11.99
   7  15   0   96.47    7.22
  -8 -15   0  -13.05    4.20
  -8 -15   0    3.56    5.74
  -8 -15   0    2.75    4.26
  -8 -15   0   10.22    6.17
  -8 -15   0    5.55    5.21
   8  15   0   -0.39    5.11
   8  15   0   -2.27    4.18
   8  15   0   -4.39    3.30
   8  15   0   -8.68    3.73
   8  15   0    4.50    3.66
   8  15   0    1.80    4.58
   6 -16   0   91.48    9.26
   6 -16   0   68.91    8.30
   6 -16   0   86.27    7.82
   5 -16   0   -0.65    4.70
   5 -16   0    4.80    4.46
   5 -16   0   -4.80    3.74
   5 -16   0   -3.90    3.52
   5 -16   0   -1.78    3.43
  -5  16   0   -0.80    4.61
  -5  16   0   -2.06    4.05
  -5  16   0    6.07    4.27
  -5  16   0   -0.01    3.80
  -5  16   0    6.13    3.85
   4 -16   0   18.74    4.91
   4 -16   0   28.24    4.76
   4 -16   0   20.92    4.83
   4 -16   0   26.92    6.18
   4 -16   0   25.31    5.18
  -4  16   0   24.92    4.81
  -4  16   0   22.88    5.59
  -4  16   0   24.70    4.50
  -4  16   0   17.87    4.55
   3 -16   0    0.43    3.18
   3 -16   0   -5.12    3.06
   3 -16   0   -7.07    4.35
   3 -16   0   -8.45    2.92
   3 -16   0    2.87    3.74
  -3  16   0    2.92    4.80
  -3  16   0   -0.16    3.10
  -3  16   0   -0.85    3.35
  -3  16   0   -2.90    2.57
  -3  16   0   -1.61    2.84
   2 -16   0   52.95    6.24
   2 -16   0   51.45    6.12
   2 -16   0   51.71    5.78
   2 -16   0   45.94    5.16
   2 -16   0   46.42    6.39
   2 -16   0   56.20    5.60
  -2  16   0   56.51    6.74
  -2  16   0   50.39    6.24
  -2  16   0   50.17    5.32
  -2  16   0   52.93    5.63
  -2  16   0   55.17    5.33
   1 -16   0   32.61    4.63
   1 -16   0   37.72    5.32
   1 -16   0   30.83    4.30
   1 -16   0   32.73    4.62
   1 -16   0   26.46    5.76
  -1  16   0   24.59    5.12
  -1  16   0   25.75    4.08
  -1  16   0   35.02    4.56
  -1  16   0   37.25    5.43
  -1  16   0   33.71    4.94
   0 -16   0  298.62   11.73
   0 -16   0  290.33   10.87
   0 -16   0  327.11   11.69
   0 -16   0  306.46   13.41
   0 -16   0  310.48   12.42
   0  16   0  303.05   11.17
   0  16   0  285.17   11.16
   0  16   0  303.72   10.95
   0  16   0  303.51   12.87
   0  16   0  298.89   13.14
  -1 -16   0   87.88    6.89
  -1 -16   0   77.58    6.14
  -1 -16   0   67.50    6.21
  -1 -16   0   72.47    5.82
  -1 -16   0   76.70    7.41
  -1 -16   0   74.61    7.24
   1  16   0   77.62    7.48
   1  16   0   73.82    6.92
   1  16   0   72.09    5.72
   1  16   0   78.85    6.93
   1  16   0   69.86    6.42
  -2 -16   0    4.87    3.38
  -2 -16   0    0.94    5.02
  -2 -16   0   -4.26    3.18
  -2 -16   0   -0.70    2.87
   2  16   0   -1.60    3.99
   2  16   0    2.86    3.52
   2  16   0   -0.29    3.71
   2  16   0   -0.70    2.80
   2  16   0    3.75    2.83
   2  16   0   -3.54    2.61
  -3 -16   0   10.81    4.56
  -3 -16   0   15.58    3.50
  -3 -16   0   15.26    4.31
   3  16   0   17.26    4.35
   3  16   0   20.93    3.95
   3  16   0   16.32    4.65
   3  16   0   19.78    3.98
   3  16   0   16.65    3.86
   3  16   0   20.28    4.91
  -4 -16   0   88.23    8.23
  -4 -16   0   86.23    7.77
  -4 -16   0   89.85    7.63
  -4 -16   0   76.89    6.29
   4  16   0   88.28    6.72
   4  16   0   92.67    6.77
   4  16   0   82.75    7.81
   4  16   0   81.04    6.61
   4  16   0   90.02    7.41
   4  16   0   81.95    8.00
  -5 -16   0   30.19    5.70
  -5 -16   0   38.09    5.92
  -5 -16   0   21.83    5.47
  -5 -16   0   26.05    6.19
  -5 -16   0   29.53    4.56
   5  16   0   29.23    4.89
   5  16   0   44.63    5.67
   5  16   0   35.56    4.82
   5  16   0   38.40    6.26
   5  16   0   32.93    4.61
   5  16   0   38.02    6.45
   5  16   0   37.15    5.32
  -6 -16   0   24.42    5.80
  -6 -16   0   11.76    5.85
  -6 -16   0   13.67    5.20
  -6 -16   0   24.09    5.98
  -6 -16   0   23.36    4.81
   6  16   0   13.81    3.80
   6  16   0   22.20    5.66
   6  16   0   15.71    4.67
   6  16   0   18.90    4.13
   6  16   0   33.99    5.44
   6  16   0   23.55    5.43
  -7 -16   0   62.95    8.34
  -7 -16   0   71.40    9.12
  -7 -16   0   86.89    9.82
  -7 -16   0   77.09    7.41
  -7 -16   0   85.88    8.61
   7  16   0   79.84    9.05
   7  16   0   80.14    8.73
   7  16   0   84.51    7.14
   7  16   0   79.54    7.71
   7  16   0   95.36    8.41
   7  16   0   74.17    7.03
   5 -17   0  131.69   10.58
   5 -17   0  146.20   10.58
   5 -17   0  164.44   11.87
   5 -17   0  143.91   11.02
   5 -17   0  124.24   10.26
  -5  17   0  120.36    8.72
  -5  17   0  153.12    8.95
  -5  17   0  139.37    8.64
  -5  17   0  145.86   12.04
  -5  17   0  121.87    9.24
   4 -17   0    6.84    3.99
   4 -17   0    6.00    4.23
   4 -17   0    8.20    4.30
   4 -17   0    4.06    5.16
   4 -17   0    6.31    4.42
  -4  17   0   11.57    4.25
  -4  17   0   11.11    3.73
  -4  17   0    3.82    3.72
  -4  17   0   11.48    4.90
  -4  17   0    7.86    4.51
  -4  17   0    9.08    4.15
   3 -17   0   44.03    6.01
   3 -17   0   42.48    5.88
   3 -17   0   41.19    6.70
   3 -17   0   54.64    6.00
   3 -17   0   36.82    5.70
  -3  17   0   44.80    5.25
  -3  17   0   43.93    6.38
  -3  17   0   42.48    5.42
  -3  17   0   41.09    5.39
  -3  17   0   51.59    5.56
   2 -17   0  352.89   13.33
   2 -17   0  365.46   14.03
   2 -17   0  369.19   15.18
   2 -17   0  371.28   14.85
  -2  17   0  351.44   12.87
  -2  17   0  318.34   18.96
  -2  17   0  360.12   13.23
  -2  17   0  369.50   12.82
   1 -17   0  346.02   12.89
   1 -17   0  355.39   14.82
   1 -17   0  344.04   13.03
   1 -17   0  319.33   12.08
   1 -17   0  354.81   13.94
  -1  17   0  345.70   12.41
  -1  17   0  325.55   12.39
  -1  17   0  332.41   13.93
  -1  17   0  357.16   12.62
  -1  17   0  362.69   14.98
   0 -17   0   56.49    6.84
   0 -17   0   48.79    5.23
   0 -17   0   40.98    4.90
   0 -17   0   55.58    5.71
   0 -17   0   43.46    5.43
   0  17   0   47.12    5.54
   0  17   0   59.15    5.42
   0  17   0   49.59    5.27
   0  17   0   61.23    6.51
   0  17   0   50.19    7.04
  -1 -17   0   11.68    3.72
  -1 -17   0   16.51    4.20
  -1 -17   0   10.84    4.27
  -1 -17   0    7.16    4.57
   1  17   0   10.77    3.15
   1  17   0   10.35    3.36
   1  17   0    6.66    5.19
   1  17   0   17.22    4.99
   1  17   0    9.47    3.77
   1  17   0   15.58    3.99
  -2 -17   0  522.11   18.49
  -2 -17   0  501.72   17.17
  -2 -17   0  522.16   16.51
  -2 -17   0  497.22   17.23
   2  17   0  520.47   18.12
   2  17   0  520.79   17.84
   2  17   0  523.79   16.37
   2  17   0  481.04   16.73
   2  17   0  542.52   17.79
   2  17   0  499.66   16.31
  -3 -17   0   30.26    5.09
  -3 -17   0   49.12    7.18
  -3 -17   0   44.06    5.56
  -3 -17   0   41.65    4.77
   3  17   0   51.13    6.77
   3  17   0   42.50    5.02
   3  17   0   51.46    6.93
   3  17   0   39.55    5.01
   3  17   0   40.43    6.02
   3  17   0   47.72    5.86
  -4 -17   0    1.06    3.20
  -4 -17   0   -2.44    3.52
  -4 -17   0    3.46    4.61
  -4 -17   0   -0.10    3.73
   4  17   0   -0.45    3.20
   4  17   0    1.06    3.21
   4  17   0    6.01    4.25
   4  17   0    0.40    2.99
   4  17   0    5.91    4.92
   4  17   0    7.01    4.30
  -5 -17   0  205.38   11.39
  -5 -17   0  191.43   11.30
  -5 -17   0  204.05   12.57
  -5 -17   0  209.87    9.81
  -5 -17   0  179.61   10.63
   5  17   0  206.09    9.99
   5  17   0  179.31    9.33
   5  17   0  190.14   11.34
   5  17   0  209.24   10.10
   5  17   0  200.37   11.30
   5  17   0  197.24    9.85
   5  17   0  189.55   10.05
  -6 -17   0    0.56    4.34
  -6 -17   0    2.51    5.73
  -6 -17   0   -4.62    3.98
  -6 -17   0    4.71    3.75
  -6 -17   0    1.77    4.79
   6  17   0   -1.46    2.83
   6  17   0    4.04    3.88
   6  17   0    3.81    5.34
   6  17   0    2.52    4.56
   6  17   0    0.34    3.55
   6  17   0    2.03    3.35
  -7 -17   0   18.00    4.89
  -7 -17   0   12.78    6.17
  -7 -17   0   19.40    6.62
  -7 -17   0    8.60    5.47
  -7 -17   0   16.91    6.06
   7  17   0    5.12    3.57
   7  17   0   15.54    6.14
   7  17   0   10.25    4.58
   7  17   0   19.97    5.84
   7  17   0    7.83    4.06
   7  17   0   12.45    4.78
   5 -18   0    1.05    4.67
   5 -18   0    6.24    6.41
   5 -18   0   12.32    4.49
  -5  18   0    9.13    5.26
  -5  18   0   -0.92    4.04
   4 -18   0   39.87    6.97
   4 -18   0   36.37    7.02
   4 -18   0   42.94    5.81
   4 -18   0   32.05    5.96
   4 -18   0   40.89    6.31
  -4  18   0   36.92    7.25
  -4  18   0   61.22    6.20
  -4  18   0   44.69    5.85
  -4  18   0   28.25    5.16
  -4  18   0   35.93    6.35
   3 -18   0   45.33    6.22
   3 -18   0   50.97    7.53
   3 -18   0   46.73    6.21
   3 -18   0   46.33    6.54
   3 -18   0   44.23    5.84
  -3  18   0   60.19    5.93
  -3  18   0   37.62    5.18
  -3  18   0   51.16    5.92
  -3  18   0   48.70    6.58
  -3  18   0   58.61    8.16
   2 -18   0    2.86    3.52
   2 -18   0    2.64    3.79
   2 -18   0   -2.25    3.63
   2 -18   0   -0.71    4.86
   2 -18   0   -2.03    3.13
  -2  18   0    3.06    3.57
  -2  18   0    0.17    3.86
  -2  18   0    5.11    3.32
  -2  18   0    1.64    4.32
  -2  18   0    4.99    3.12
   1 -18   0   -0.96    3.29
   1 -18   0   -1.60    3.17
   1 -18   0   -0.11    4.88
   1 -18   0    5.37    3.59
  -1  18   0    3.93    3.06
  -1  18   0   -2.38    3.28
  -1  18   0    3.21    4.39
  -1  18   0    0.17    2.79
   0 -18   0   70.82    8.17
   0 -18   0   67.73    6.32
   0 -18   0   58.39    6.34
   0 -18   0   59.89    6.05
   0  18   0   62.62    7.01
   0  18   0   57.76    6.97
   0  18   0   75.33    6.28
   0  18   0   61.38    6.02
   0  18   0   66.43    7.51
   0  18   0   62.81    5.69
  -1 -18   0  769.97   24.84
  -1 -18   0  775.24   23.36
  -1 -18   0  764.50   22.82
  -1 -18   0  805.53   23.99
   1  18   0  782.32   24.02
   1  18   0  785.59   22.61
   1  18   0  779.79   22.59
   1  18   0  730.05   22.70
   1  18   0  791.72   24.65
  -2 -18   0  225.20   10.96
  -2 -18   0  232.70    9.98
  -2 -18   0  227.22   12.02
  -2 -18   0  223.36   10.86
   2  18   0  245.45   11.30
   2  18   0  224.00   10.69
   2  18   0  247.37   10.15
   2  18   0  220.47   11.31
   2  18   0  236.33   10.14
  -3 -18   0   10.27    3.59
  -3 -18   0   11.99    4.17
  -3 -18   0   12.32    4.97
  -3 -18   0    8.11    4.16
   3  18   0   12.58    5.03
   3  18   0   14.64    3.67
   3  18   0    7.55    3.73
   3  18   0   13.79    4.73
   3  18   0   10.47    3.72
  -4 -18   0  115.57    7.43
  -4 -18   0  103.77    8.77
  -4 -18   0  125.56    9.73
  -4 -18   0  116.93    8.83
   4  18   0  122.02    9.61
   4  18   0  121.47    7.97
   4  18   0  116.28    8.54
   4  18   0  111.63    7.88
   4  18   0  121.15    7.95
   4  18   0  116.63    8.98
  -5 -18   0   10.20    4.83
  -5 -18   0   18.21    5.42
  -5 -18   0   12.10    4.11
  -5 -18   0   14.44    5.80
  -5 -18   0   14.41    5.08
   5  18   0   10.87    3.74
   5  18   0   10.83    5.53
   5  18   0   18.19    4.87
   5  18   0   12.60    5.01
   5  18   0    9.62    4.05
   5  18   0   12.99    4.27
   5  18   0   14.01    4.34
  -6 -18   0  110.56    9.61
  -6 -18   0   97.20    9.65
  -6 -18   0  117.44    8.31
  -6 -18   0  128.96   11.32
   6  18   0  101.87    9.82
   6  18   0  115.14   10.11
   6  18   0  124.52    8.64
   6  18   0  103.01    7.72
   6  18   0  127.80    8.51
   6  18   0  118.55    7.93
   6  18   0  112.13    8.57
  -7 -18   0   15.22    6.11
  -7 -18   0   13.85    8.49
  -7 -18   0   13.83    6.17
  -7 -18   0    7.78    6.33
   7  18   0   23.33    8.67
   7  18   0    5.67    3.95
   7  18   0   11.86    5.81
   7  18   0   13.63    5.29
   7  18   0   13.27    4.85
   4 -19   0   -1.17    4.22
   4 -19   0   -2.24    3.94
   4 -19   0   -0.14    4.30
   4 -19   0    2.26    4.11
  -4  19   0    1.99    3.80
  -4  19   0    3.64    3.48
  -4  19   0   -1.65    3.78
  -4  19   0    1.99    3.96
  -4  19   0    3.29    4.76
   3 -19   0   62.95    7.29
   3 -19   0   56.31    6.58
   3 -19   0   52.54    7.37
   3 -19   0   69.76    8.23
   3 -19   0   58.59    8.01
  -3  19   0   65.10    7.57
  -3  19   0   62.86    6.53
  -3  19   0   74.77    6.48
  -3  19   0   66.81    8.74
  -3  19   0   65.40    8.10
   2 -19   0  140.94    9.13
   2 -19   0  127.89    8.96
   2 -19   0  131.88    8.48
   2 -19   0  125.81   10.59
   2 -19   0  137.12    9.75
  -2  19   0  100.48    9.96
  -2  19   0  147.87   10.78
  -2  19   0  143.01    7.98
  -2  19   0  129.22    9.40
  -2  19   0  144.74    8.49
   1 -19   0    1.08    3.57
   1 -19   0   -4.29    3.43
   1 -19   0    3.55    5.04
   1 -19   0    0.14    3.27
  -1  19   0   -0.21    3.51
  -1  19   0    2.48    4.76
  -1  19   0   -0.81    2.90
  -1  19   0   -3.16    3.27
  -1  19   0    6.35    3.28
  -1  19   0    0.54    3.74
   0 -19   0  169.89   10.02
   0 -19   0  165.63    9.32
   0 -19   0  181.21    9.31
   0 -19   0  161.66   10.78
   0  19   0  170.84    8.40
   0  19   0  154.17    9.96
   0  19   0  172.77   11.04
   0  19   0  157.06    8.88
   0  19   0  182.03    8.68
  -1 -19   0   45.86    5.71
  -1 -19   0   47.36    5.90
  -1 -19   0   46.19    5.54
  -1 -19   0   53.28    7.45
   1  19   0   65.88    8.66
   1  19   0   56.73    5.54
   1  19   0   55.53    5.43
   1  19   0   49.90    5.77
  -2 -19   0  176.72   10.86
  -2 -19   0  161.20    9.53
  -2 -19   0  167.16    8.89
  -2 -19   0  169.35    9.68
   2  19   0  182.26    8.94
   2  19   0  171.64    9.99
   2  19   0  174.24   10.11
   2  19   0  181.12   12.54
   2  19   0  163.87    8.54
   2  19   0  162.31   10.49
  -3 -19   0  419.43   16.04
  -3 -19   0  438.78   16.46
  -3 -19   0  432.24   15.02
  -3 -19   0  429.47   17.38
   3  19   0  423.61   15.09
   3  19   0  422.35   15.97
   3  19   0  446.64   16.81
   3  19   0  434.85   16.14
   3  19   0  419.14   15.02
   3  19   0  421.49   16.63
  -4 -19   0    2.25    4.26
  -4 -19   0    8.89    4.99
  -4 -19   0    0.05    3.32
  -4 -19   0    3.21    4.42
   4  19   0    3.57    7.63
   4  19   0    0.35    4.85
   4  19   0    1.30    3.05
   4  19   0    3.36    3.48
   4  19   0   -2.38    3.98
   4  19   0   -0.45    3.34
  -5 -19   0   42.23    7.24
  -5 -19   0   37.18    6.55
  -5 -19   0   46.34    5.71
  -5 -19   0   42.22    7.03
  -5 -19   0   36.11    7.21
   5  19   0   40.13    5.73
   5  19   0   40.34    7.83
   5  19   0   45.15    5.57
   5  19   0   46.69    6.75
   5  19   0   45.96    6.63
   5  19   0   48.61    6.26
   5  19   0   41.65    5.67
  -6 -19   0   13.05    4.62
  -6 -19   0    8.22    5.40
  -6 -19   0    9.70    6.83
  -6 -19   0   11.41    5.48
  -6 -19   0   11.65    6.30
   6  19   0   12.61    4.69
   6  19   0   15.38    4.46
   6  19   0   16.48    4.84
   6  19   0    9.70    5.87
   6  19   0    6.50    5.25
   6  19   0    9.70    5.80
   3 -20   0   72.49    7.66
   3 -20   0  101.84   10.88
   3 -20   0   67.34    7.86
   3 -20   0   71.63    7.79
  -3  20   0   94.87    7.89
  -3  20   0   79.83    7.10
  -3  20   0   88.09   10.42
  -3  20   0   83.67    7.03
   2 -20   0   -4.57    5.19
   2 -20   0    6.64    4.38
   2 -20   0    7.25    3.99
   2 -20   0   -0.10    3.81
   2 -20   0   -0.65    4.19
  -2  20   0    2.34    4.45
  -2  20   0   14.12    5.01
  -2  20   0    3.00    4.12
  -2  20   0    6.77    3.59
  -2  20   0   -0.03    5.42
  -2  20   0    5.38    4.30
   1 -20   0   97.80    8.86
   1 -20   0   89.34    8.97
   1 -20   0   94.83    7.69
   1 -20   0   95.59    8.05
  -1  20   0   74.54    6.87
  -1  20   0   96.23    8.63
  -1  20   0  104.65    7.08
  -1  20   0   86.13    8.22
  -1  20   0  104.79    7.18
  -1  20   0  115.31    9.75
   0 -20   0   24.47    4.89
   0 -20   0   21.86    4.97
   0 -20   0   24.73    4.81
   0 -20   0   19.34    6.13
   0  20   0   26.88    6.00
   0  20   0   23.25    4.21
   0  20   0   19.56    7.09
   0  20   0   26.67    4.32
   0  20   0   16.99    4.90
   0  20   0   20.39    5.14
  -1 -20   0  131.62    8.95
  -1 -20   0  158.20    8.66
  -1 -20   0  164.43    9.71
  -1 -20   0  135.62   10.42
   1  20   0  142.87   10.45
   1  20   0  146.20    8.12
   1  20   0  127.54    9.62
   1  20   0  153.92    8.34
  -2 -20   0    0.05    4.49
  -2 -20   0    5.23    3.93
  -2 -20   0    1.23    3.87
  -2 -20   0    1.74    3.28
   2  20   0    6.77    3.52
   2  20   0    0.76    4.62
   2  20   0    2.35    3.21
   2  20   0   -1.84    3.91
   2  20   0   -3.97    3.55
  -3 -20   0   18.55    4.19
  -3 -20   0   28.93    6.72
  -3 -20   0   15.40    4.63
  -3 -20   0    5.92    4.36
   3  20   0   14.33    4.20
   3  20   0   12.52    5.07
   3  20   0   19.48    4.81
   3  20   0   20.11    5.85
   3  20   0   21.98    4.34
  -4 -20   0   33.68    5.35
  -4 -20   0   21.92    5.65
  -4 -20   0   34.12    6.26
  -4 -20   0   27.74    6.67
   4  20   0   37.13    5.39
   4  20   0   30.73    5.78
   4  20   0   35.19    7.11
   4  20   0   27.75    4.87
   4  20   0   40.82    6.65
  -5 -20   0   -3.13    5.00
  -5 -20   0   -0.59    4.52
  -5 -20   0   -0.13    4.43
  -5 -20   0   -0.55    3.38
  -5 -20   0    6.35    5.60
   5  20   0    2.51    4.61
   5  20   0    0.57    4.10
   5  20   0    0.10    3.51
   5  20   0   -0.39    3.53
   5  20   0   -0.24    5.58
   5  20   0    2.99    4.42
  -6 -20   0    5.70    6.53
  -6 -20   0    2.69    5.58
  -6 -20   0    8.27    4.21
  -6 -20   0    3.00    6.48
   6  20   0    8.35    5.31
   6  20   0   -0.97    7.00
   6  20   0   -7.06    3.68
   6  20   0   -2.36    2.44
   6  20   0    9.33    4.38
   6  20   0    5.53    4.20
   2 -21   0   15.05    4.90
   2 -21   0   11.80    5.10
   2 -21   0   17.51    5.09
   2 -21   0   14.96    6.90
  -2  21   0   15.74    5.31
  -2  21   0   25.20    4.68
  -2  21   0   24.40    6.23
  -2  21   0   19.26    4.57
  -2  21   0   15.24    4.49
   1 -21   0    8.45    4.85
   1 -21   0   11.82    4.61
   1 -21   0   11.69    4.30
   1 -21   0    8.73    5.91
  -1  21   0   11.36    8.12
  -1  21   0   17.15    3.90
  -1  21   0    7.87    4.12
  -1  21   0   13.59    5.70
  -1  21   0   16.98    7.08
  -1  21   0    3.39    4.16
   0 -21   0   20.60    4.92
   0 -21   0   23.61    4.93
   0 -21   0   14.13    4.83
   0 -21   0   27.74    6.49
   0  21   0   36.34    7.64
   0  21   0   29.72    4.80
   0  21   0   28.81    5.90
   0  21   0   26.64    5.56
   0  21   0   24.99    4.94
   0  21   0   26.76    4.38
  -1 -21   0   32.53    6.59
  -1 -21   0   30.10    5.44
  -1 -21   0   35.31    5.59
  -1 -21   0   40.98    5.60
   1  21   0   42.66    5.25
   1  21   0   37.02    6.79
   1  21   0   33.64    5.40
   1  21   0   49.25    5.40
   1  21   0   26.13    5.63
  -2 -21   0   20.99    5.18
  -2 -21   0   29.20    5.04
  -2 -21   0   30.79    6.51
   2  21   0   25.85    4.63
   2  21   0   28.17    5.17
   2  21   0   26.46    6.20
   2  21   0   22.74    5.09
   2  21   0   23.91    5.35
   2  21   0   20.24    4.30
  -3 -21   0   38.45    6.75
  -3 -21   0   36.22    5.42
  -3 -21   0   34.06    6.42
  -3 -21   0   34.51    6.04
   3  21   0   32.65    5.87
   3  21   0   34.98    5.77
   3  21   0   35.46    5.22
   3  21   0   44.77    7.16
   3  21   0   42.19    7.33
   3  21   0   45.43    5.62
  -4 -21   0   34.70    5.65
  -4 -21   0   41.43    7.63
  -4 -21   0   28.00    5.90
  -4 -21   0   38.26    6.71
   4  21   0   36.27    5.54
   4  21   0   40.85    6.83
   4  21   0   34.40    5.68
   4  21   0   29.80    5.92
   4  21   0   35.45    6.51
  -5 -21   0   18.72    6.06
  -5 -21   0    3.94    6.08
  -5 -21   0   11.13    6.04
  -5 -21   0    8.19    4.18
  -5 -21   0    4.56    5.01
   5  21   0    3.86    5.78
   5  21   0    2.50    5.80
   5  21   0   18.36    5.44
   5  21   0    4.68    4.12
   5  21   0    3.71    4.13
   5  21   0   11.29    4.41
   5  21   0   19.14    5.60
   1 -22   0    5.70    4.12
   1 -22   0   -1.26    4.30
   1 -22   0   -5.92    3.63
   1 -22   0   -3.89    3.84
  -1  22   0   -4.54    4.20
  -1  22   0    3.17    3.28
  -1  22   0   -5.65    4.55
  -1  22   0    1.98    3.41
  -1  22   0   -2.97    3.78
   0 -22   0   13.23    4.89
   0 -22   0    7.73    5.61
   0 -22   0    3.37    4.04
   0 -22   0   10.03    4.14
   0  22   0   11.09    3.79
   0  22   0   12.16    4.33
   0  22   0    9.39    4.97
   0  22   0    9.55    5.36
   0  22   0    6.94    3.68
  -1 -22   0   14.74    5.87
  -1 -22   0    5.24    4.11
  -1 -22   0   12.22    4.93
   1  22   0   12.51    4.09
   1  22   0    9.11    4.93
   1  22   0   16.33    5.68
   1  22   0    4.70    4.21
   1  22   0   16.29    4.20
  -2 -22   0  176.95   11.07
  -2 -22   0  206.45   10.57
  -2 -22   0  197.39   12.51
   2  22   0  200.47   10.83
   2  22   0  191.73   10.06
   2  22   0  167.17   11.29
   2  22   0  208.14   10.17
   2  22   0  210.35   12.43
   2  22   0  196.04   11.46
  -3 -22   0   -2.08    4.34
  -3 -22   0    0.17    6.05
  -3 -22   0    4.45    3.83
  -3 -22   0    2.84    4.35
   3  22   0   -0.18    4.60
   3  22   0   -1.00    3.67
   3  22   0   -4.67    3.27
   3  22   0   -5.56    4.56
   3  22   0    3.39    3.57
   3  22   0   -1.25    4.18
  -4 -22   0    3.71    5.29
  -4 -22   0    6.15    3.98
  -4 -22   0   -2.30    4.64
   4  22   0    0.80    3.77
   4  22   0   -1.44    3.60
   4  22   0   -1.08    3.95
   4  22   0    2.47    4.08
   4  22   0    6.32    5.59
   4  22   0   13.37    5.07
   4  22   0    2.17    4.84
   0 -23   0   -3.44    4.29
   0 -23   0    4.89    5.02
   0 -23   0    3.03    5.19
   0 -23   0    5.33    4.36
   0  23   0    1.75    4.02
   0  23   0   -1.60    3.22
   0  23   0    0.00    4.71
   0  23   0   11.44    4.08
   0  23   0    2.11    5.45
   0  23   0   -0.98    3.50
  -1 -23   0   29.91    6.80
  -1 -23   0   21.87    5.61
  -1 -23   0   30.09    5.48
   1  23   0   28.31    7.01
   1  23   0   35.56    5.24
   1  23   0   27.84    4.96
   1  23   0   15.07    5.34
   1  23   0   23.55    5.03
  -2 -23   0    8.18    5.36
  -2 -23   0   11.94    4.30
  -2 -23   0    5.77    4.85
   2  23   0   14.48    3.92
   2  23   0    0.68    4.03
   2  23   0   -1.35    4.91
   2  23   0    4.27    5.27
   2  23   0    3.05    3.72
  -3 -23   0   17.10    5.87
  -3 -23   0   10.96    4.58
  -3 -23   0   15.80    6.16
   3  23   0   21.16    4.66
   3  23   0   13.24    4.57
   3  23   0   23.31    6.65
   3  23   0   20.03    5.31
   2  23  -1    5.89    4.31
   2  23  -1    6.50    3.96
   2  23  -1    5.42    4.64
   2  23  -1    2.28    5.21
   2  23  -1    8.30    3.71
  -2 -23   1   11.28    5.23
  -2 -23   1    1.25    4.50
  -2 -23   1    3.18    3.76
   1  23  -1   38.47    7.67
   1  23  -1   19.77    6.28
   1  23  -1   23.01    5.22
   1  23  -1   31.44    4.99
   1  23  -1   29.57    5.28
  -1 -23   1   27.79    6.66
  -1 -23   1   34.13    5.88
  -1 -23   1   13.84    5.26
   4  22  -1   18.15    4.97
   4  22  -1   17.76    4.99
   4  22  -1    9.29    5.59
   4  22  -1   21.39    5.01
   4  22  -1   11.46    5.44
   4  22  -1   14.86    5.38
  -4 -22   1   15.42    4.78
  -4 -22   1    9.01    5.78
  -4 -22   1   26.29    7.08
   3  22  -1   38.51    6.37
   3  22  -1   52.76    7.57
   3  22  -1   48.12    6.61
   3  22  -1   55.71    6.18
   3  22  -1   46.80    6.17
   3  22  -1   62.85    8.24
  -3 -22   1   52.62    7.26
  -3 -22   1   53.76    7.10
  -3 -22   1   53.34    6.38
   2  22  -1  163.46    9.31
   2  22  -1  151.45    9.84
   2  22  -1  152.72   11.00
   2  22  -1  148.19   10.70
   2  22  -1  143.71   10.28
   2  22  -1  140.67    8.85
  -2 -22   1  178.39   11.64
  -2 -22   1  143.10    9.35
  -2 -22   1  152.90   10.36
   1  22  -1    2.54    3.22
   1  22  -1   -0.25    3.99
   1  22  -1    1.16    3.52
   1  22  -1    1.49    8.22
   1  22  -1    5.26    5.20
  -1 -22   1    1.69    3.94
  -1 -22   1    9.45    5.47
  -1 -22   1   -1.02    4.14
   0  22  -1    7.76    3.69
   0  22  -1    1.58    4.00
   0  22  -1    0.85    3.11
   0  22  -1    6.18    5.12
   0  22  -1    4.80    5.37
   0  22  -1   -2.12    3.43
   0 -22   1    6.54    4.15
   0 -22   1   -1.65    3.99
   0 -22   1    5.78    5.25
   0 -22   1    6.71    4.27
  -1  22  -1   66.92    9.73
  -1  22  -1   59.98    6.58
  -1  22  -1   78.51    7.25
  -1  22  -1   66.18    6.45
  -1  22  -1   57.99    7.52
   1 -22   1   61.21    7.67
   1 -22   1   61.85    7.46
   1 -22   1   68.71    7.60
   1 -22   1   56.00    7.80
   5  21  -1   18.52    6.43
   5  21  -1   28.37    5.62
   5  21  -1   26.84    5.10
   5  21  -1   42.19    6.58
   5  21  -1   33.02    6.44
   5  21  -1   32.72    5.71
  -5 -21   1   30.01    6.92
  -5 -21   1   25.90    7.31
  -5 -21   1   22.12    6.93
  -5 -21   1   25.19    6.76
  -5 -21   1   25.22    5.22
   4  21  -1    8.45    4.15
   4  21  -1   14.95    4.53
   4  21  -1   12.36    5.77
   4  21  -1   17.95    5.73
   4  21  -1   11.76    5.10
  -4 -21   1   18.94    6.37
  -4 -21   1   18.98    4.55
  -4 -21   1   10.72    5.05
  -4 -21   1   14.25    5.45
   3  21  -1   13.65    4.49
   3  21  -1    9.03    4.82
   3  21  -1    6.30    3.93
   3  21  -1    5.67    3.86
   3  21  -1    6.64    5.06
   3  21  -1    3.77    5.87
  -3 -21   1   10.01    5.17
  -3 -21   1   13.19    4.39
  -3 -21   1   11.80    5.05
  -3 -21   1   11.15    7.97
   2  21  -1    7.77    4.25
   2  21  -1   23.83    6.26
   2  21  -1   17.14    5.37
   2  21  -1   13.59    4.89
   2  21  -1   29.07    4.89
   2  21  -1   25.04    4.62
  -2 -21   1   13.23    4.15
  -2 -21   1   35.42    7.33
  -2 -21   1   16.33    5.08
   1  21  -1   29.97    5.32
   1  21  -1   44.55    7.13
   1  21  -1   39.81    6.14
   1  21  -1   47.74    5.50
   1  21  -1   41.26    5.37
  -1 -21   1   37.72    6.89
  -1 -21   1   35.30    5.35
  -1 -21   1   25.57    5.53
   0  21  -1    1.38    3.26
   0  21  -1   -3.48    3.51
   0  21  -1    3.02    4.24
   0  21  -1    0.46    3.12
   0  21  -1   -1.24    4.67
   0 -21   1   -3.00    3.90
   0 -21   1    1.59    3.97
   0 -21   1   -0.36    5.09
   0 -21   1    6.41    4.06
  -1  21  -1  136.41    8.29
  -1  21  -1  151.89   11.09
  -1  21  -1  121.08   10.58
  -1  21  -1  123.00    8.72
  -1  21  -1  132.07   14.16
   1 -21   1  148.05    9.65
   1 -21   1  139.71   10.32
   1 -21   1  133.48   11.13
   1 -21   1  128.47    9.39
   1 -21   1  126.09    9.08
  -2  21  -1   15.54    4.59
  -2  21  -1    3.97    4.19
  -2  21  -1    6.76    3.76
  -2  21  -1    9.74    5.23
  -2  21  -1   -1.07    2.98
  -2  21  -1    9.37    5.01
   2 -21   1   13.58    6.97
   2 -21   1    7.79    4.76
   2 -21   1    5.67    4.65
   2 -21   1    4.56    4.35
   6  20  -1  102.73    8.54
   6  20  -1   90.77    9.54
   6  20  -1   95.67    8.31
   6  20  -1  121.38    8.43
   6  20  -1   94.51    8.66
  -6 -20   1   79.99   10.24
  -6 -20   1  101.59   11.63
  -6 -20   1  108.28   12.57
  -6 -20   1  123.14   11.96
   5  20  -1   28.77    5.00
   5  20  -1   45.86    6.13
   5  20  -1   43.68    7.29
   5  20  -1   57.72    6.93
   5  20  -1   53.25    6.16
   5  20  -1   56.33    7.29
  -5 -20   1   48.93    7.45
  -5 -20   1   57.39    9.28
  -5 -20   1   73.25   10.71
  -5 -20   1   44.47    7.18
  -5 -20   1   40.86    5.76
   4  20  -1   30.06    5.80
   4  20  -1   40.63    5.89
   4  20  -1   36.00    6.42
   4  20  -1   38.42    5.58
   4  20  -1   39.87    6.89
  -4 -20   1   36.66    6.34
  -4 -20   1   57.61    9.73
  -4 -20   1   44.09    5.82
  -4 -20   1   44.62    7.42
   3  20  -1  419.78   15.11
   3  20  -1  411.99   16.18
   3  20  -1  439.94   16.97
   3  20  -1  423.80   15.34
   3  20  -1  411.62   16.77
  -3 -20   1  424.71   16.71
  -3 -20   1  396.10   16.15
  -3 -20   1  421.31   15.43
  -3 -20   1  443.98   17.79
   2  20  -1   21.60    5.56
   2  20  -1   24.94    5.08
   2  20  -1   25.26    6.00
   2  20  -1   24.50    4.48
   2  20  -1   20.24    4.41
  -2 -20   1   15.31    4.61
  -2 -20   1   24.90    6.23
  -2 -20   1   20.17    4.44
  -2 -20   1   18.08    4.97
   1  20  -1   77.94    6.64
   1  20  -1   77.11    8.91
   1  20  -1   78.18    7.67
   1  20  -1   76.67    6.49
   1  20  -1   68.37    6.66
  -1 -20   1   66.93    7.05
  -1 -20   1   83.44    7.26
  -1 -20   1   63.62    8.09
   0  20  -1   56.06    6.17
   0  20  -1   56.55    6.96
   0  20  -1   69.76    6.28
   0  20  -1   60.89    5.99
   0  20  -1   56.34    7.21
   0  20  -1   53.60    7.59
   0 -20   1   55.72    6.28
   0 -20   1   61.02    7.80
   0 -20   1   61.30    6.59
   0 -20   1   57.04    6.63
  -1  20  -1  168.93   10.84
  -1  20  -1  177.26   11.60
  -1  20  -1  195.05   11.78
  -1  20  -1  183.17    9.31
  -1  20  -1  181.93    9.13
  -1  20  -1  169.52    9.48
   1 -20   1  164.64    9.93
   1 -20   1  177.51   11.77
   1 -20   1  187.84   10.37
   1 -20   1  159.67   10.62
  -2  20  -1   14.57    5.17
  -2  20  -1    8.61    4.56
  -2  20  -1   15.13    4.10
  -2  20  -1   13.92    4.51
   2 -20   1   10.59    6.12
   2 -20   1    3.40    3.99
   2 -20   1   14.52    4.73
   2 -20   1   14.38    4.88
   2 -20   1   20.15    4.99
  -3  20  -1    0.78    3.12
  -3  20  -1    6.29    3.50
  -3  20  -1   -1.09    4.17
  -3  20  -1    8.00    5.18
  -3  20  -1   11.87    4.31
   3 -20   1    1.79    4.13
   3 -20   1    0.77    5.71
   3 -20   1    4.26    4.30
   3 -20   1   12.83    4.96
   3 -20   1    2.85    7.13
   6  19  -1   -0.70    3.49
   6  19  -1   -1.58    2.40
   6  19  -1    1.14    3.89
   6  19  -1   -3.38    5.05
   6  19  -1    5.38    5.11
   6  19  -1   10.27    4.31
   6  19  -1    1.57    4.04
  -6 -19   1   -5.59    4.35
  -6 -19   1   13.80    6.13
  -6 -19   1    5.98    4.36
  -6 -19   1   -4.61    4.55
  -6 -19   1    9.40    6.96
   5  19  -1  177.65    9.99
   5  19  -1  189.98   11.63
   5  19  -1  195.96   10.40
   5  19  -1  193.00   10.23
   5  19  -1  186.08   10.24
   5  19  -1  145.64   13.53
  -5 -19   1  194.01   13.16
  -5 -19   1  180.55   11.40
  -5 -19   1  176.24   18.33
  -5 -19   1  184.39   11.59
  -5 -19   1  178.36    9.75
   4  19  -1   27.84    5.66
   4  19  -1   28.92    5.92
   4  19  -1   25.30    4.89
   4  19  -1   32.77    5.27
   4  19  -1   22.13    5.31
  -4 -19   1   30.26    6.31
  -4 -19   1   19.22    5.24
  -4 -19   1   23.00    5.56
  -4 -19   1   27.31    4.72
   3  19  -1  153.00   11.87
   3  19  -1  177.79    9.13
   3  19  -1  157.41    9.80
   3  19  -1  156.59   10.25
   3  19  -1  167.29    8.94
   3  19  -1  172.61   10.47
  -3 -19   1  161.33   10.75
  -3 -19   1  170.97    9.02
  -3 -19   1  156.89    9.81
  -3 -19   1  155.39    9.98
   2  19  -1   75.28    7.58
   2  19  -1   56.85    6.42
   2  19  -1   69.42    7.92
   2  19  -1   70.56    6.27
   2  19  -1   67.37    6.26
  -2 -19   1   88.03    9.15
  -2 -19   1   53.51    6.43
  -2 -19   1   46.52    6.22
  -2 -19   1   63.52    6.21
   1  19  -1    6.71    4.66
   1  19  -1   10.81    3.49
   1  19  -1    4.27    3.21
   1  19  -1    3.52    3.82
  -1 -19   1    2.10    3.59
  -1 -19   1    4.24    3.92
  -1 -19   1    9.71    4.15
  -1 -19   1    9.55    4.97
   0  19  -1   53.98    7.04
   0  19  -1   71.48    6.37
   0  19  -1   71.10    6.27
   0  19  -1   80.90    8.30
   0 -19   1   71.35    7.97
   0 -19   1   59.12    6.25
   0 -19   1   57.50    6.36
   0 -19   1   76.89    7.04
  -1  19  -1   21.64    4.11
  -1  19  -1   17.90    5.21
  -1  19  -1   14.30    4.34
  -1  19  -1   26.93    5.77
  -1  19  -1   25.24    4.19
   1 -19   1   12.75    4.48
   1 -19   1   24.22    5.15
   1 -19   1   22.10    4.78
   1 -19   1   21.36    5.81
  -2  19  -1   10.21    3.83
  -2  19  -1    5.08    4.46
  -2  19  -1    3.15    3.67
  -2  19  -1    6.41    3.63
  -2  19  -1    2.10    4.43
   2 -19   1    4.30    4.09
   2 -19   1    1.93    3.52
   2 -19   1    5.33    4.01
   2 -19   1    7.79    4.21
   2 -19   1   -1.97    5.37
  -3  19  -1   10.20    4.27
  -3  19  -1    4.27    4.32
  -3  19  -1   14.95    4.10
  -3  19  -1   11.72    5.30
   3 -19   1    5.54    4.29
   3 -19   1    8.02    4.31
   3 -19   1    4.84    4.21
   3 -19   1   10.86    4.72
   3 -19   1   -3.71    5.10
  -4  19  -1   74.36    8.36
  -4  19  -1   56.37    8.17
  -4  19  -1   83.69    7.38
  -4  19  -1   70.02    7.12
  -4  19  -1   89.16    8.23
   4 -19   1   67.31    8.25
   4 -19   1   65.48    8.04
   4 -19   1   76.58    8.28
   4 -19   1   77.67    8.65
   4 -19   1   89.10   12.69
   7  18  -1   -3.26    2.18
   7  18  -1    8.88    5.57
   7  18  -1    2.41    4.79
   7  18  -1   -1.76    3.62
  -7 -18   1    0.80    5.14
  -7 -18   1    0.94    3.99
  -7 -18   1    2.44    5.73
  -7 -18   1    1.39    5.44
   6  18  -1   26.84    6.04
   6  18  -1   20.29    5.07
   6  18  -1   13.90    4.23
   6  18  -1   17.07    6.15
   6  18  -1   10.48    4.41
  -6 -18   1    1.30    4.84
  -6 -18   1   10.60    6.58
  -6 -18   1   22.18    4.85
  -6 -18   1   12.27    5.72
  -6 -18   1   20.29    5.72
   5  18  -1    5.45    3.88
   5  18  -1    8.12    3.83
   5  18  -1    6.13    4.20
   5  18  -1    6.46    4.63
   5  18  -1    8.53    3.76
   5  18  -1    1.07    3.71
   5  18  -1   10.94    5.46
  -5 -18   1    5.94    4.54
  -5 -18   1   12.65    4.78
  -5 -18   1    1.75    4.34
  -5 -18   1   11.73    4.08
  -5 -18   1    7.82    5.26
   4  18  -1  110.37    7.72
   4  18  -1  111.44    9.48
   4  18  -1  118.48    8.38
   4  18  -1  115.47    7.86
   4  18  -1  102.50    8.62
   4  18  -1  109.03    7.84
  -4 -18   1  116.38    7.60
  -4 -18   1  104.88    9.20
  -4 -18   1  102.67    8.55
  -4 -18   1  112.56    9.19
   3  18  -1   18.72    4.23
   3  18  -1   16.86    5.56
   3  18  -1   13.74    4.10
   3  18  -1   15.38    4.62
   3  18  -1   23.93    5.82
   3  18  -1   23.37    4.55
  -3 -18   1   13.30    4.40
  -3 -18   1   20.13    3.91
  -3 -18   1   20.60    5.94
  -3 -18   1   17.33    4.80
   2  18  -1   23.62    4.17
   2  18  -1   26.75    4.59
   2  18  -1   25.53    5.70
   2  18  -1   29.30    4.55
   2  18  -1   28.60    5.97
  -2 -18   1   27.73    4.78
  -2 -18   1   25.48    4.83
  -2 -18   1   33.19    6.12
  -2 -18   1   27.53    4.45
   1  18  -1  321.04   11.96
   1  18  -1  315.80   13.92
   1  18  -1  326.80   13.77
   1  18  -1  303.60   12.97
   1  18  -1  300.07   11.78
   1  18  -1  292.40   12.26
  -1 -18   1  305.01   12.03
  -1 -18   1  320.51   12.67
  -1 -18   1  321.41   14.05
  -1 -18   1  316.36   13.02
   0  18  -1   55.78    5.92
   0  18  -1   61.27    8.02
   0  18  -1   53.88    5.39
   0  18  -1   55.68    5.52
   0 -18   1   57.62    5.90
   0 -18   1   48.82    5.81
   0 -18   1   48.39    6.19
   0 -18   1   48.67    6.78
  -1  18  -1    5.54    3.97
  -1  18  -1    7.16    4.43
  -1  18  -1   11.23    3.54
  -1  18  -1   14.07    3.60
   1 -18   1   10.31    3.89
   1 -18   1    8.27    3.88
   1 -18   1   14.40    5.50
   1 -18   1   11.54    4.50
  -2  18  -1  130.07    7.96
  -2  18  -1  127.71    9.47
  -2  18  -1  128.96    9.91
  -2  18  -1  126.71    7.55
  -2  18  -1  103.47    7.95
   2 -18   1  132.45    9.35
   2 -18   1  131.90    8.74
   2 -18   1  119.99    8.05
   2 -18   1  117.01    9.93
  -3  18  -1   10.15    4.60
  -3  18  -1   15.90    4.27
  -3  18  -1   14.30    5.05
  -3  18  -1    5.89    4.04
  -3  18  -1   14.42    4.05
   3 -18   1   11.27    4.45
   3 -18   1    5.26    4.33
   3 -18   1   12.41    4.62
   3 -18   1    5.27    4.02
   3 -18   1    4.18    5.61
  -4  18  -1    1.05    4.43
  -4  18  -1    0.07    3.88
  -4  18  -1    5.39    3.67
  -4  18  -1    5.49    4.57
  -4  18  -1    3.22    3.77
   4 -18   1    0.25    4.31
   4 -18   1    5.90    3.94
   4 -18   1    4.17    4.37
   4 -18   1    7.70    5.85
   4 -18   1   14.76    5.90
   7  17  -1    1.65    4.99
   7  17  -1    1.30    4.72
   7  17  -1    5.94    4.40
   7  17  -1    7.43    4.40
   7  17  -1    8.38    3.97
  -7 -17   1    7.62    5.38
  -7 -17   1   10.50    5.93
  -7 -17   1    7.48    5.18
  -7 -17   1    3.44    5.03
  -7 -17   1    7.58    4.27
   6  17  -1   -1.79    4.34
   6  17  -1   -2.37    3.47
   6  17  -1   -1.73    3.61
   6  17  -1    1.02    3.24
   6  17  -1    5.96    4.97
   6  17  -1   -4.95    2.82
  -6 -17   1    7.71    5.43
  -6 -17   1    2.49    3.75
  -6 -17   1    3.76    4.76
  -6 -17   1   -1.43    4.83
  -6 -17   1   -1.68    5.54
   5  17  -1   27.55    4.90
   5  17  -1   42.99    5.84
   5  17  -1   34.13    6.04
   5  17  -1   42.19    5.49
   5  17  -1   31.60    6.36
   5  17  -1   30.03    4.81
  -5 -17   1   29.69    4.86
  -5 -17   1   29.23    5.65
  -5 -17   1   24.97    6.51
  -5 -17   1   43.66    6.54
  -5 -17   1   13.28    5.21
   4  17  -1    0.18    3.72
   4  17  -1    4.36    3.32
   4  17  -1    1.96    4.63
   4  17  -1    0.29    3.52
   4  17  -1   -2.96    2.99
   4  17  -1    6.25    4.11
  -4 -17   1    6.08    3.25
  -4 -17   1    4.10    4.36
  -4 -17   1    5.42    3.95
  -4 -17   1   -3.87    4.12
   3  17  -1  151.79    8.31
   3  17  -1  152.14    9.25
   3  17  -1  149.96    8.16
   3  17  -1  150.04   10.85
   3  17  -1  124.26    9.27
   3  17  -1  140.15    8.54
  -3 -17   1  159.02    9.19
  -3 -17   1  161.09    9.23
  -3 -17   1  150.41    7.96
  -3 -17   1  148.71    9.75
   2  17  -1  113.53    7.16
   2  17  -1  119.68    8.63
   2  17  -1  115.79    8.44
   2  17  -1  109.66    7.86
   2  17  -1  109.29    6.86
   2  17  -1  113.62    7.93
  -2 -17   1  104.93    7.79
  -2 -17   1  117.21    8.88
  -2 -17   1  117.84    7.19
  -2 -17   1  108.65    7.90
   1  17  -1   14.55    4.15
   1  17  -1   11.11    3.77
   1  17  -1    9.47    4.15
   1  17  -1   13.97    3.65
   1  17  -1   10.29    3.23
   1  17  -1    9.63    4.52
  -1 -17   1   13.06    3.65
  -1 -17   1    6.94    4.83
  -1 -17   1   17.11    4.11
  -1 -17   1    7.24    3.56
  -1 -17   1   11.48    3.76
   0  17  -1  137.45    8.90
   0  17  -1  126.46    7.15
   0  17  -1  119.40    7.73
   0  17  -1  129.64    9.08
   0  17  -1  133.48    7.34
   0 -17   1  134.32    9.59
   0 -17   1  127.32    8.47
   0 -17   1  123.81    7.89
   0 -17   1  115.62    6.98
   0 -17   1  121.12    7.72
  -1  17  -1   11.87    4.79
  -1  17  -1    8.24    3.56
  -1  17  -1    7.19    3.27
  -1  17  -1    6.95    3.93
   1 -17   1   10.64    5.59
   1 -17   1    6.30    3.80
   1 -17   1   11.72    3.97
   1 -17   1    8.41    3.49
   1 -17   1   13.99    4.08
  -2  17  -1  152.18    8.21
  -2  17  -1  137.67    7.66
  -2  17  -1  127.06    8.07
  -2  17  -1  122.45    9.33
   2 -17   1  125.33    8.96
   2 -17   1  117.90    7.24
   2 -17   1  130.63    8.06
   2 -17   1  141.74    8.65
   2 -17   1  140.38    9.98
  -3  17  -1    7.26    3.78
  -3  17  -1   10.28    4.71
  -3  17  -1   14.93    4.17
  -3  17  -1   -0.09    2.45
  -3  17  -1   13.17    3.71
  -3  17  -1   19.17    4.19
   3 -17   1    3.81    3.65
   3 -17   1    5.50    3.97
   3 -17   1    2.18    4.90
   3 -17   1    7.06    3.96
   3 -17   1    9.70    4.10
  -4  17  -1   58.22    6.13
  -4  17  -1   49.73    5.99
  -4  17  -1   52.15    8.41
  -4  17  -1   67.04    6.46
  -4  17  -1   56.20    6.47
   4 -17   1   64.75    7.15
   4 -17   1   56.18    6.24
   4 -17   1   47.39    6.79
   4 -17   1   51.42    7.57
   4 -17   1   52.39    6.79
  -5  17  -1   -1.31    3.93
  -5  17  -1    8.74    5.24
  -5  17  -1    3.31    4.93
  -5  17  -1   11.79    3.93
  -5  17  -1    4.76    3.90
  -5  17  -1    2.94    4.15
   5 -17   1    0.50    4.39
   5 -17   1    1.80    4.49
   5 -17   1    2.78    4.47
   5 -17   1    5.60    4.98
   5 -17   1    1.27    5.27
   7  16  -1   13.76    5.17
   7  16  -1   10.28    4.54
   7  16  -1    7.78    5.32
   7  16  -1   12.29    4.73
   7  16  -1    8.59    3.77
   7  16  -1   10.63    3.93
  -7 -16   1   16.97    5.38
  -7 -16   1   12.31    5.84
  -7 -16   1    8.58    6.15
  -7 -16   1    2.74    4.85
  -7 -16   1    5.16    5.26
   6  16  -1   26.68    6.25
   6  16  -1   18.65    4.63
   6  16  -1   11.29    4.33
   6  16  -1   10.28    3.67
   6  16  -1   20.74    5.81
   6  16  -1   18.27    4.41
  -6 -16   1   23.39    4.86
  -6 -16   1   17.86    5.07
  -6 -16   1   20.01    6.26
  -6 -16   1   12.60    5.34
  -6 -16   1   14.16    5.47
   5  16  -1  135.61    8.40
   5  16  -1  147.69    8.19
   5  16  -1  133.68    9.84
   5  16  -1  146.13    8.84
   5  16  -1  141.92    9.91
   5  16  -1  146.07    8.22
  -5 -16   1  139.68    8.20
  -5 -16   1  131.22    9.25
  -5 -16   1  116.66   10.23
  -5 -16   1  135.12    9.64
   4  16  -1  123.67    7.68
   4  16  -1  128.01    7.74
   4  16  -1  121.77    8.84
   4  16  -1  109.80    8.99
   4  16  -1  124.12    8.05
   4  16  -1  121.84    9.05
  -4 -16   1  115.66    8.65
  -4 -16   1  128.88    9.17
  -4 -16   1  126.22    7.69
  -4 -16   1  124.96    8.72
   3  16  -1  147.50    8.35
   3  16  -1  159.97    8.09
   3  16  -1  156.99    8.06
   3  16  -1  153.07    9.51
   3  16  -1  151.38    8.88
   3  16  -1  146.17    8.87
  -3 -16   1  146.16    7.69
  -3 -16   1  152.78    9.33
  -3 -16   1  147.64    9.66
  -3 -16   1  126.08    8.51
   2  16  -1  497.55   15.87
   2  16  -1  495.93   17.11
   2  16  -1  508.96   17.14
   2  16  -1  503.38   16.90
   2  16  -1  482.63   16.33
   2  16  -1  502.36   15.82
  -2 -16   1  491.71   16.57
  -2 -16   1  478.85   15.42
  -2 -16   1  481.34   15.64
  -2 -16   1  485.19   16.50
   1  16  -1   12.93    3.92
   1  16  -1   12.77    4.45
   1  16  -1   14.06    5.00
   1  16  -1   14.28    3.45
   1  16  -1   16.62    3.70
   1  16  -1   15.26    4.57
  -1 -16   1    9.45    3.57
  -1 -16   1   11.54    3.55
  -1 -16   1    8.01    3.60
  -1 -16   1   12.43    5.04
  -1 -16   1   12.46    3.55
  -1 -16   1   16.16    3.83
   0  16  -1  223.17    9.12
   0  16  -1  206.65    9.53
   0  16  -1  217.37   10.91
   0  16  -1  225.89    9.41
   0 -16   1  216.06    9.53
   0 -16   1  231.83    9.83
   0 -16   1  245.85   11.60
   0 -16   1  198.51    8.83
   0 -16   1  258.63   15.07
  -1  16  -1   24.82    4.94
  -1  16  -1   34.01    4.67
  -1  16  -1   25.32    5.19
  -1  16  -1   28.03    4.23
  -1  16  -1   26.30    4.09
   1 -16   1   34.74    9.67
   1 -16   1   23.51    4.30
   1 -16   1   21.14    4.24
   1 -16   1   23.96    4.40
   1 -16   1   25.91    4.16
  -2  16  -1  421.99   13.70
  -2  16  -1  411.06   14.19
  -2  16  -1  400.68   13.94
  -2  16  -1  351.19   16.90
   2 -16   1  369.53   12.99
   2 -16   1  410.83   14.73
   2 -16   1  396.90   15.47
   2 -16   1  419.57   15.59
   2 -16   1  402.44   14.21
  -3  16  -1    6.11    4.52
  -3  16  -1    7.20    3.63
  -3  16  -1    9.37    3.51
  -3  16  -1    2.99    3.01
  -3  16  -1   13.79    3.62
   3 -16   1   13.92    4.13
   3 -16   1    7.47    4.08
   3 -16   1    0.75    4.60
   3 -16   1    7.57    3.69
   3 -16   1    3.27    3.42
  -4  16  -1  115.08    7.27
  -4  16  -1   89.77    7.47
  -4  16  -1  109.00    7.54
  -4  16  -1  115.43    8.12
  -4  16  -1   98.12    9.26
  -4  16  -1   97.34    9.06
   4 -16   1  114.88    9.15
   4 -16   1  111.91    8.80
   4 -16   1  104.82    9.28
   4 -16   1  102.36    7.67
   4 -16   1  105.21    8.53
  -5  16  -1   11.02    4.43
  -5  16  -1    9.48    5.35
  -5  16  -1   11.64    4.12
  -5  16  -1   14.46    4.81
  -5  16  -1   11.79    4.14
  -5  16  -1    3.01    3.25
   5 -16   1   14.36    5.72
   5 -16   1   17.94    4.71
   5 -16   1    8.02    4.66
   5 -16   1    6.23    4.72
   8  15  -1    2.58    3.48
   8  15  -1    3.75    5.98
   8  15  -1    3.86    4.57
   8  15  -1    0.16    3.98
  -8 -15   1   -1.65    5.09
  -8 -15   1    2.52    4.14
  -8 -15   1    4.09    5.09
  -8 -15   1    5.28    5.64
   7  15  -1   95.30    7.21
   7  15  -1   82.16    7.89
   7  15  -1   92.16    8.04
   7  15  -1   85.17    7.15
   7  15  -1   80.12    9.07
  -7 -15   1   88.44    9.38
  -7 -15   1   90.55    9.76
  -7 -15   1   79.76    8.71
  -7 -15   1   72.53    8.69
  -7 -15   1   68.60   10.09
   6  15  -1   -1.85    3.38
   6  15  -1    0.54    3.19
   6  15  -1    3.05    4.66
   6  15  -1    6.82    4.71
   6  15  -1    0.05    2.98
   6  15  -1   -5.66    3.36
  -6 -15   1    0.70    5.33
  -6 -15   1   -1.29    3.98
  -6 -15   1    2.70    4.56
  -6 -15   1   -2.47    2.33
  -6 -15   1    5.11    3.54
   5  15  -1   -1.54    3.84
   5  15  -1    2.85    2.99
   5  15  -1    6.81    4.87
   5  15  -1    3.30    3.48
   5  15  -1    4.53    3.68
   5  15  -1    3.40    3.37
  -5 -15   1    1.48    4.66
  -5 -15   1    2.06    3.66
  -5 -15   1    3.38    4.02
  -5 -15   1    3.09    3.26
  -5 -15   1    1.90    4.77
   4  15  -1  601.56   19.60
   4  15  -1  575.70   18.32
   4  15  -1  591.71   18.67
   4  15  -1  604.04   18.52
   4  15  -1  602.23   18.69
   4  15  -1  556.74   19.55
  -4 -15   1  606.14   20.23
  -4 -15   1  587.90   18.16
  -4 -15   1  582.40   19.15
  -4 -15   1  573.91   19.49
   3  15  -1   98.88    6.47
   3  15  -1   95.01    6.78
   3  15  -1   89.08    7.37
   3  15  -1   84.18    7.10
   3  15  -1   94.46    8.03
   3  15  -1   82.73    6.34
  -3 -15   1   84.33    7.17
  -3 -15   1   84.08    6.22
  -3 -15   1   96.69    8.09
  -3 -15   1   90.05    7.30
   2  15  -1   32.09    4.29
   2  15  -1   34.67    4.91
   2  15  -1   33.26    5.15
   2  15  -1   37.68    4.40
   2  15  -1   35.11    4.43
   2  15  -1   35.25    5.29
  -2 -15   1   33.97    5.33
  -2 -15   1   27.41    3.85
  -2 -15   1   36.59    7.55
  -2 -15   1   30.60    4.61
  -2 -15   1   28.71    4.02
   1  15  -1   27.30    4.40
   1  15  -1   30.71    4.92
   1  15  -1   26.25    3.63
   1  15  -1   19.10    3.78
   1  15  -1   18.64    3.99
   1  15  -1   17.58    4.39
  -1 -15   1   20.63    4.51
  -1 -15   1   22.52    4.16
  -1 -15   1   16.39    3.85
  -1 -15   1   18.11    3.65
  -1 -15   1   17.53    4.82
  -1 -15   1   17.43    3.78
   0  15  -1   87.29    6.39
   0  15  -1   84.50    7.15
   0  15  -1   85.05    5.78
   0  15  -1   74.79    5.44
   0 -15   1   77.47    5.97
   0 -15   1   91.22    6.92
   0 -15   1   76.40    7.25
   0 -15   1   81.88    6.25
   0 -15   1   75.58    5.44
  -1  15  -1  119.69    7.28
  -1  15  -1  120.30    6.53
  -1  15  -1  116.09    8.44
  -1  15  -1  112.35    8.31
   1 -15   1  128.60    7.34
   1 -15   1  125.01    8.90
   1 -15   1  115.11    7.11
   1 -15   1  107.78    6.33
   1 -15   1  123.62    8.04
  -2  15  -1   -2.24    3.43
  -2  15  -1    1.11    3.52
  -2  15  -1    2.53    2.80
  -2  15  -1    3.31    3.00
  -2  15  -1    4.41    3.35
   2 -15   1    2.16    3.42
   2 -15   1    0.89    2.92
   2 -15   1    3.68    3.26
   2 -15   1   -0.04    4.03
   2 -15   1   -0.98    3.42
   2 -15   1    9.44    7.95
  -3  15  -1  374.41   12.38
  -3  15  -1  333.42   12.74
  -3  15  -1  360.95   17.21
  -3  15  -1  340.47   13.07
  -3  15  -1  359.60   12.79
   3 -15   1  362.34   14.47
   3 -15   1  344.06   12.93
   3 -15   1  351.90   13.90
   3 -15   1  368.37   14.50
   3 -15   1  356.56   13.96
  -4  15  -1    2.65    3.13
  -4  15  -1   -2.86    3.04
  -4  15  -1   -1.30    1.95
  -4  15  -1   -4.02    3.22
  -4  15  -1    3.15    4.34
  -4  15  -1    4.97    3.45
   4 -15   1    1.63    3.60
   4 -15   1    1.95    3.37
   4 -15   1    1.63    3.76
   4 -15   1    6.03    4.70
   4 -15   1   -3.28    3.39
  -5  15  -1   63.82    7.65
  -5  15  -1   69.90    6.72
  -5  15  -1   75.96    6.72
  -5  15  -1   83.92    7.21
  -5  15  -1   69.18    7.02
   5 -15   1   62.70    6.33
   5 -15   1   58.62    7.36
   5 -15   1   62.37    7.39
   5 -15   1   63.56    7.59
   5 -15   1   61.59    7.60
  -6  15  -1   66.54    8.95
  -6  15  -1   48.98    7.31
  -6  15  -1   68.64    7.08
  -6  15  -1   58.36    6.56
  -6  15  -1   74.41    7.76
  -6  15  -1   65.11    6.79
   6 -15   1   56.73    7.65
   6 -15   1   67.60    7.28
   6 -15   1   53.83    8.46
   6 -15   1   58.27    8.02
   8  14  -1   14.87    6.32
   8  14  -1   18.05    5.32
   8  14  -1   12.48    3.85
   8  14  -1   13.39    3.88
   8  14  -1   11.57    4.85
   8  14  -1    5.39    4.53
  -8 -14   1   16.36    6.07
  -8 -14   1   12.13    5.39
  -8 -14   1   16.28    5.89
  -8 -14   1   23.81    5.22
  -8 -14   1    7.01    5.67
   7  14  -1   -2.20    3.60
   7  14  -1   -3.80    4.30
   7  14  -1   -0.34    2.99
   7  14  -1    4.28    3.24
   7  14  -1   -0.82    3.71
   7  14  -1   -0.10    5.61
  -7 -14   1   -5.69    3.88
  -7 -14   1    1.82    3.08
  -7 -14   1   -3.48    4.02
  -7 -14   1   11.47    5.14
  -7 -14   1    1.61    3.69
  -7 -14   1   -0.36    5.08
   6  14  -1    2.40    3.54
   6  14  -1    2.44    4.25
   6  14  -1   -1.98    4.63
   6  14  -1    0.41    2.96
   6  14  -1    4.24    3.65
   6  14  -1   -3.33    2.73
  -6 -14   1   -4.17    2.86
  -6 -14   1   -5.49    3.78
  -6 -14   1   -4.72    4.33
  -6 -14   1    2.81    4.96
   5  14  -1  123.70    7.41
   5  14  -1  140.18    7.98
   5  14  -1  127.28    7.25
   5  14  -1  116.85    7.87
   5  14  -1  125.81    9.07
   5  14  -1  121.03    9.03
  -5 -14   1  112.81    9.70
  -5 -14   1   88.45    8.46
  -5 -14   1  117.60    8.80
  -5 -14   1  124.00    7.50
   4  14  -1    5.64    3.21
   4  14  -1    8.52    4.05
   4  14  -1    8.99    3.41
   4  14  -1    9.20    3.97
   4  14  -1    5.65    4.24
   4  14  -1    8.53    3.38
  -4 -14   1    2.75    2.96
  -4 -14   1    7.97    3.70
  -4 -14   1    4.14    3.67
  -4 -14   1    3.37    4.00
   3  14  -1  191.35    8.55
   3  14  -1  188.07    9.35
   3  14  -1  179.20    8.57
   3  14  -1  189.67    8.49
   3  14  -1  173.79    9.56
   3  14  -1  201.10    9.20
  -3 -14   1  189.21    9.36
  -3 -14   1  175.49    9.72
  -3 -14   1  206.93    9.67
  -3 -14   1  183.98    8.22
   2  14  -1  469.42   15.71
   2  14  -1  453.12   15.09
   2  14  -1  452.16   14.38
   2  14  -1  439.55   14.88
   2  14  -1  482.60   14.68
   2  14  -1  471.48   15.53
  -2 -14   1  466.55   15.18
  -2 -14   1  456.30   16.03
  -2 -14   1  443.35   14.29
  -2 -14   1  454.97   15.09
   1  14  -1   32.31    4.20
   1  14  -1   44.60    5.37
   1  14  -1   40.58    4.68
   1  14  -1   44.43    5.12
   1  14  -1   45.46    4.46
   1  14  -1   37.81    4.64
  -1 -14   1   31.93    4.44
  -1 -14   1   32.33    5.37
  -1 -14   1   37.70    4.31
  -1 -14   1   35.31    4.10
  -1 -14   1   32.55    3.91
  -1 -14   1   37.93    4.50
   0  14  -1   91.86    6.67
   0  14  -1   87.10    6.91
   0  14  -1   93.69    6.27
   0  14  -1   81.90    5.63
   0 -14   1   85.26    5.48
   0 -14   1   94.64    7.62
   0 -14   1  101.59    6.09
   0 -14   1   86.79    6.58
   0 -14   1   96.60    6.25
  -1  14  -1    2.56    3.33
  -1  14  -1   -1.09    2.80
  -1  14  -1    0.37    3.33
  -1  14  -1    0.11    2.58
   1 -14   1    2.66    2.89
   1 -14   1    5.28    2.81
   1 -14   1    1.35    2.69
   1 -14   1    3.44    3.91
   1 -14   1    2.01    2.94
  -2  14  -1   43.57    4.50
  -2  14  -1   40.34    5.87
  -2  14  -1   38.70    4.57
  -2  14  -1   42.04    7.91
  -2  14  -1   34.11    4.55
  -2  14  -1   25.85    4.66
   2 -14   1   40.30    4.45
   2 -14   1   31.42    4.34
   2 -14   1   29.14    5.32
   2 -14   1   45.89    5.34
   2 -14   1   32.73    4.80
   2 -14   1   28.28    5.02
  -3  14  -1    6.91    4.18
  -3  14  -1    8.81    3.35
  -3  14  -1    9.27    3.51
  -3  14  -1    7.98    3.25
  -3  14  -1    1.55    3.19
   3 -14   1    7.97    3.59
   3 -14   1    7.37    3.41
   3 -14   1    8.08    3.60
   3 -14   1   10.15    3.62
   3 -14   1    7.18    4.75
  -4  14  -1   76.23    6.64
  -4  14  -1   71.18    6.50
  -4  14  -1   71.34    6.36
  -4  14  -1   83.99    6.18
  -4  14  -1   83.50    7.87
   4 -14   1   68.19    6.92
   4 -14   1   64.77    6.98
   4 -14   1   60.65    6.89
   4 -14   1   66.79    7.03
   4 -14   1   66.19    6.23
  -5  14  -1   72.46    6.77
  -5  14  -1   88.89    7.03
  -5  14  -1   89.09    8.58
  -5  14  -1   73.84    8.71
  -5  14  -1   87.65    7.83
  -5  14  -1   79.90    7.56
   5 -14   1   85.41    8.09
   5 -14   1   96.47    7.44
   5 -14   1   82.57    8.25
   5 -14   1   62.60    7.44
  -6  14  -1   71.81    6.94
  -6  14  -1   59.86    7.76
  -6  14  -1   64.05    8.05
  -6  14  -1   73.17    7.20
  -6  14  -1   60.67    7.93
   6 -14   1   72.63    7.88
   6 -14   1   62.52    7.93
   6 -14   1   73.03    8.31
   6 -14   1   81.51    7.17
   8  13  -1   27.06    6.83
   8  13  -1   37.99    6.25
   8  13  -1   38.64    4.79
   8  13  -1   44.97    6.75
   8  13  -1   47.80    7.44
  -8 -13   1   53.82    8.18
  -8 -13   1   42.80    7.80
  -8 -13   1   36.63    5.96
  -8 -13   1   38.95    6.67
   7  13  -1   21.52    5.97
   7  13  -1   12.44    4.79
   7  13  -1   11.85    4.46
   7  13  -1   19.13    3.85
   7  13  -1   16.38    4.69
  -7 -13   1   15.91    4.67
  -7 -13   1   19.27    6.22
  -7 -13   1   19.40    5.06
  -7 -13   1   26.27    6.08
  -7 -13   1   18.39    5.44
   6  13  -1   20.39    5.08
   6  13  -1   20.54    3.69
   6  13  -1   12.15    4.22
   6  13  -1   21.13    3.80
   6  13  -1   11.86    4.93
   6  13  -1   21.58    4.60
  -6 -13   1   24.27    5.70
  -6 -13   1    9.01    7.18
  -6 -13   1   23.48    5.98
  -6 -13   1   14.30    3.98
   5  13  -1  503.94   15.84
   5  13  -1  508.56   15.67
   5  13  -1  511.82   17.88
   5  13  -1  528.47   16.73
   5  13  -1  498.33   16.87
   5  13  -1  489.52   15.95
   5  13  -1  491.90   20.43
  -5 -13   1  512.01   17.46
  -5 -13   1  490.69   17.88
  -5 -13   1  501.91   18.50
  -5 -13   1  495.45   16.32
  -5 -13   1  525.04   18.89
   4  13  -1   12.79    4.12
   4  13  -1   13.27    3.90
   4  13  -1   14.38    3.24
   4  13  -1   17.21    3.66
   4  13  -1   20.05    3.74
  -4 -13   1   14.25    3.97
  -4 -13   1   14.11    3.51
  -4 -13   1   11.83    4.41
  -4 -13   1   24.41    4.88
  -4 -13   1   18.87    5.19
   3  13  -1    4.63    2.74
   3  13  -1    1.08    3.15
   3  13  -1   10.31    3.74
   3  13  -1   -1.02    2.49
   3  13  -1    5.54    3.69
   3  13  -1   -0.46    2.47
  -3 -13   1    1.19    3.06
  -3 -13   1    3.18    3.14
  -3 -13   1    3.29    3.49
  -3 -13   1    3.41    2.62
   2  13  -1    2.34    2.53
   2  13  -1    2.38    3.23
   2  13  -1   -0.38    2.90
   2  13  -1   -0.81    2.87
   2  13  -1    4.24    2.78
   2  13  -1    0.97    2.29
  -2 -13   1    0.00    2.66
  -2 -13   1    5.42    3.68
  -2 -13   1    1.77    2.28
  -2 -13   1    0.41    2.85
   1  13  -1  465.41   15.37
   1  13  -1  474.65   15.29
   1  13  -1  482.02   15.37
   1  13  -1  487.75   14.41
   1  13  -1  454.76   14.09
   1  13  -1  460.57   14.54
  -1 -13   1  467.78   13.97
  -1 -13   1  456.31   14.89
  -1 -13   1  481.53   14.90
  -1 -13   1  459.43   15.58
  -1 -13   1  459.22   14.69
  -1 -13   1  466.35   14.27
   0  13  -1   70.09    4.77
   0  13  -1   67.87    4.92
   0  13  -1   71.06    5.49
   0  13  -1   75.81    6.09
   0 -13   1   66.81    4.70
   0 -13   1   72.18    5.92
   0 -13   1   71.33    6.53
   0 -13   1   70.61    5.43
   0 -13   1   71.65    6.15
  -1  13  -1   53.40    4.71
  -1  13  -1   53.33    4.97
  -1  13  -1   47.40    5.19
  -1  13  -1   55.42    4.47
  -1  13  -1   48.61    5.58
   1 -13   1   44.17    4.52
   1 -13   1   54.09    5.90
   1 -13   1   51.60    4.36
   1 -13   1   61.99    5.30
   1 -13   1   58.61    5.20
  -2  13  -1    5.05    3.66
  -2  13  -1    6.89    3.02
  -2  13  -1    5.65    3.15
  -2  13  -1    9.22    3.13
  -2  13  -1    7.62    3.20
   2 -13   1    9.62    2.98
   2 -13   1   11.64    3.37
   2 -13   1    7.26    3.27
   2 -13   1    5.74    3.38
   2 -13   1    6.61    3.76
   2 -13   1    8.06    3.18
  -3  13  -1   29.93    5.27
  -3  13  -1   29.92    4.16
  -3  13  -1   31.14    5.11
  -3  13  -1   31.90    4.17
  -3  13  -1   35.94    4.60
  -3  13  -1   27.90    5.08
   3 -13   1   30.95    4.61
   3 -13   1   35.29    5.74
   3 -13   1   31.19    4.45
   3 -13   1   32.64    4.80
   3 -13   1   26.95    4.43
  -4  13  -1   29.87    6.01
  -4  13  -1   34.21    6.89
  -4  13  -1   35.30    4.95
  -4  13  -1   30.80    4.56
  -4  13  -1   36.32    4.72
  -4  13  -1   33.96    4.86
   4 -13   1   29.73    4.98
   4 -13   1   38.35    4.81
   4 -13   1   26.90    4.85
   4 -13   1   29.19    5.11
   4 -13   1   30.20    5.32
  -5  13  -1   -0.65    4.00
  -5  13  -1    3.14    3.08
  -5  13  -1   -1.50    3.78
  -5  13  -1    0.81    3.43
  -5  13  -1    2.41    3.44
   5 -13   1    0.44    3.89
   5 -13   1    3.09    3.98
   5 -13   1   -0.28    3.61
   5 -13   1    3.68    3.53
  -6  13  -1   44.24    5.73
  -6  13  -1   31.40    5.64
  -6  13  -1   41.60    5.61
  -6  13  -1   34.88    6.43
   6 -13   1   38.19    5.57
   6 -13   1   40.02    6.58
   6 -13   1   38.64    6.89
   6 -13   1   45.50    6.83
  -7  13  -1   11.35    5.71
  -7  13  -1   15.83    4.46
  -7  13  -1   10.62    4.75
  -7  13  -1   12.80    6.01
  -7  13  -1    6.64    4.70
   7 -13   1    8.73    5.52
   7 -13   1    5.34    4.97
   7 -13   1   13.10    5.57
   8  12  -1    5.66    2.97
   8  12  -1   -2.42    3.53
   8  12  -1    5.50    4.44
   8  12  -1   -1.98    3.96
   8  12  -1    2.80    5.34
  -8 -12   1    1.18    4.44
  -8 -12   1    4.70    4.77
  -8 -12   1    3.02    4.93
  -8 -12   1    5.37    4.26
   7  12  -1   17.80    3.66
   7  12  -1   17.86    4.64
   7  12  -1   12.11    5.31
   7  12  -1   19.91    4.84
  -7 -12   1   18.20    4.45
  -7 -12   1   25.85    6.26
  -7 -12   1   11.58    5.24
  -7 -12   1   21.38    5.71
   6  12  -1   34.47    5.32
   6  12  -1   48.50    5.86
   6  12  -1   35.78    4.26
   6  12  -1   37.64    6.66
   6  12  -1   42.43    6.28
  -6 -12   1   29.79    5.89
  -6 -12   1   52.28    5.68
  -6 -12   1   40.87    6.00
  -6 -12   1   46.01    6.96
   5  12  -1   59.10    5.42
   5  12  -1   65.93    6.96
   5  12  -1   58.92    5.22
   5  12  -1   62.31    5.79
   5  12  -1   60.57    5.82
   5  12  -1   58.46    6.80
  -5 -12   1   63.79    9.67
  -5 -12   1   54.37    5.29
  -5 -12   1   56.06    6.31
  -5 -12   1   42.09    5.75
  -5 -12   1   49.33    6.77
   4  12  -1  351.80   11.98
   4  12  -1  353.63   12.46
   4  12  -1  367.38   12.46
   4  12  -1  326.27   13.18
   4  12  -1  350.71   11.97
   4  12  -1  350.21   13.43
  -4 -12   1  366.75   14.27
  -4 -12   1  338.36   13.38
  -4 -12   1  343.09   13.18
  -4 -12   1  370.23   13.12
  -4 -12   1  350.83   12.11
   3  12  -1  119.56    7.44
   3  12  -1  106.02    6.37
   3  12  -1  109.47    6.23
   3  12  -1  113.95    7.06
   3  12  -1  118.33    6.24
   3  12  -1  107.45    6.23
  -3 -12   1  117.21    6.15
  -3 -12   1   98.27    7.16
  -3 -12   1  112.86    6.89
  -3 -12   1  109.06    6.81
   2  12  -1   20.42    3.68
   2  12  -1   35.02    4.48
   2  12  -1   33.68    4.47
   2  12  -1   28.82    3.49
   2  12  -1   33.84    3.82
  -2 -12   1   32.90    3.65
  -2 -12   1   34.88    4.08
  -2 -12   1   26.50    3.85
  -2 -12   1   27.44    4.65
   1  12  -1  598.97   17.34
   1  12  -1  565.31   16.22
   1  12  -1  563.97   16.25
   1  12  -1  566.67   17.23
   1  12  -1  568.80   16.63
   1  12  -1  573.26   17.37
  -1 -12   1  557.49   17.51
  -1 -12   1  569.64   15.99
  -1 -12   1  561.57   16.85
  -1 -12   1  535.56   16.55
  -1 -12   1  570.70   16.87
   0  12  -1  849.95   22.50
   0  12  -1  844.65   22.60
   0  12  -1  826.85   23.12
   0  12  -1  836.11   23.79
   0  12  -1  878.75   22.47
   0 -12   1  817.49   22.00
   0 -12   1  837.74   23.26
   0 -12   1  781.41   22.72
   0 -12   1  830.59   22.67
   0 -12   1  789.56   23.41
  -1  12  -1    7.48    2.94
  -1  12  -1    4.41    3.10
  -1  12  -1    0.56    2.57
  -1  12  -1    2.68    2.21
  -1  12  -1    6.60    2.49
   1 -12   1    5.86    2.51
   1 -12   1    1.62    2.42
   1 -12   1    4.68    3.46
   1 -12   1    3.04    2.82
   1 -12   1    4.19    2.64
  -2  12  -1   18.36    3.57
  -2  12  -1   21.50    4.40
  -2  12  -1   20.90    3.58
  -2  12  -1   18.55    3.29
  -2  12  -1   23.35    4.37
  -2  12  -1   21.57    3.38
   2 -12   1   17.61    3.63
   2 -12   1   22.05    3.93
   2 -12   1   21.96    3.72
   2 -12   1   20.43    3.23
   2 -12   1   17.89    4.14
   2 -12   1   18.23    3.39
  -3  12  -1    4.17    3.21
  -3  12  -1    5.74    3.79
  -3  12  -1    2.22    2.77
  -3  12  -1    5.74    3.12
  -3  12  -1    4.28    3.05
   3 -12   1    8.14    3.14
   3 -12   1    2.57    2.88
   3 -12   1    4.06    3.27
   3 -12   1    3.67    3.04
   3 -12   1    3.12    3.83
  -4  12  -1   76.38    6.35
  -4  12  -1   74.27    6.28
  -4  12  -1   68.49    7.11
  -4  12  -1   75.16    7.32
  -4  12  -1   79.11    5.89
   4 -12   1   74.68    6.78
   4 -12   1   68.84    6.60
   4 -12   1   71.16    6.82
  -5  12  -1    5.83    4.50
  -5  12  -1   13.95    4.12
  -5  12  -1    4.37    4.10
  -5  12  -1    6.17    3.47
  -5  12  -1    9.94    3.91
   5 -12   1    8.62    3.97
   5 -12   1    7.83    3.91
   5 -12   1   14.01    3.98
   5 -12   1    6.18    3.85
  -6  12  -1   -2.73    3.75
  -6  12  -1   -0.12    3.39
  -6  12  -1    5.16    4.83
  -6  12  -1    1.51    3.83
   6 -12   1    4.09    3.68
   6 -12   1   -3.45    3.89
   6 -12   1   -4.10    3.83
   6 -12   1   -0.17    3.99
  -7  12  -1    4.79    5.22
  -7  12  -1   -7.09    4.07
  -7  12  -1   -2.63    4.03
  -7  12  -1    0.81    4.77
  -7  12  -1    8.74    4.09
   7 -12   1   -1.26    4.44
   7 -12   1    0.68    5.31
   7 -12   1    7.45    4.08
   7 -12   1   -1.25    4.18
   9  11  -1    7.29    4.29
   9  11  -1   -0.86    5.47
   9  11  -1    2.00    4.07
   9  11  -1   -2.15    4.38
  -9 -11   1   -2.35    4.86
  -9 -11   1   -0.55    4.29
  -9 -11   1   -1.88    4.62
   8  11  -1    8.19    5.36
   8  11  -1   -2.14    3.80
   8  11  -1   -4.96    2.57
  -8 -11   1    5.83    6.14
  -8 -11   1   -3.09    4.48
  -8 -11   1    1.96    3.76
  -8 -11   1   -1.19    3.90
   7  11  -1  324.03   15.10
   7  11  -1  284.69   13.11
   7  11  -1  316.73   13.15
   7  11  -1  308.26   10.95
  -7 -11   1  324.11   13.05
  -7 -11   1  310.67   14.20
  -7 -11   1  308.72   14.23
  -7 -11   1  287.14   16.78
   6  11  -1   10.79    4.63
   6  11  -1    8.19    3.08
   6  11  -1    7.95    3.75
   6  11  -1    1.42    3.84
   6  11  -1    7.45    3.54
  -6 -11   1    6.67    3.46
  -6 -11   1    6.88    4.52
  -6 -11   1    4.21    4.04
  -6 -11   1    4.41    3.98
   5  11  -1    9.47    3.40
   5  11  -1    7.39    2.84
   5  11  -1    5.57    4.32
   5  11  -1    8.86    4.14
   5  11  -1    7.63    3.27
  -5 -11   1    6.89    4.01
  -5 -11   1   12.70    3.57
  -5 -11   1    3.25    4.75
  -5 -11   1    9.60    3.89
  -5 -11   1   13.08    4.56
   4  11  -1    5.06    2.88
   4  11  -1    9.75    3.13
   4  11  -1   13.57    3.30
   4  11  -1   11.50    4.00
   4  11  -1   11.11    2.89
   4  11  -1   11.71    3.86
  -4 -11   1    7.86    3.48
  -4 -11   1   13.15    3.87
  -4 -11   1    9.73    2.98
  -4 -11   1   14.88    4.43
  -4 -11   1   10.53    3.51
   3  11  -1   51.05    5.13
   3  11  -1   55.27    4.70
   3  11  -1   56.01    4.75
   3  11  -1   64.64    5.99
   3  11  -1   49.29    4.32
   3  11  -1   51.20    4.69
  -3 -11   1   50.16    5.68
  -3 -11   1   47.16    4.77
  -3 -11   1   50.23    4.41
  -3 -11   1   53.33    5.13
   2  11  -1   96.71    5.40
   2  11  -1   89.63    5.53
   2  11  -1   97.94    5.32
   2  11  -1   95.74    6.05
   2  11  -1   92.83    6.47
   2  11  -1   99.18    5.80
  -2 -11   1   98.15    5.85
  -2 -11   1  100.17    5.93
  -2 -11   1  104.78    6.56
  -2 -11   1  101.96    5.26
   1  11  -1  490.97   15.58
   1  11  -1  510.00   15.52
   1  11  -1  534.27   14.94
   1  11  -1  524.59   15.75
   1  11  -1  502.63   15.05
   1  11  -1  511.60   14.74
  -1 -11   1  507.45   14.77
  -1 -11   1  519.71   14.52
  -1 -11   1  522.64   15.41
  -1 -11   1  507.28   15.98
  -1 -11   1  507.95   15.19
  -1 -11   1  524.65   15.32
   0  11  -1   28.79    3.17
   0  11  -1   32.91    3.60
   0  11  -1   26.36    3.76
   0  11  -1   35.43    4.27
   0  11  -1   30.95    3.18
   0 -11   1   29.22    3.39
   0 -11   1   36.84    4.44
   0 -11   1   25.99    3.24
   0 -11   1   27.71    3.50
   0 -11   1   32.26    3.43
  -1  11  -1    6.01    2.41
  -1  11  -1    5.62    2.14
  -1  11  -1    4.57    3.04
  -1  11  -1    5.57    2.44
  -1  11  -1    8.92    2.83
   1 -11   1    7.42    3.38
   1 -11   1    7.92    2.41
   1 -11   1    8.87    2.74
   1 -11   1    4.55    2.45
   1 -11   1    9.82    2.71
  -2  11  -1  179.48    7.69
  -2  11  -1  166.17    7.36
  -2  11  -1  179.31    8.91
  -2  11  -1  181.11    7.33
  -2  11  -1  182.65    8.96
  -2  11  -1  173.12    6.93
   2 -11   1  175.97    8.47
   2 -11   1  179.87    8.44
   2 -11   1  180.63    7.99
   2 -11   1  168.16    6.74
   2 -11   1  168.91    7.35
  -3  11  -1    7.10    5.04
  -3  11  -1    3.54    3.46
  -3  11  -1    9.39    3.09
  -3  11  -1    4.12    3.33
  -3  11  -1    6.24    2.95
   3 -11   1    3.09    2.72
   3 -11   1    5.21    3.02
   3 -11   1    5.79    3.19
   3 -11   1    5.75    3.32
  -4  11  -1  299.96   13.47
  -4  11  -1  303.84   10.76
  -4  11  -1  291.74   12.92
  -4  11  -1  284.78   11.15
  -4  11  -1  301.51   14.36
   4 -11   1  315.00   15.80
   4 -11   1  278.32   11.03
   4 -11   1  320.93   12.49
   4 -11   1  319.66   12.44
  -5  11  -1    2.86    3.54
  -5  11  -1    2.23    4.11
  -5  11  -1    4.99    4.33
  -5  11  -1    8.97    3.60
  -5  11  -1    6.82    3.53
   5 -11   1    2.35    3.21
   5 -11   1    4.66    3.79
   5 -11   1    4.32    3.63
   5 -11   1    6.42    4.07
  -6  11  -1  205.10   10.20
  -6  11  -1  189.91   12.35
  -6  11  -1  222.33   11.04
  -6  11  -1  205.18    9.91
   6 -11   1  199.16    9.95
   6 -11   1  217.06   11.77
   6 -11   1  202.50   11.60
   6 -11   1  209.38   11.57
  -7  11  -1   18.46    4.92
  -7  11  -1   10.79    5.40
  -7  11  -1   15.38    5.05
  -7  11  -1   22.48    5.02
  -7  11  -1   11.01    5.56
   7 -11   1   13.07    5.41
   7 -11   1   16.57    5.37
   7 -11   1   15.86    4.88
   7 -11   1   23.48    4.98
   9  10  -1   10.55    4.90
   9  10  -1   13.81    5.32
   9  10  -1   21.34    6.84
   9  10  -1   14.28    4.96
   9  10  -1   18.02    5.94
  -9 -10   1   22.16    5.81
  -9 -10   1   20.70    6.42
  -9 -10   1   13.28    6.00
  -9 -10   1    4.27    4.63
   8  10  -1    6.13    4.87
   8  10  -1    1.69    4.98
   8  10  -1   -3.21    3.68
  -8 -10   1   -0.83    4.41
  -8 -10   1    1.96    3.92
  -8 -10   1    1.09    4.24
  -8 -10   1    0.99    4.61
   7  10  -1  108.11    8.25
   7  10  -1  109.71    8.09
   7  10  -1  111.19   10.00
   7  10  -1  115.48    6.31
  -7 -10   1  100.83    9.14
  -7 -10   1  120.80    8.33
  -7 -10   1  108.99    8.89
   6  10  -1   64.48    6.33
   6  10  -1   64.73    5.24
   6  10  -1   67.33    7.08
   6  10  -1   73.41    6.64
   6  10  -1   78.77    7.92
  -6 -10   1   76.55    7.61
  -6 -10   1   64.03    5.04
  -6 -10   1   63.55    7.14
  -6 -10   1   63.89    6.16
  -6 -10   1   56.03    6.52
   5  10  -1   25.90    4.82
   5  10  -1   29.26    4.23
   5  10  -1   26.96    3.42
   5  10  -1   25.94    4.66
   5  10  -1   30.58    4.48
  -5 -10   1   20.19    4.30
  -5 -10   1   29.06    5.16
  -5 -10   1   28.06    5.23
  -5 -10   1   27.77    5.04
  -5 -10   1   24.33    4.05
   4  10  -1 1512.63   39.70
   4  10  -1 1463.68   38.73
   4  10  -1 1507.14   38.91
   4  10  -1 1487.74   37.84
   4  10  -1 1464.93   39.52
  -4 -10   1 1485.93   39.69
  -4 -10   1 1487.15   40.20
  -4 -10   1 1489.85   39.01
  -4 -10   1 1537.51   38.58
   3  10  -1   10.70    2.72
   3  10  -1   12.82    3.04
   3  10  -1   17.29    3.58
   3  10  -1    7.16    2.68
   3  10  -1   10.10    2.59
   3  10  -1   12.46    3.79
  -3 -10   1   11.51    2.62
  -3 -10   1    9.20    3.15
  -3 -10   1    9.20    3.02
  -3 -10   1   13.44    3.67
   2  10  -1   91.37    5.41
   2  10  -1   97.95    5.66
   2  10  -1   99.23    5.36
   2  10  -1   95.80    5.20
   2  10  -1  101.06    6.02
   2  10  -1  103.11    6.41
  -2 -10   1   88.06    6.22
  -2 -10   1  101.12    5.84
  -2 -10   1  110.50    6.04
  -2 -10   1  125.72    8.37
   1  10  -1   18.84    2.97
   1  10  -1   26.02    3.52
   1  10  -1   18.80    2.73
   1  10  -1   26.98    3.20
   1  10  -1   23.43    3.68
   1  10  -1   20.89    3.73
  -1 -10   1   19.26    3.04
  -1 -10   1   24.60    2.89
  -1 -10   1   17.48    2.92
  -1 -10   1   21.39    3.73
  -1 -10   1   22.11    2.97
  -1 -10   1   23.50    3.33
   0  10  -1  592.44   16.78
   0  10  -1  583.77   16.08
   0  10  -1  581.22   16.20
   0  10  -1  581.31   15.89
   0  10  -1  568.27   17.03
   0 -10   1  569.44   17.05
   0 -10   1  573.91   16.73
   0 -10   1  585.26   15.66
   0 -10   1  560.91   16.12
   0 -10   1  553.76   16.10
  -1  10  -1    5.86    2.25
  -1  10  -1    9.17    2.54
  -1  10  -1   10.25    2.36
  -1  10  -1    6.42    2.68
  -1  10  -1    2.92    2.39
   1 -10   1    8.03    2.37
   1 -10   1    9.14    3.21
   1 -10   1    9.70    2.66
   1 -10   1    9.43    2.81
   1 -10   1    3.69    2.26
  -2  10  -1  111.76    6.98
  -2  10  -1  108.03    5.82
  -2  10  -1  107.81    5.57
  -2  10  -1  106.40    5.81
  -2  10  -1  109.46    5.23
  -2  10  -1  113.52    7.09
   2 -10   1  111.02    5.69
   2 -10   1  108.22    5.96
   2 -10   1  116.14    6.63
   2 -10   1  104.94    5.03
   2 -10   1  104.27    6.54
   2 -10   1  104.99    5.92
  -3  10  -1  336.56   11.52
  -3  10  -1  322.02   12.74
  -3  10  -1  317.45   12.88
  -3  10  -1  326.59   11.41
  -3  10  -1  327.64   10.76
   3 -10   1  332.31   12.48
   3 -10   1  340.05   11.99
   3 -10   1  338.95   11.29
   3 -10   1  343.71   12.10
  -4  10  -1   10.81    3.56
  -4  10  -1    9.91    4.07
  -4  10  -1    9.78    4.27
  -4  10  -1    9.12    3.27
  -4  10  -1   16.18    3.55
   4 -10   1   12.93    3.53
   4 -10   1    8.44    3.68
   4 -10   1   13.14    3.97
   4 -10   1   13.47    3.94
  -5  10  -1  139.61    7.64
  -5  10  -1  137.10    8.17
  -5  10  -1  147.99    8.13
  -5  10  -1  149.25   10.12
  -5  10  -1  145.38    9.96
   5 -10   1  138.62    9.20
   5 -10   1  154.34    9.01
   5 -10   1  140.50    8.76
  -6  10  -1   16.53    4.93
  -6  10  -1   15.97    4.82
  -6  10  -1   16.76    4.69
  -6  10  -1   11.79    5.04
  -6  10  -1   16.20    4.26
   6 -10   1   13.05    4.00
   6 -10   1    6.88    4.28
   6 -10   1   14.42    4.68
   6 -10   1   17.50    4.77
  -7  10  -1   63.76    7.26
  -7  10  -1   64.40    6.96
  -7  10  -1   62.86    7.75
  -7  10  -1   69.47    6.97
  -7  10  -1   50.06    7.52
   7 -10   1   54.30    7.32
   7 -10   1   70.49    6.84
   7 -10   1   58.90    7.50
   7 -10   1   60.80    7.26
  -8  10  -1   39.22    7.16
  -8  10  -1   49.57    6.70
  -8  10  -1   30.95    6.25
  -8  10  -1   37.57    6.32
   8 -10   1   53.36    8.21
   8 -10   1   45.81    8.05
   8 -10   1   39.49    8.09
   9   9  -1   56.51    6.84
   9   9  -1   47.67    8.15
   9   9  -1   34.06    6.05
   9   9  -1   38.48    6.64
   9   9  -1   37.98    6.45
  -9  -9   1   51.07    7.02
  -9  -9   1   44.47    7.61
  -9  -9   1   41.89    7.08
  -9  -9   1   45.82    7.07
   8   9  -1  148.24   11.67
   8   9  -1  129.59    9.50
   8   9  -1  161.06   10.04
   8   9  -1  127.08    9.23
  -8  -9   1  125.34    9.62
  -8  -9   1  141.99   10.65
  -8  -9   1  121.46    9.88
  -8  -9   1  150.64    9.41
   7   9  -1  111.75   10.15
   7   9  -1  101.06    7.80
   7   9  -1   98.55    5.74
   7   9  -1   97.03    7.80
  -7  -9   1  109.51    8.49
  -7  -9   1   95.31    8.76
  -7  -9   1   85.91    7.33
   6   9  -1    2.33    3.39
   6   9  -1    0.96    3.19
   6   9  -1    7.67    3.72
   6   9  -1    4.98    2.66
  -6  -9   1    0.63    2.54
  -6  -9   1    4.27    3.25
  -6  -9   1    1.28    2.49
  -6  -9   1   -2.37    3.49
  -6  -9   1    1.89    3.57
  -6  -9   1    5.86    4.04
  -6  -9   1    1.54    4.04
   5   9  -1   13.89    4.13
   5   9  -1    3.85    3.33
   5   9  -1    7.95    3.27
   5   9  -1    8.27    3.25
   5   9  -1    7.58    2.51
  -5  -9   1   10.14    3.81
  -5  -9   1    7.31    3.92
  -5  -9   1    8.72    2.47
  -5  -9   1   10.53    3.34
  -5  -9   1    9.31    3.73
  -5  -9   1    9.10    4.15
   4   9  -1 1048.65   27.98
   4   9  -1 1019.34   28.62
   4   9  -1 1017.36   28.59
   4   9  -1 1036.34   27.96
   4   9  -1 1011.72   26.71
  -4  -9   1 1021.20   29.08
  -4  -9   1 1025.11   27.54
  -4  -9   1 1047.51   28.99
  -4  -9   1 1053.53   28.81
  -4  -9   1 1049.40   28.18
   3   9  -1 3124.28   75.92
   3   9  -1 3103.60   76.98
   3   9  -1 3220.81   76.51
   3   9  -1 3071.64   76.76
   3   9  -1 3231.53   75.90
   3   9  -1 3106.24   76.28
  -3  -9   1 3141.24   76.04
  -3  -9   1 3063.86   77.08
  -3  -9   1 3103.06   76.89
  -3  -9   1 3119.00   76.48
   2   9  -1  214.43    8.92
   2   9  -1  221.49    8.57
   2   9  -1  226.56    8.07
   2   9  -1  228.97    8.20
   2   9  -1  220.06    7.92
   2   9  -1  220.94    8.19
  -2  -9   1  230.93    8.47
  -2  -9   1  226.31    7.81
  -2  -9   1  208.01    8.92
  -2  -9   1  217.70    8.43
   1   9  -1  389.02   12.12
   1   9  -1  400.28   12.53
   1   9  -1  408.60   11.60
   1   9  -1  384.11   11.84
   1   9  -1  385.66   11.70
  -1  -9   1  364.82   11.91
  -1  -9   1  394.24   11.98
  -1  -9   1  407.22   11.58
  -1  -9   1  382.99   11.88
  -1  -9   1  367.94   12.48
   0   9  -1  125.70    5.91
   0   9  -1  132.20    6.35
   0   9  -1  120.16    6.37
   0   9  -1  117.22    5.23
   0   9  -1  112.22    5.43
   0  -9   1  119.13    5.08
   0  -9   1  123.93    6.77
   0  -9   1  116.94    6.08
   0  -9   1  117.96    5.44
   0  -9   1  122.67    5.78
  -1   9  -1 1201.01   30.35
  -1   9  -1 1171.16   31.56
  -1   9  -1 1237.74   29.94
  -1   9  -1 1223.94   30.44
  -1   9  -1 1224.13   30.53
   1  -9   1 1207.11   30.68
   1  -9   1 1171.76   30.35
   1  -9   1 1155.12   29.79
   1  -9   1 1154.24   31.15
   1  -9   1 1187.39   31.04
  -2   9  -1    2.11    2.80
  -2   9  -1   -1.16    2.76
  -2   9  -1    7.05    2.39
  -2   9  -1    3.38    2.23
  -2   9  -1    5.51    2.31
   2  -9   1    1.11    2.82
   2  -9   1   -0.18    2.21
   2  -9   1    1.54    2.31
   2  -9   1    3.78    2.30
   2  -9   1    9.00    2.28
   2  -9   1    2.93    2.24
  -3   9  -1   28.78    4.21
  -3   9  -1   32.29    4.76
  -3   9  -1   34.11    3.83
  -3   9  -1   26.81    3.48
  -3   9  -1   27.98    3.63
   3  -9   1   22.43    3.47
   3  -9   1   29.59    4.13
   3  -9   1   27.87    3.48
   3  -9   1   18.08    3.36
  -4   9  -1    2.90    2.77
  -4   9  -1    7.35    3.68
  -4   9  -1    1.36    2.90
  -4   9  -1    0.25    3.58
  -4   9  -1    3.74    2.90
   4  -9   1   -1.72    2.88
   4  -9   1   -0.13    2.56
   4  -9   1   -1.55    2.69
   4  -9   1    5.20    3.43
  -5   9  -1   27.78    5.22
  -5   9  -1   27.79    4.40
  -5   9  -1   25.54    4.47
  -5   9  -1   23.29    5.06
   5  -9   1   29.46    4.89
   5  -9   1   21.83    5.36
   5  -9   1   23.81    5.25
   5  -9   1   32.79    4.40
   5  -9   1   30.57    4.58
  -6   9  -1  211.74   11.66
  -6   9  -1  208.70   11.83
  -6   9  -1  186.56    9.76
  -6   9  -1  193.67    9.23
  -6   9  -1  221.33   10.74
   6  -9   1  169.37   11.57
   6  -9   1  202.05   10.74
   6  -9   1  203.85    9.79
   6  -9   1  208.39   11.02
   6  -9   1  191.33   10.83
  -7   9  -1   22.90    4.87
  -7   9  -1   29.34    6.28
  -7   9  -1   17.44    4.90
  -7   9  -1   15.04    4.63
   7  -9   1   26.92    5.04
   7  -9   1   25.66    6.60
   7  -9   1   20.90    5.64
   7  -9   1   28.52    5.83
   7  -9   1   30.03    5.98
  -8   9  -1   -4.72    4.07
  -8   9  -1   -2.85    3.77
  -8   9  -1   11.40    5.52
   8  -9   1   -3.22    4.99
   8  -9   1    2.07    3.88
   8  -9   1   -1.57    3.98
   8  -9   1    0.39    5.01
   8  -9   1   -2.37    4.50
   9   8  -1   54.71    8.33
   9   8  -1   65.44    7.80
   9   8  -1   69.91    7.60
   9   8  -1   52.25   10.81
   9   8  -1   56.41    7.34
  -9  -8   1   56.94    7.90
  -9  -8   1   48.76    7.71
  -9  -8   1   60.48    7.40
  -9  -8   1   62.03    7.37
   8   8  -1   13.80    5.71
   8   8  -1    6.87    4.30
   8   8  -1   -4.03    3.60
   8   8  -1    5.67    3.58
   8   8  -1    5.03    3.99
  -8  -8   1    8.34    7.12
  -8  -8   1    4.57    4.27
  -8  -8   1   -1.48    3.53
  -8  -8   1   -3.85    4.98
   7   8  -1    6.37    2.62
   7   8  -1    7.62    4.74
   7   8  -1    6.54    3.87
  -7  -8   1   10.47    4.00
  -7  -8   1    6.05    4.60
  -7  -8   1    9.93    4.17
   6   8  -1    8.03    4.50
   6   8  -1   11.45    3.91
   6   8  -1   15.17    3.98
   6   8  -1   15.99    2.76
   6   8  -1    7.34    3.92
  -6  -8   1   11.81    2.92
  -6  -8   1   13.32    4.12
  -6  -8   1   14.25    4.14
  -6  -8   1   13.07    3.68
  -6  -8   1    8.42    4.24
   5   8  -1   45.43    3.94
   5   8  -1   45.90    4.90
   5   8  -1   44.52    5.09
   5   8  -1   41.89    5.52
   5   8  -1   43.06    4.71
  -5  -8   1   37.79    4.97
  -5  -8   1   36.36    5.20
  -5  -8   1   33.91    4.90
  -5  -8   1   37.90    5.52
  -5  -8   1   44.97    4.54
  -5  -8   1   30.24    3.75
   4   8  -1  230.31    9.66
   4   8  -1  237.66    9.09
   4   8  -1  246.17    9.21
   4   8  -1  217.28    9.84
  -4  -8   1  239.05    9.56
  -4  -8   1  235.13   10.11
  -4  -8   1  234.43    9.89
  -4  -8   1  250.00    9.02
  -4  -8   1  228.82    8.85
  -4  -8   1  244.37    9.82
   3   8  -1   26.36    3.79
   3   8  -1   28.19    3.44
   3   8  -1   36.54    4.29
   3   8  -1   32.91    3.66
  -3  -8   1   30.04    3.73
  -3  -8   1   28.30    4.04
  -3  -8   1   21.07    3.49
  -3  -8   1   26.61    3.23
  -3  -8   1   29.18    4.00
   2   8  -1    1.68    2.25
   2   8  -1    1.74    2.63
   2   8  -1    0.03    3.29
   2   8  -1    3.31    2.50
   2   8  -1    3.25    2.20
   2   8  -1    1.64    2.14
  -2  -8   1    0.63    2.05
  -2  -8   1    4.76    2.58
  -2  -8   1    4.07    2.63
  -2  -8   1    0.42    2.94
   1   8  -1    4.44    2.01
   1   8  -1    5.17    2.41
   1   8  -1    6.18    3.13
   1   8  -1    2.62    2.16
   1   8  -1    3.33    1.97
  -1  -8   1    2.79    2.03
  -1  -8   1    2.94    3.06
   0   8  -1  278.54    8.44
   0   8  -1  250.88    9.23
   0   8  -1  258.81    9.14
   0   8  -1  264.79    8.54
   0   8  -1  293.00    8.88
   0  -8   1  257.52    8.51
   0  -8   1  268.92    9.57
   0  -8   1  275.82    8.76
   0  -8   1  281.57    8.25
   0  -8   1  262.65    8.78
   0  -8   1  262.22    9.08
  -1   8  -1   95.99    4.81
  -1   8  -1   98.42    5.23
  -1   8  -1   99.59    5.03
  -1   8  -1  109.24    4.71
   1  -8   1  102.09    5.91
   1  -8   1  104.74    4.60
   1  -8   1   87.53    4.95
   1  -8   1   96.56    5.11
   1  -8   1   92.37    5.72
  -2   8  -1  243.03    8.50
  -2   8  -1  242.54    9.65
  -2   8  -1  251.31    8.58
  -2   8  -1  220.33    9.55
  -2   8  -1  244.62    7.89
   2  -8   1  231.66    8.25
   2  -8   1  232.72    9.33
   2  -8   1  238.50    8.75
   2  -8   1  246.95    8.84
  -3   8  -1  999.59   27.77
  -3   8  -1 1013.34   25.64
  -3   8  -1  964.71   26.24
  -3   8  -1  973.26   26.42
  -3   8  -1 1023.01   27.90
   3  -8   1  941.51   25.94
   3  -8   1 1013.19   27.48
   3  -8   1  967.06   26.82
  -4   8  -1   58.81    6.20
  -4   8  -1   59.08    5.21
  -4   8  -1   67.36    6.33
  -4   8  -1   65.50    5.05
  -4   8  -1   73.26    5.61
   4  -8   1   71.92    6.15
   4  -8   1   53.21    6.01
   4  -8   1   65.76    5.62
   4  -8   1   62.37    5.16
   4  -8   1   53.48    5.41
  -5   8  -1   28.92    5.32
  -5   8  -1   19.54    5.96
  -5   8  -1   23.65    4.18
  -5   8  -1   15.38    4.03
  -5   8  -1   24.12    4.19
   5  -8   1   16.33    4.01
   5  -8   1   25.64    4.16
   5  -8   1   25.88    4.69
   5  -8   1   28.59    4.58
   5  -8   1   23.91    4.51
   5  -8   1   25.31    5.38
  -6   8  -1   -0.67    3.28
  -6   8  -1   -0.31    3.36
  -6   8  -1   10.88    4.48
  -6   8  -1    4.34    3.69
  -6   8  -1   -0.11    4.05
   6  -8   1    0.85    4.33
   6  -8   1    2.03    3.59
   6  -8   1   -3.51    3.45
   6  -8   1    1.04    3.35
   6  -8   1   -0.38    3.70
   6  -8   1    0.53    3.18
  -7   8  -1   70.76    6.97
  -7   8  -1   70.58    7.51
  -7   8  -1   69.62    6.94
  -7   8  -1   60.33    7.82
   7  -8   1   72.92    6.93
   7  -8   1   69.64    7.76
   7  -8   1   59.15    8.62
   7  -8   1   67.50    7.55
   7  -8   1   66.71    7.46
  -8   8  -1   84.66    8.04
  -8   8  -1   70.14    8.48
  -8   8  -1   77.44    7.82
   8  -8   1   96.96   13.98
   8  -8   1   91.69    8.89
   8  -8   1   86.46    9.33
   8  -8   1   96.88    8.14
   8  -8   1   89.03    9.69
   9   7  -1    3.71    4.19
   9   7  -1   14.52    4.87
   9   7  -1    4.33    4.80
   9   7  -1   13.77    5.16
  -9  -7   1   11.67    4.84
  -9  -7   1    7.24    5.10
  -9  -7   1   12.01    4.89
  -9  -7   1    6.68    5.54
   8   7  -1   22.21    6.03
   8   7  -1   22.85    5.10
   8   7  -1   26.12    5.23
   8   7  -1   15.48    4.65
  -8  -7   1   31.12    5.51
  -8  -7   1   16.94    4.67
  -8  -7   1   21.56    5.60
  -8  -7   1   26.93    6.26
   7   7  -1   31.78    4.92
   7   7  -1   26.44    5.89
   7   7  -1   26.75    5.02
   7   7  -1   32.97    5.36
  -7  -7   1   23.04    5.61
  -7  -7   1   35.68    5.64
  -7  -7   1   25.90    4.66
  -7  -7   1   30.34    6.29
   6   7  -1   30.56    5.70
   6   7  -1   23.93    4.48
   6   7  -1   22.73    5.07
   6   7  -1   21.32    4.25
   6   7  -1   23.95    3.01
  -6  -7   1   27.51    4.87
  -6  -7   1   26.91    5.25
  -6  -7   1   17.94    3.93
  -6  -7   1   28.65    5.13
   5   7  -1   66.86    6.32
   5   7  -1   53.84    5.21
   5   7  -1   56.30    5.34
   5   7  -1   50.88    5.68
   5   7  -1   51.70    3.97
  -5  -7   1   50.11    5.69
  -5  -7   1   53.52    6.05
  -5  -7   1   64.87    6.18
  -5  -7   1   49.58    3.89
  -5  -7   1   62.75    5.38
  -5  -7   1   54.52    5.71
  -5  -7   1   55.17    5.48
   4   7  -1  105.68    6.98
   4   7  -1  104.17    5.98
   4   7  -1  107.28    6.41
   4   7  -1  107.22    6.03
  -4  -7   1  104.28    6.77
  -4  -7   1  103.50    4.77
  -4  -7   1  105.77    6.61
  -4  -7   1  112.91    5.85
  -4  -7   1  100.16    6.49
  -4  -7   1  113.69    6.63
   3   7  -1  160.99    7.76
   3   7  -1  156.37    7.50
   3   7  -1  172.14    7.91
   3   7  -1  158.79    6.21
   3   7  -1  174.13    7.17
  -3  -7   1  187.34    7.61
  -3  -7   1  164.55    5.97
  -3  -7   1  161.51    7.85
  -3  -7   1  164.23    7.45
  -3  -7   1  162.59    6.79
   2   7  -1  238.93    8.11
   2   7  -1  231.90    8.88
   2   7  -1  242.77    8.60
   2   7  -1  240.72    8.09
   2   7  -1  244.74    7.97
   2   7  -1  237.71    7.97
  -2  -7   1  234.70    8.89
  -2  -7   1  246.39    8.48
  -2  -7   1  236.96    7.89
  -2  -7   1  232.83    8.43
   1   7  -1   30.19    2.78
   1   7  -1   34.74    3.23
   1   7  -1   30.82    2.96
   1   7  -1   32.21    2.97
   1   7  -1   25.82    3.22
  -1  -7   1   25.74    3.19
  -1  -7   1   31.92    2.82
  -1  -7   1   29.90    3.02
  -1  -7   1   30.20    2.84
  -1  -7   1   25.08    2.60
   0   7  -1  499.49   14.20
   0   7  -1  511.12   13.71
   0   7  -1  486.47   14.36
   0   7  -1  494.54   13.74
   0   7  -1  529.21   13.98
   0  -7   1  528.44   13.88
   0  -7   1  501.85   14.27
   0  -7   1  508.60   13.88
   0  -7   1  529.02   13.52
   0  -7   1  535.83   14.14
   0  -7   1  496.84   14.41
  -1   7  -1 1159.00   30.10
  -1   7  -1 1243.53   29.76
  -1   7  -1 1174.93   31.07
  -1   7  -1 1255.00   30.37
  -1   7  -1 1225.47   30.22
   1  -7   1 1183.11   30.12
   1  -7   1 1180.00   30.86
   1  -7   1 1203.70   30.61
   1  -7   1 1239.37   29.79
   1  -7   1 1176.21   30.35
  -2   7  -1   35.87    3.59
  -2   7  -1   40.97    3.68
  -2   7  -1   34.60    4.24
  -2   7  -1   39.80    3.55
  -2   7  -1   31.79    4.26
   2  -7   1   35.01    3.57
   2  -7   1   29.62    3.24
   2  -7   1   39.59    3.70
   2  -7   1   37.92    3.99
  -3   7  -1  183.74    6.86
  -3   7  -1  179.85    7.45
  -3   7  -1  191.16    8.80
  -3   7  -1  172.14    7.32
  -3   7  -1  175.25    8.57
   3  -7   1  175.93    7.16
   3  -7   1  191.73    8.37
   3  -7   1  182.33    8.02
   3  -7   1  184.32    7.74
  -4   7  -1  238.81   10.60
  -4   7  -1  227.87    9.24
  -4   7  -1  222.02    9.14
  -4   7  -1  236.65   10.59
  -4   7  -1  228.45    8.52
   4  -7   1  233.08    9.66
   4  -7   1  233.98    8.98
   4  -7   1  231.93   10.72
   4  -7   1  239.38    9.77
   4  -7   1  241.59   10.11
  -5   7  -1  407.96   14.25
  -5   7  -1  405.06   14.05
  -5   7  -1  399.11   15.47
  -5   7  -1  413.71   13.30
  -5   7  -1  401.46   15.40
   5  -7   1  410.18   13.70
   5  -7   1  408.49   15.83
   5  -7   1  411.29   14.80
   5  -7   1  404.94   14.89
   5  -7   1  385.46   13.50
   5  -7   1  397.91   14.69
  -6   7  -1  186.16    9.62
  -6   7  -1  180.94   10.69
  -6   7  -1  193.82    9.53
  -6   7  -1  175.85   10.65
  -6   7  -1  182.88    8.86
   6  -7   1  157.23    8.53
   6  -7   1  179.42   11.16
   6  -7   1  179.75   10.26
   6  -7   1  191.46   10.21
   6  -7   1  190.12   10.23
   6  -7   1  162.88    9.63
  -7   7  -1  106.42    8.27
  -7   7  -1   85.69    8.87
  -7   7  -1   90.73    7.51
  -7   7  -1   94.62    8.12
   7  -7   1  105.70    9.84
   7  -7   1  102.61    9.68
   7  -7   1   93.19    8.56
   7  -7   1   99.06    7.63
   7  -7   1  100.52    8.74
  -8   7  -1    6.98    4.55
  -8   7  -1    2.00    4.24
  -8   7  -1    6.01    4.97
  -8   7  -1    2.56    3.95
   8  -7   1    0.59    4.69
   8  -7   1    2.84    5.21
   8  -7   1   11.30    5.06
   8  -7   1    5.99    3.86
   8  -7   1    3.49    4.71
   9   6  -1  337.56   15.51
   9   6  -1  351.89   16.04
   9   6  -1  363.17   15.60
   9   6  -1  374.58   16.14
   9   6  -1  391.25   21.27
  -9  -6   1  376.21   15.80
  -9  -6   1  384.45   17.43
  -9  -6   1  349.54   16.15
  -9  -6   1  380.25   15.32
   8   6  -1   97.23   10.18
   8   6  -1  110.09   10.25
   8   6  -1   96.52    8.48
   8   6  -1   94.88    8.09
  -8  -6   1  107.72    9.53
  -8  -6   1   92.87    8.78
  -8  -6   1  110.51    8.37
  -8  -6   1  122.45    8.58
   7   6  -1  186.45   11.65
   7   6  -1  187.89    9.96
   7   6  -1  191.47   10.07
   7   6  -1  197.82   10.18
   7   6  -1  184.32    9.88
  -7  -6   1  198.68   10.09
  -7  -6   1  187.62   10.67
  -7  -6   1  192.70    9.87
  -7  -6   1  180.39   10.71
   6   6  -1  355.37   13.33
   6   6  -1  347.17   13.31
   6   6  -1  340.47   14.63
   6   6  -1  377.09   13.55
   6   6  -1  364.19   17.78
  -6  -6   1  354.99   14.21
  -6  -6   1  366.31   13.65
  -6  -6   1  366.05   13.17
   5   6  -1   26.90    4.26
   5   6  -1   25.78    4.75
   5   6  -1   31.86    2.89
   5   6  -1   30.34    3.94
   5   6  -1   30.12    4.10
  -5  -6   1   24.59    4.26
  -5  -6   1   33.26    4.68
  -5  -6   1   25.61    4.27
  -5  -6   1   40.13    5.13
  -5  -6   1   26.41    3.85
   4   6  -1  166.15    6.03
   4   6  -1  159.06    7.74
   4   6  -1  171.97    7.53
   4   6  -1  164.43    7.32
   4   6  -1  162.87    8.28
  -4  -6   1  158.65    7.80
  -4  -6   1  160.69    7.77
  -4  -6   1  179.69    8.25
  -4  -6   1  163.63    6.08
  -4  -6   1  165.31    7.18
  -4  -6   1  166.51    7.77
   3   6  -1  436.40   13.68
   3   6  -1  420.58   11.99
   3   6  -1  423.98   12.96
   3   6  -1  446.90   12.99
   3   6  -1  409.57   13.33
  -3  -6   1  434.63   11.85
  -3  -6   1  419.00   13.63
  -3  -6   1  436.58   13.48
  -3  -6   1  437.70   13.29
  -3  -6   1  417.32   12.64
  -3  -6   1  436.87   13.84
   2   6  -1  253.49    8.65
   2   6  -1  258.68    8.30
   2   6  -1  246.94    8.66
   2   6  -1  256.68    8.12
   2   6  -1  273.05    8.59
  -2  -6   1  243.49    7.97
  -2  -6   1  250.05    8.77
  -2  -6   1  262.55    8.53
   1   6  -1  553.98   14.58
   1   6  -1  553.05   14.34
   1   6  -1  529.00   14.84
   1   6  -1  559.25   14.72
  -1  -6   1  559.35   14.63
  -1  -6   1  505.88   15.63
  -1  -6   1  517.41   14.49
  -1  -6   1  560.99   14.30
   0   6  -1 1377.66   33.21
   0   6  -1 1307.13   33.55
   0   6  -1 1371.95   33.04
   0   6  -1 1318.89   33.50
   0   6  -1 1365.53   33.73
   0  -6   1 1337.67   33.10
   0  -6   1 1342.45   33.52
   0  -6   1 1376.40   32.78
   0  -6   1 1313.22   33.07
   0  -6   1 1370.16   34.29
   0  -6   1 1355.12   33.29
  -1   6  -1  334.52    9.81
  -1   6  -1  329.16   10.81
  -1   6  -1  343.65    9.43
  -1   6  -1  343.78    9.87
  -1   6  -1  340.41   10.67
   1  -6   1  345.49   10.09
   1  -6   1  350.38   10.55
   1  -6   1  345.00    9.40
   1  -6   1  345.51   10.11
   1  -6   1  361.84   10.41
  -2   6  -1  494.90   14.19
  -2   6  -1  495.75   15.27
  -2   6  -1  486.28   14.18
  -2   6  -1  517.03   13.70
  -2   6  -1  512.23   15.54
   2  -6   1  501.40   14.17
   2  -6   1  527.59   14.63
   2  -6   1  510.43   15.10
   2  -6   1  507.62   14.58
  -3   6  -1  101.86    5.19
  -3   6  -1  105.29    6.75
  -3   6  -1  106.02    5.68
  -3   6  -1  100.83    5.63
  -3   6  -1  111.45    6.96
   3  -6   1  118.51    6.63
   3  -6   1  110.02    5.90
   3  -6   1  105.02    5.92
   3  -6   1  113.24    5.65
   3  -6   1  116.12    7.20
  -4   6  -1   22.43    4.23
  -4   6  -1   17.69    3.37
  -4   6  -1   14.13    3.65
  -4   6  -1   14.97    3.12
  -4   6  -1   12.56    3.08
   4  -6   1   14.71    2.96
   4  -6   1   19.92    3.81
   4  -6   1   13.27    3.31
   4  -6   1   16.68    3.38
   4  -6   1   11.74    3.78
  -5   6  -1    9.17    4.24
  -5   6  -1   11.73    3.80
  -5   6  -1    6.12    3.14
  -5   6  -1   11.23    3.44
  -5   6  -1   15.40    3.24
  -5   6  -1    9.12    3.23
   5  -6   1    6.35    3.39
   5  -6   1    5.41    3.04
   5  -6   1    6.45    3.33
   5  -6   1   10.17    3.05
   5  -6   1    8.44    4.00
   5  -6   1   10.00    3.62
  -6   6  -1  111.06    6.99
  -6   6  -1  121.61    8.95
  -6   6  -1  117.00    9.07
  -6   6  -1  115.21    7.68
   6  -6   1  125.43    8.42
   6  -6   1  113.20    8.32
   6  -6   1  109.05    9.19
   6  -6   1  123.45    9.54
   6  -6   1  112.89    7.30
  -7   6  -1    1.74    3.63
  -7   6  -1    0.26    3.74
  -7   6  -1   11.21    4.71
   7  -6   1    1.20    3.36
   7  -6   1   -0.89    3.84
   7  -6   1    8.19    4.77
   7  -6   1    3.39    3.38
   7  -6   1   -2.65    3.12
   7  -6   1    8.04    4.23
  -8   6  -1    6.68    4.45
  -8   6  -1    7.68    4.56
  -8   6  -1    5.82    4.93
  -8   6  -1    7.22    4.39
   8  -6   1    3.17    4.52
   8  -6   1    6.18    4.31
   8  -6   1    6.39    3.94
   8  -6   1    6.08    5.03
   8  -6   1    7.02    4.72
   9   5  -1   38.48    6.96
   9   5  -1   33.33    6.49
   9   5  -1   38.16    8.09
   9   5  -1   44.93    6.90
   9   5  -1   42.35    6.33
   9   5  -1   30.24    5.90
  -9  -5   1   47.78    6.76
  -9  -5   1   41.67    6.97
  -9  -5   1   33.69    7.05
  -9  -5   1   34.03    6.22
   8   5  -1   19.42    4.82
   8   5  -1   15.87    5.92
   8   5  -1   22.16    5.40
   8   5  -1   21.63    5.15
  -8  -5   1   17.48    4.40
  -8  -5   1   19.17    5.32
  -8  -5   1   15.42    4.42
  -8  -5   1   18.85    4.12
  -8  -5   1   26.40    5.86
   7   5  -1    5.12    4.44
   7   5  -1   -0.98    3.22
   7   5  -1    5.15    3.47
   7   5  -1   10.07    4.05
   7   5  -1    3.96    3.73
  -7  -5   1    3.62    3.66
  -7  -5   1    7.23    4.42
  -7  -5   1    6.01    4.39
  -7  -5   1    2.25    3.27
  -7  -5   1    5.07    3.67
   6   5  -1    2.64    3.45
   6   5  -1    1.07    3.32
   6   5  -1    1.76    4.20
   6   5  -1    6.46    3.30
   6   5  -1    0.53    3.05
   6   5  -1    4.94    3.32
  -6  -5   1    5.90    3.82
  -6  -5   1    1.50    2.67
  -6  -5   1    1.27    3.14
  -6  -5   1    0.93    3.13
  -6  -5   1    1.07    3.49
   5   5  -1    8.27    2.02
   5   5  -1    7.65    3.93
   5   5  -1    7.38    3.33
   5   5  -1    9.87    3.10
   5   5  -1   11.93    3.11
   5   5  -1    7.53    2.86
  -5  -5   1    5.74    3.38
  -5  -5   1    6.84    2.72
  -5  -5   1   12.15    3.73
  -5  -5   1    4.35    3.03
   4   5  -1  287.57   10.02
   4   5  -1  292.45   10.13
   4   5  -1  277.41   10.96
   4   5  -1  271.20    8.31
   4   5  -1  267.76   10.24
  -4  -5   1  288.07   10.43
  -4  -5   1  271.34   10.44
  -4  -5   1  275.57   10.47
  -4  -5   1  278.38    9.79
  -4  -5   1  267.15   10.17
  -4  -5   1  284.12    8.54
   3   5  -1   52.81    4.42
   3   5  -1   53.36    4.67
   3   5  -1   50.01    4.80
   3   5  -1   63.40    4.34
  -3  -5   1   54.15    4.85
  -3  -5   1   42.95    4.02
  -3  -5   1   53.11    3.53
  -3  -5   1   54.60    4.68
  -3  -5   1   50.01    4.62
  -3  -5   1   60.86    5.15
   2   5  -1   13.72    2.56
   2   5  -1   11.35    1.96
   2   5  -1   14.27    1.99
   2   5  -1   14.23    2.24
   2   5  -1    9.75    2.39
  -2  -5   1    9.70    1.88
  -2  -5   1    9.30    2.10
  -2  -5   1   11.99    2.22
  -2  -5   1    6.89    2.33
  -2  -5   1   10.78    1.67
   1   5  -1  145.12    4.98
   1   5  -1  146.75    5.33
   1   5  -1  144.23    5.58
   1   5  -1  155.25    5.19
   1   5  -1  152.92    5.09
   1   5  -1  156.11    5.27
  -1  -5   1  152.33    5.30
  -1  -5   1  145.36    4.97
  -1  -5   1  149.63    6.02
  -1  -5   1  147.58    5.59
   0  -5   1 5261.12  123.29
   0  -5   1 5329.51  122.97
   0  -5   1 5077.31  123.26
   0  -5   1 5292.86  123.43
   0  -5   1 5120.05  123.56
  -1   5  -1   43.69    4.15
  -1   5  -1   43.11    2.50
  -1   5  -1   35.04    2.76
  -1   5  -1   41.69    3.44
   1  -5   1   45.77    2.46
   1  -5   1   39.03    2.74
   1  -5   1   41.23    2.96
   1  -5   1   40.98    3.75
  -2   5  -1  858.57   22.86
  -2   5  -1  875.99   22.87
  -2   5  -1  913.75   22.28
  -2   5  -1  863.01   23.85
  -2   5  -1  880.66   23.73
   2  -5   1  872.64   22.68
   2  -5   1  920.39   23.62
   2  -5   1  892.79   23.21
   2  -5   1  883.56   23.15
   2  -5   1  884.08   24.07
  -3   5  -1 1291.86   33.82
  -3   5  -1 1288.03   33.97
  -3   5  -1 1284.08   32.87
  -3   5  -1 1285.14   32.06
  -3   5  -1 1299.64   32.94
  -3   5  -1 1293.17   32.63
   3  -5   1 1250.44   34.07
   3  -5   1 1272.17   33.43
   3  -5   1 1305.22   33.30
   3  -5   1 1242.80   32.50
   3  -5   1 1259.99   33.13
  -4   5  -1   -0.81    2.60
  -4   5  -1    4.08    2.53
  -4   5  -1    3.31    2.88
  -4   5  -1    0.53    3.09
  -4   5  -1    2.82    2.08
   4  -5   1    0.76    2.38
   4  -5   1    1.07    2.65
   4  -5   1    2.04    2.54
   4  -5   1    3.02    2.26
   4  -5   1    1.80    3.01
  -5   5  -1  165.96    8.18
  -5   5  -1  161.24    9.41
  -5   5  -1  175.89    9.31
  -5   5  -1  162.35    7.68
  -5   5  -1  159.89    8.26
   5  -5   1  165.46    8.68
   5  -5   1  170.87    7.44
   5  -5   1  171.33    8.84
   5  -5   1  170.91    7.96
   5  -5   1  179.99    8.81
   5  -5   1  170.92    9.76
  -6   5  -1  110.20    7.47
  -6   5  -1  112.87    7.68
  -6   5  -1  120.82    9.27
  -6   5  -1  104.52    8.37
  -6   5  -1   94.29    6.56
   6  -5   1  100.35    7.26
   6  -5   1   94.57    7.81
   6  -5   1  111.30    6.55
   6  -5   1  114.34    9.11
   6  -5   1  115.29    7.99
   6  -5   1  117.95    8.26
  -7   5  -1   20.38    4.65
  -7   5  -1   18.84    5.40
  -7   5  -1   18.64    4.10
   7  -5   1   13.67    4.44
   7  -5   1   15.68    4.74
   7  -5   1   17.55    4.23
   7  -5   1   18.78    4.94
   7  -5   1   22.00    5.99
   7  -5   1   23.45    4.90
  -8   5  -1    4.20    4.05
  -8   5  -1   -1.77    3.87
  -8   5  -1    0.90    3.59
  -8   5  -1    1.18    4.36
   8  -5   1    1.22    4.83
   8  -5   1    0.71    4.21
   8  -5   1    0.91    3.70
   8  -5   1   -3.60    3.91
   8  -5   1   -1.25    3.67
   8  -5   1    0.27    4.39
   8  -5   1    0.37    3.89
  -9   5  -1   40.18   10.07
  -9   5  -1   35.73    7.39
  -9   5  -1   25.76    6.29
   9  -5   1   43.28    7.99
   9  -5   1   34.79    5.97
   9  -5   1   33.24    7.76
   9  -5   1   47.55    8.27
   9  -5   1   31.92    7.10
   9  -5   1   41.73    7.06
   9   4  -1    8.76    5.00
   9   4  -1   10.25    4.79
   9   4  -1    4.58    5.45
   9   4  -1    9.21    6.25
   9   4  -1    9.44    4.98
   9   4  -1    1.89    4.15
  -9  -4   1   14.30    5.93
  -9  -4   1   12.74    5.10
  -9  -4   1    7.94    4.38
  -9  -4   1   10.56    6.76
   8   4  -1   20.63    5.12
   8   4  -1   12.65    4.46
   8   4  -1   12.48    5.57
   8   4  -1   10.13    4.17
   8   4  -1   12.71    7.47
  -8  -4   1   13.26    4.46
  -8  -4   1   14.09    4.44
  -8  -4   1    7.21    3.55
  -8  -4   1   15.85    5.03
  -8  -4   1   15.29    5.13
   7   4  -1  110.97    8.01
   7   4  -1   97.96    7.80
   7   4  -1  122.27    8.42
   7   4  -1  128.88    8.43
   7   4  -1  107.32    9.52
  -7  -4   1  120.81    9.05
  -7  -4   1  115.39    8.02
  -7  -4   1  117.17    7.85
  -7  -4   1   97.88    6.47
  -7  -4   1  125.55    9.05
   6   4  -1  172.95    8.92
   6   4  -1  166.24    8.76
   6   4  -1  165.45    8.74
   6   4  -1  161.73    8.56
   6   4  -1  154.05    9.14
   6   4  -1  156.48   10.02
  -6  -4   1  179.12    8.74
  -6  -4   1  171.38    9.39
  -6  -4   1  175.77    9.51
  -6  -4   1  151.48    7.08
  -6  -4   1  173.74    8.61
   5   4  -1  492.51   15.76
   5   4  -1  491.87   15.73
   5   4  -1  488.45   16.02
   5   4  -1  507.12   16.83
  -5  -4   1  495.52   15.97
  -5  -4   1  493.82   13.81
  -5  -4   1  488.15   15.37
  -5  -4   1  490.50   16.21
  -5  -4   1  488.40   15.65
   4   4  -1   51.64    5.28
   4   4  -1   59.68    4.85
   4   4  -1   60.68    4.91
   4   4  -1   49.09    3.32
   4   4  -1   59.73    4.89
  -4  -4   1   59.33    5.12
  -4  -4   1   43.29    3.80
  -4  -4   1   51.93    4.46
  -4  -4   1   53.38    4.81
  -4  -4   1   59.65    5.54
  -4  -4   1   50.54    3.80
  -4  -4   1   46.10    4.79
   3   4  -1  854.53   22.39
   3   4  -1  858.55   22.94
   3   4  -1  851.98   22.29
   3   4  -1  853.58   22.41
   3   4  -1  820.61   22.45
  -3  -4   1  834.92   22.48
  -3  -4   1  845.78   22.69
  -3  -4   1  841.51   22.11
  -3  -4   1  801.18   21.03
  -3  -4   1  851.06   22.74
  -3  -4   1  837.19   22.61
   2   4  -1 1013.43   26.20
   2   4  -1 1039.42   25.89
   2   4  -1 1058.31   26.46
   2   4  -1 1033.62   25.18
   2   4  -1 1021.44   25.97
  -2  -4   1 1032.61   26.01
  -2  -4   1 1025.58   26.18
  -2  -4   1 1007.20   26.23
  -2  -4   1 1036.72   25.12
  -2  -4   1 1027.28   25.74
   1   4  -1  274.45    8.31
   1   4  -1  285.72    8.16
   1   4  -1  282.21    7.78
   1   4  -1  282.55    7.98
   1   4  -1  266.97    7.90
   1   4  -1  281.38    7.86
  -1  -4   1  268.25    8.29
  -1  -4   1  294.03    8.18
  -1  -4   1  285.73    8.11
  -1  -4   1  283.51    7.85
   0   4  -1 1582.05   39.54
   0   4  -1 1587.18   39.21
   0   4  -1 1615.84   39.45
   0   4  -1 1634.73   39.26
   0   4  -1 1664.36   39.37
   0  -4   1 1629.21   39.26
   0  -4   1 1679.88   39.43
   0  -4   1 1698.74   39.00
   0  -4   1 1644.82   39.30
   0  -4   1 1597.07   39.49
  -1   4  -1   20.82    2.12
  -1   4  -1   17.16    2.11
  -1   4  -1   21.28    2.69
  -1   4  -1   19.55    1.79
  -1   4  -1   18.86    2.04
   1  -4   1   17.86    1.87
   1  -4   1   18.74    1.73
   1  -4   1   20.74    2.49
   1  -4   1   20.15    2.12
   1  -4   1   23.46    2.21
  -2   4  -1   42.44    3.38
  -2   4  -1   48.25    3.38
  -2   4  -1   52.87    3.09
  -2   4  -1   43.24    3.38
  -2   4  -1   52.63    4.15
  -2   4  -1   42.13    3.93
   2  -4   1   53.78    4.02
   2  -4   1   48.49    3.64
   2  -4   1   53.77    3.46
   2  -4   1   51.95    3.66
   2  -4   1   52.18    4.53
  -3   4  -1  295.47   10.03
  -3   4  -1  301.61   10.88
  -3   4  -1  294.25   11.16
  -3   4  -1  306.83   10.05
  -3   4  -1  299.63    9.66
   3  -4   1  296.21    9.73
   3  -4   1  314.39   11.32
   3  -4   1  295.84   10.28
   3  -4   1  300.04   10.21
   3  -4   1  291.85   10.52
  -4   4  -1    0.40    3.08
  -4   4  -1   -0.95    2.59
  -4   4  -1    0.77    2.39
  -4   4  -1    3.41    2.08
   4  -4   1    0.92    2.19
   4  -4   1    0.01    2.49
   4  -4   1   -1.15    2.10
   4  -4   1   -1.52    1.92
   4  -4   1    2.59    2.91
   4  -4   1    2.10    2.54
  -5   4  -1  355.71   13.54
  -5   4  -1  359.97   13.82
  -5   4  -1  359.73   12.86
  -5   4  -1  363.82   12.87
  -5   4  -1  362.32   12.16
   5  -4   1  359.99   12.38
   5  -4   1  344.53   14.01
   5  -4   1  364.21   13.17
   5  -4   1  363.59   11.60
   5  -4   1  362.84   13.21
   5  -4   1  360.86   13.19
  -6   4  -1   35.31    4.99
  -6   4  -1   23.71    4.53
  -6   4  -1   41.63    4.70
  -6   4  -1   29.19    4.73
  -6   4  -1   23.03    8.26
   6  -4   1   36.04    7.30
   6  -4   1   36.03    4.77
   6  -4   1   25.11    4.60
   6  -4   1   36.51    5.48
   6  -4   1   32.92    5.09
   6  -4   1   33.75    4.17
  -7   4  -1   24.08    5.45
  -7   4  -1   23.13    7.54
  -7   4  -1   16.09    4.45
  -7   4  -1   15.56    4.35
   7  -4   1   11.27    3.53
   7  -4   1   21.39    4.70
   7  -4   1   24.61    5.17
   7  -4   1   13.67    4.60
   7  -4   1   16.11    5.05
   7  -4   1   21.81    5.34
  -8   4  -1   14.08    4.87
  -8   4  -1   13.57    5.29
  -8   4  -1   14.93    4.68
  -8   4  -1    9.00    3.75
   8  -4   1   11.31    5.47
   8  -4   1   14.60    4.52
   8  -4   1   13.68    4.82
   8  -4   1   13.64    4.89
   8  -4   1   11.00    4.83
   8  -4   1    5.56    4.75
   8  -4   1   12.30    4.47
  -9   4  -1   50.95    7.79
  -9   4  -1   42.49    6.24
  -9   4  -1   47.40    7.64
  -9   4  -1   44.37    8.99
   9  -4   1   55.75    8.55
   9  -4   1   39.97    7.17
   9  -4   1   49.22    7.75
   9  -4   1   64.61    7.55
   9  -4   1   52.46    8.63
   9  -4   1   54.84    7.33
   9   3  -1  121.01    9.31
   9   3  -1   91.35    9.79
   9   3  -1  103.56    9.55
   9   3  -1  104.24    9.66
   9   3  -1  108.77   11.41
   9   3  -1  109.08    9.95
  -9  -3   1  107.43    9.17
  -9  -3   1  104.06    8.38
   8   3  -1    0.89    4.21
   8   3  -1    2.16    4.68
   8   3  -1    8.85    5.23
   8   3  -1    5.26    3.89
   8   3  -1    1.08    3.72
  -8  -3   1    0.10    4.28
  -8  -3   1   -4.84    3.41
  -8  -3   1    3.53    3.69
  -8  -3   1    1.59    3.81
   7   3  -1   -0.30    3.19
   7   3  -1   -2.84    3.35
   7   3  -1   -2.53    4.30
   7   3  -1    5.21    3.76
   7   3  -1    2.21    3.55
  -7  -3   1   -2.78    4.01
  -7  -3   1    1.53    3.41
  -7  -3   1    5.66    3.86
  -7  -3   1    2.83    3.23
   6   3  -1    3.29    4.12
   6   3  -1    6.02    3.30
   6   3  -1    0.38    3.09
   6   3  -1    8.00    3.57
   6   3  -1   10.43    4.26
   6   3  -1    6.62    3.30
  -6  -3   1    5.51    3.36
  -6  -3   1    2.71    3.60
  -6  -3   1   -0.33    3.50
  -6  -3   1   11.98    3.65
   5   3  -1 1176.82   32.05
   5   3  -1 1153.19   32.05
   5   3  -1 1197.86   31.87
   5   3  -1 1200.54   33.09
   5   3  -1 1200.16   32.09
   5   3  -1 1198.08   32.01
  -5  -3   1 1202.61   31.79
  -5  -3   1 1156.92   32.15
  -5  -3   1 1210.41   29.97
  -5  -3   1 1181.73   32.50
  -5  -3   1 1195.97   31.75
   4   3  -1 2549.08   63.99
   4   3  -1 2626.37   64.10
   4   3  -1 2586.73   63.85
   4   3  -1 2529.55   64.56
   4   3  -1 2602.90   63.83
  -4  -3   1 2616.92   63.85
  -4  -3   1 2612.40   62.29
  -4  -3   1 2570.64   63.67
  -4  -3   1 2613.13   64.12
  -4  -3   1 2577.28   64.27
   3   3  -1    4.98    2.85
   3   3  -1    1.82    1.32
   3   3  -1    1.32    2.18
   3   3  -1    2.89    2.64
   3   3  -1    0.65    2.09
   3   3  -1    5.74    2.94
  -3  -3   1    5.43    2.60
  -3  -3   1    3.24    2.70
  -3  -3   1    2.47    1.80
  -3  -3   1    1.43    2.04
  -3  -3   1    2.83    2.25
  -3  -3   1    1.25    2.52
  -3  -3   1    0.66    1.83
  -2  -3   1 7192.80  170.04
   1   3  -1  609.29   16.04
   1   3  -1  635.80   15.88
   1   3  -1  631.02   15.51
   1   3  -1  635.77   15.76
   1   3  -1  626.66   15.95
  -1  -3   1  624.96   15.92
  -1  -3   1  641.64   15.75
  -1  -3   1  608.06   16.05
  -1  -3   1  636.37   15.91
   0   3  -1  314.35    8.18
   0   3  -1  299.99    8.19
   0   3  -1  306.58    7.99
   0   3  -1  300.96    8.05
   0   3  -1  306.58    8.27
   0  -3   1  303.37    8.24
   0  -3   1  304.27    8.24
   0  -3   1  288.25    7.98
   0  -3   1  301.72    8.03
   0  -3   1  312.65    8.18
   0  -3   1  306.77    7.74
  -1   3  -1   75.75    2.86
  -1   3  -1   70.47    3.26
  -1   3  -1   72.98    4.06
  -1   3  -1   77.05    3.81
  -1   3  -1   70.92    3.25
   1  -3   1   77.50    3.41
   1  -3   1   69.98    3.20
   1  -3   1   77.50    3.69
   1  -3   1   77.19    3.34
  -2   3  -1  160.77    6.75
  -2   3  -1  169.26    5.97
  -2   3  -1  168.76    5.87
  -2   3  -1  164.62    5.95
  -2   3  -1  163.25    6.50
   2  -3   1  165.13    6.08
   2  -3   1  158.49    7.92
   2  -3   1  161.03    6.03
   2  -3   1  166.14    6.29
   2  -3   1  149.97    5.61
  -3   3  -1  312.55   11.43
  -3   3  -1  318.76   10.39
  -3   3  -1  326.68   10.36
  -3   3  -1  305.90   10.92
  -3   3  -1  319.77   10.01
   3  -3   1  324.16   10.56
   3  -3   1  300.75   10.01
   3  -3   1  304.90   11.40
   3  -3   1  327.08   10.67
   3  -3   1  326.83   10.76
  -4   3  -1  167.73    8.68
  -4   3  -1  179.39    7.22
  -4   3  -1  177.48    7.68
  -4   3  -1  172.06    8.17
   4  -3   1  184.78    7.93
   4  -3   1  179.57    7.91
   4  -3   1  175.50    6.68
   4  -3   1  175.74    7.94
   4  -3   1  171.14    7.34
   4  -3   1  184.95    8.93
  -5   3  -1    3.83    2.70
  -5   3  -1   -0.14    2.85
  -5   3  -1   -0.71    3.32
  -5   3  -1    3.90    2.40
  -5   3  -1   -1.22    2.55
   5  -3   1    0.36    2.50
   5  -3   1    3.56    3.37
   5  -3   1    1.05    2.71
   5  -3   1   -1.05    2.29
   5  -3   1    1.78    2.94
   5  -3   1    1.76    2.78
  -6   3  -1  177.46    9.11
  -6   3  -1  182.44   10.22
  -6   3  -1  150.92    7.84
   6  -3   1  157.62    8.42
   6  -3   1  177.59    9.24
   6  -3   1  168.43    9.21
   6  -3   1  176.15    9.56
   6  -3   1  156.30   10.26
   6  -3   1  153.37    7.14
  -7   3  -1  329.53   13.24
  -7   3  -1  292.96   12.86
  -7   3  -1  289.26   13.72
  -7   3  -1  299.87   11.90
   7  -3   1  291.12   14.51
   7  -3   1  291.17   13.58
   7  -3   1  277.52   12.21
   7  -3   1  294.06   12.81
   7  -3   1  281.12   10.51
   7  -3   1  301.32   12.97
   7  -3   1  320.58   13.49
  -8   3  -1   24.81    6.04
  -8   3  -1   30.41    5.76
  -8   3  -1   36.83    5.84
  -8   3  -1   30.57    5.22
   8  -3   1   29.93    5.66
   8  -3   1   31.22    5.96
   8  -3   1   26.82    6.07
   8  -3   1   21.97    4.16
   8  -3   1   34.90    6.24
   8  -3   1   33.06    6.98
   8  -3   1   27.09    5.15
  -9   3  -1   82.56   13.40
  -9   3  -1   73.39    7.34
  -9   3  -1   51.85    7.38
  -9   3  -1   59.35    8.21
   9  -3   1   72.85    8.92
   9  -3   1   74.57    8.34
   9  -3   1   81.23    8.24
   9  -3   1   72.62    8.77
   9  -3   1   76.20   10.30
   9  -3   1   71.90    9.14
   9   2  -1    6.93    5.62
   9   2  -1   -5.28    3.99
   9   2  -1   -1.88    4.14
   9   2  -1   -0.30    5.18
   9   2  -1    4.11    4.15
   9   2  -1   -2.83    4.16
  -9  -2   1   -2.00    4.00
  -9  -2   1    2.94    4.41
  -9  -2   1   -2.05    7.07
  -9  -2   1   -1.44    4.50
   8   2  -1   21.05    4.89
   8   2  -1   17.43    6.02
   8   2  -1   36.31    5.91
   8   2  -1   34.73    6.71
   8   2  -1   25.31    5.01
  -8  -2   1   31.69    4.95
  -8  -2   1   25.85    5.01
  -8  -2   1   22.42    5.60
   7   2  -1    8.09    3.75
   7   2  -1    9.29    4.25
   7   2  -1   12.15    5.02
   7   2  -1    3.05    4.60
   7   2  -1    0.72    3.43
   7   2  -1    5.12    3.87
  -7  -2   1    7.11    4.48
  -7  -2   1    4.81    3.37
  -7  -2   1    6.24    3.81
  -7  -2   1    8.19    4.17
   6   2  -1    4.54    3.18
   6   2  -1   -4.31    3.54
   6   2  -1    0.14    2.93
   6   2  -1   -3.99    2.79
   6   2  -1    0.89    2.95
   6   2  -1   -1.24    3.45
  -6  -2   1   -1.12    3.16
  -6  -2   1    0.57    3.49
  -6  -2   1    2.73    3.13
  -6  -2   1   -1.69    2.95
   5   2  -1 3421.94   86.98
   5   2  -1 3451.07   86.05
   5   2  -1 3517.36   86.16
   5   2  -1 3469.20   85.84
   5   2  -1 3454.46   85.99
   5   2  -1 3573.55   86.09
  -5  -2   1 3489.55   86.24
  -5  -2   1 3521.00   85.82
  -5  -2   1 3592.97   83.99
  -5  -2   1 3438.27   86.43
  -5  -2   1 3550.34   85.61
   4   2  -1    9.30    3.51
   4   2  -1    2.09    2.76
   4   2  -1    2.90    3.48
   4   2  -1    5.68    2.98
   4   2  -1    0.53    2.80
   4   2  -1   -1.41    2.99
  -4  -2   1   -5.51    2.66
  -4  -2   1    4.20    2.63
  -4  -2   1    2.53    3.27
   3   2  -1 1890.17   46.56
   3   2  -1 1877.56   47.10
   3   2  -1 1903.92   46.74
   3   2  -1 1881.51   46.71
   3   2  -1 1949.61   46.79
  -3  -2   1 1844.50   46.80
  -3  -2   1 1864.48   46.50
  -3  -2   1 1841.39   46.38
  -3  -2   1 1917.52   46.81
  -3  -2   1 1882.92   45.47
   2   2  -1   31.80    2.62
   2   2  -1   28.11    2.79
   2   2  -1   38.44    3.31
   2   2  -1   34.67    2.72
   2   2  -1   30.87    2.62
  -2  -2   1   30.50    2.76
  -2  -2   1   26.22    2.39
  -2  -2   1   27.50    2.14
  -2  -2   1   26.94    2.71
  -2  -2   1   24.87    2.51
  -2  -2   1   33.74    2.99
   1   2  -1 3260.75   76.65
   1   2  -1 3196.42   76.68
   1   2  -1 3259.43   76.62
  -1  -2   1 3219.16   76.66
   0   2  -1 1223.03   29.68
   0   2  -1 1288.63   29.75
   0   2  -1 1202.00   29.67
   0   2  -1 1230.06   29.84
   0   2  -1 1306.42   29.79
   0  -2   1 1238.96   29.83
   0  -2   1 1262.02   29.75
   0  -2   1 1204.15   29.67
   0  -2   1 1293.44   29.79
   0  -2   1 1203.79   29.69
  -1   2  -1 1643.37   39.40
  -1   2  -1 1688.87   39.42
  -1   2  -1 1610.41   39.57
  -1   2  -1 1627.32   39.83
  -1   2  -1 1645.49   39.31
   1  -2   1 1689.07   39.56
   1  -2   1 1629.80   39.46
   1  -2   1 1651.96   39.88
   1  -2   1 1547.33   39.22
   1  -2   1 1647.21   39.46
  -2   2  -1 3281.44   79.09
  -2   2  -1 3369.14   78.98
  -2   2  -1 3305.76   78.97
  -2   2  -1 3311.13   79.28
   2  -2   1 3310.42   79.69
   2  -2   1 3279.55   79.19
   2  -2   1 3306.00   79.18
   2  -2   1 3293.59   79.20
   2  -2   1 3263.35   78.84
  -3   2  -1  125.81    7.01
  -3   2  -1  116.60    5.78
  -3   2  -1  123.90    5.84
  -3   2  -1  128.84    5.65
  -3   2  -1  125.29    6.42
   3  -2   1  129.77    6.10
   3  -2   1  122.59    6.17
   3  -2   1  126.57    5.70
   3  -2   1  121.64    6.00
   3  -2   1  129.57    4.99
   3  -2   1  127.33    7.01
  -4   2  -1  193.75    9.09
  -4   2  -1  187.21    7.82
  -4   2  -1  186.97    8.31
  -4   2  -1  182.27    7.46
  -4   2  -1  172.23    8.79
   4  -2   1  176.94    7.98
   4  -2   1  189.67    8.06
   4  -2   1  189.15    8.05
   4  -2   1  177.51    8.93
   4  -2   1  196.50    6.74
   4  -2   1  174.89    7.37
  -5   2  -1   50.04    5.73
  -5   2  -1   31.75    4.33
  -5   2  -1   49.54    4.66
   5  -2   1   43.79    4.57
   5  -2   1   49.80    5.19
   5  -2   1   43.81    4.49
   5  -2   1   43.97    3.79
   5  -2   1   45.84    5.67
   5  -2   1   41.49    4.72
  -6   2  -1   15.47    4.63
  -6   2  -1   25.46    4.00
  -6   2  -1   27.37    4.65
  -6   2  -1   28.61    4.64
   6  -2   1   27.55    5.63
   6  -2   1   27.87    4.86
   6  -2   1   23.51    3.33
   6  -2   1   22.38    4.06
   6  -2   1   21.43    4.09
   6  -2   1   32.05    5.19
  -7   2  -1  222.00   11.12
  -7   2  -1  216.58   10.04
  -7   2  -1  236.14   12.17
   7  -2   1  235.37   10.75
   7  -2   1  239.15   11.39
   7  -2   1  224.15   11.35
   7  -2   1  204.34    8.48
   7  -2   1  220.75   11.87
   7  -2   1  234.66   11.21
   7  -2   1  217.68   12.44
  -8   2  -1   16.51    5.65
  -8   2  -1    6.75    4.24
  -8   2  -1   12.75    4.69
  -8   2  -1   11.24    3.94
   8  -2   1    9.79    4.66
   8  -2   1    3.57    4.10
   8  -2   1   13.15    5.90
   8  -2   1    9.51    4.39
   8  -2   1    8.56    4.96
   8  -2   1    4.06    3.90
  -9   2  -1   56.14    6.66
  -9   2  -1   53.66    7.48
  -9   2  -1   61.07    8.43
   9  -2   1   66.52    8.90
   9  -2   1   60.64    8.13
   9  -2   1   51.66    7.94
   9  -2   1   55.36    8.89
   9  -2   1   63.08    7.45
   9  -2   1   55.25    7.08
   9   1  -1   23.31    5.80
   9   1  -1   25.56    6.06
   9   1  -1   37.71    7.15
   9   1  -1   31.23    6.00
   9   1  -1   39.85    6.96
   9   1  -1   32.66   10.20
  -9  -1   1   24.92    5.34
  -9  -1   1   29.34    6.39
  -9  -1   1   32.81    7.17
  -9  -1   1   31.89    5.97
   8   1  -1  115.75    8.48
   8   1  -1  126.59   10.36
   8   1  -1  107.35    8.80
   8   1  -1  111.52   10.47
   8   1  -1  112.29    8.93
   8   1  -1  107.46    9.40
  -8  -1   1  116.36    7.84
  -8  -1   1  109.85    9.11
  -8  -1   1  118.48    8.69
   7   1  -1   90.12    7.44
   7   1  -1   84.16    7.49
   7   1  -1   82.36    7.31
   7   1  -1   93.31    9.34
   7   1  -1   81.61    7.11
   7   1  -1   93.68    8.17
  -7  -1   1   78.93    7.32
  -7  -1   1   86.53    6.70
  -7  -1   1   80.50    7.70
  -7  -1   1   76.30    7.53
   6   1  -1   12.28    4.66
   6   1  -1   15.54    3.99
   6   1  -1   17.66    3.93
   6   1  -1   21.90    4.77
   6   1  -1   20.74    4.22
   6   1  -1   15.69    4.01
  -6  -1   1   16.16    3.68
  -6  -1   1   13.23    3.58
  -6  -1   1   15.00    4.45
  -6  -1   1   12.89    4.10
   5   1  -1  111.73    6.98
   5   1  -1  115.80    4.97
   5   1  -1  104.86    6.74
   5   1  -1  115.59    6.48
   5   1  -1  117.90    7.09
   5   1  -1  120.80    8.12
   5   1  -1  130.84    6.99
  -5  -1   1  117.87    6.55
  -5  -1   1  111.91    6.50
  -5  -1   1  120.58    7.03
  -5  -1   1  110.95    7.45
   4   1  -1 9789.59  232.77
   4   1  -1 9901.20  230.28
   4   1  -1 9861.04  231.97
   4   1  -1 9815.05  232.08
   4   1  -1 9629.37  231.96
   4   1  -1 9741.49  232.12
   4   1  -1 9664.20  231.79
  -4  -1   1 9651.96  232.26
  -4  -1   1 9999.00  230.49
  -4  -1   1 9652.01  231.78
  -4  -1   1 9761.33  231.56
  -4  -1   1 9850.60  232.19
   3   1  -1    0.24    1.51
   3   1  -1    2.10    2.48
   3   1  -1    2.54    2.18
   3   1  -1    0.05    2.81
   3   1  -1   -1.95    2.18
  -3  -1   1    3.01    2.25
  -3  -1   1    1.93    1.75
  -3  -1   1    0.59    2.02
  -3  -1   1    0.85    2.62
  -3  -1   1   -0.24    2.20
   1   1  -1  336.11    8.77
   1   1  -1  327.14    8.74
   1   1  -1  340.84    8.72
   1   1  -1  329.86    8.52
   1   1  -1  326.37    8.57
  -1  -1   1  323.88    8.72
  -1  -1   1  331.33    8.71
  -1  -1   1  321.17    8.50
  -1  -1   1  328.71    8.56
  -1  -1   1  332.94    8.72
   1  -1   1 3829.40   90.82
  -2   1  -1  238.28    7.47
  -2   1  -1  237.99    7.55
  -2   1  -1  240.36    7.61
  -2   1  -1  247.44    7.50
  -2   1  -1  246.92    8.23
   2  -1   1  227.83    8.10
   2  -1   1  242.88    7.66
   2  -1   1  245.77    7.70
   2  -1   1  240.47    7.37
   2  -1   1  236.17    7.51
  -3   1  -1   77.16    4.90
  -3   1  -1   75.74    4.51
  -3   1  -1   69.51    5.72
  -3   1  -1   75.40    4.62
  -3   1  -1   79.49    4.54
   3  -1   1   89.66    8.04
   3  -1   1   78.38    4.60
   3  -1   1   81.01    5.00
   3  -1   1   81.17    4.89
   3  -1   1   81.50    3.66
   3  -1   1   69.69    5.63
  -4   1  -1   13.86    3.16
  -4   1  -1   11.29    2.90
  -4   1  -1    6.25    2.75
  -4   1  -1   13.28    3.16
  -4   1  -1    3.17    3.68
   4  -1   1   14.61    3.14
   4  -1   1    5.25    3.37
   4  -1   1   17.64    3.08
   4  -1   1   16.02    3.49
   4  -1   1   11.91    2.25
   4  -1   1    5.45    2.97
  -5   1  -1  477.25   16.10
  -5   1  -1  480.02   14.79
  -5   1  -1  466.59   15.24
  -5   1  -1  483.87   15.12
   5  -1   1  473.55   15.56
   5  -1   1  450.61   13.08
   5  -1   1  468.42   15.30
   5  -1   1  447.44   16.18
   5  -1   1  460.01   15.07
   5  -1   1  470.07   14.78
  -6   1  -1   44.49    5.13
  -6   1  -1   53.59    5.29
  -6   1  -1   48.20    5.77
  -6   1  -1   47.75    6.22
   6  -1   1   52.57    5.50
   6  -1   1   48.06    6.29
   6  -1   1   50.93    4.28
   6  -1   1   56.61    5.60
   6  -1   1   66.93    6.44
   6  -1   1   57.60    6.27
   6  -1   1   56.14    5.95
  -7   1  -1   29.78    4.99
  -7   1  -1   29.50    5.37
  -7   1  -1   22.72    5.50
  -7   1  -1   43.62    5.45
   7  -1   1   35.71    5.25
   7  -1   1   25.31    6.08
   7  -1   1   35.51    5.16
   7  -1   1   25.90    5.45
   7  -1   1   31.32    5.67
   7  -1   1   31.96    5.57
  -8   1  -1   62.80    7.41
  -8   1  -1   69.42    7.30
  -8   1  -1   83.08    7.00
  -8   1  -1   73.15    8.12
   8  -1   1   88.78    8.56
   8  -1   1   86.00    8.62
   8  -1   1   85.18    7.77
   8  -1   1   72.47    7.33
   8  -1   1   87.40    9.74
   8  -1   1   70.57    7.87
  -9   1  -1   58.13   10.21
  -9   1  -1   68.08    7.08
  -9   1  -1   61.36    7.75
   9  -1   1   62.67    8.14
   9  -1   1   67.45    7.89
   9  -1   1   63.81    8.29
   9  -1   1   66.22    8.46
   9  -1   1   77.07    7.90
   9   0  -1   21.78    6.51
   9   0  -1   13.03    6.13
   9   0  -1   20.66    5.70
   9   0  -1   18.32    5.19
   9   0  -1   18.22    5.81
  -9   0   1   15.67    5.27
  -9   0   1   13.85    4.43
  -9   0   1   19.98    6.28
  -9   0   1    9.19    5.13
   8   0  -1   40.07    6.51
   8   0  -1   42.72    6.50
   8   0  -1   46.38    6.58
   8   0  -1   46.57    7.99
   8   0  -1   39.03    6.21
   8   0  -1   44.82    6.07
  -8   0   1   38.27    5.22
  -8   0   1   41.27    5.94
  -8   0   1   39.95    6.37
   7   0  -1  224.50   11.04
   7   0  -1  229.56   11.36
   7   0  -1  242.21   11.37
   7   0  -1  217.72    8.30
   7   0  -1  229.39   10.90
   7   0  -1  221.26   11.36
   7   0  -1  222.67   12.63
  -7   0   1  227.52    9.95
  -7   0   1  220.41   11.64
  -7   0   1  237.93   11.48
   6   0  -1   18.18    4.75
   6   0  -1   25.37    4.74
   6   0  -1   19.68    4.12
   6   0  -1   17.20    3.95
   6   0  -1   21.12    3.06
   6   0  -1   21.74    4.17
   6   0  -1   11.89    4.68
  -6   0   1   19.39    4.58
  -6   0   1   25.84    3.87
  -6   0   1   14.05    4.13
  -6   0   1   20.10    4.13
   5   0  -1   10.96    3.85
   5   0  -1   10.85    3.17
   5   0  -1   19.45    2.65
   5   0  -1   11.88    3.12
   5   0  -1   21.47    3.92
   5   0  -1   15.33    3.42
   5   0  -1   10.34    4.18
  -5   0   1   20.02    3.72
  -5   0   1   15.15    3.29
  -5   0   1   11.25    3.76
  -5   0   1   15.34    3.32
   4   0  -1  371.23   13.57
   4   0  -1  394.94   12.42
   4   0  -1  381.11   12.94
   4   0  -1  413.66   14.07
   4   0  -1  370.81   12.53
  -4   0   1  379.27   12.76
  -4   0   1  394.88   12.62
  -4   0   1  396.23   11.40
  -4   0   1  400.64   12.22
  -4   0   1  388.47   13.26
   3   0  -1 1757.54   43.01
   3   0  -1 1719.15   42.97
   3   0  -1 1728.48   41.80
   3   0  -1 1724.19   42.73
   3   0  -1 1740.30   43.12
   3   0  -1 1705.27   43.44
  -3   0   1 1712.18   42.44
  -3   0   1 1731.06   43.03
  -3   0   1 1714.07   43.14
  -3   0   1 1708.35   42.73
   1   0  -1  493.19   12.18
   1   0  -1  505.49   12.34
   1   0  -1  489.65   12.40
   1   0  -1  484.14   12.16
   1   0  -1  483.62   12.47
  -1   0   1  491.25   12.13
  -1   0   1  509.91   12.22
  -1   0   1  494.97   12.33
  -1   0   1  481.21   12.42
  -1   0   1  484.99   12.39
  -1   0  -1  193.96    5.66
  -1   0  -1  189.29    5.18
  -1   0  -1  183.32    5.33
  -1   0  -1  179.41    5.43
  -1   0  -1  189.48    5.26
   1   0   1  186.01    5.50
   1   0   1  177.21    5.18
   1   0   1  196.85    5.38
   1   0   1  187.36    5.14
  -2   0  -1  199.19    6.61
  -2   0  -1  199.79    6.45
  -2   0  -1  190.11    6.56
  -2   0  -1  203.87    6.45
   2   0   1  203.76    6.64
   2   0   1  198.67    7.17
   2   0   1  196.78    6.39
   2   0   1  200.68    6.80
   2   0   1  190.58    6.37
  -3   0  -1   31.59    4.04
  -3   0  -1   33.45    3.27
   3   0   1   36.72    3.42
   3   0   1   38.48    3.81
   3   0   1   38.24    3.36
   3   0   1   27.06    3.70
   3   0   1   28.14    3.01
  -4   0  -1 2496.61   62.51
  -4   0  -1 2564.14   61.81
  -4   0  -1 2445.76   61.67
  -4   0  -1 2523.60   62.08
   4   0   1 2525.36   61.66
   4   0   1 2503.65   62.00
   4   0   1 2459.99   61.51
   4   0   1 2491.35   61.71
   4   0   1 2525.28   62.29
   4   0   1 2456.71   62.70
  -5   0  -1    2.87    2.73
  -5   0  -1    2.27    2.64
  -5   0  -1    4.01    2.67
  -5   0  -1   -0.40    3.33
   5   0   1    0.59    3.04
   5   0   1    0.44    2.42
   5   0   1   -1.39    3.43
   5   0   1    2.17    2.83
   5   0   1    0.61    2.49
   5   0   1   -3.55    2.68
  -6   0  -1    6.48    3.06
  -6   0  -1   -1.32    3.05
  -6   0  -1    0.33    3.29
  -6   0  -1    0.28    3.75
   6   0   1    1.87    3.22
   6   0   1    3.69    4.02
   6   0   1    1.91    3.22
   6   0   1    2.81    3.12
   6   0   1    8.92    3.93
   6   0   1    3.40    3.13
  -7   0  -1   69.36    6.87
  -7   0  -1   74.91    6.76
  -7   0  -1   68.62    6.94
  -7   0  -1   74.15    7.61
   7   0   1   72.89    7.47
   7   0   1   76.92    7.55
   7   0   1   79.40    7.54
   7   0   1   67.04    8.14
   7   0   1   71.18    6.73
   7   0   1   84.11    7.31
  -8   0  -1    0.45    4.03
  -8   0  -1   -6.12    3.25
  -8   0  -1    3.55    4.51
  -8   0  -1    0.70    3.95
   8   0   1    3.37    3.75
   8   0   1   -4.53    4.24
   8   0   1   -4.10    3.61
   8   0   1   -1.01    4.36
   8   0   1   -0.59    3.71
   8   0   1    3.79    4.31
  -9   0  -1   33.67    5.57
  -9   0  -1   30.13    6.93
  -9   0  -1   23.68    5.79
  -9   0  -1   26.30    8.69
   9   0   1   43.73    6.39
   9   0   1   48.92    7.68
   9   0   1   29.60    6.38
   9   0   1   47.60    7.22
   9   0   1   43.49    9.38
   9   0   1   31.12    6.85
   9  -1  -1    0.35    4.08
   9  -1  -1    5.10    5.47
   9  -1  -1   -5.13    3.85
   9  -1  -1   11.33    6.02
   9  -1  -1   -0.36    4.05
  -9   1   1   -0.37    4.32
  -9   1   1    4.95    5.72
  -9   1   1   -3.24    3.63
  -9   1   1   -3.56    4.27
   8  -1  -1   16.25    6.21
   8  -1  -1   17.09    4.71
   8  -1  -1   24.02    5.55
   8  -1  -1   16.05    4.67
   8  -1  -1   18.16    5.01
   8  -1  -1   13.16    4.84
  -8   1   1   12.22    4.30
  -8   1   1   17.51    5.16
   7  -1  -1   64.61    7.03
   7  -1  -1   51.24    6.14
   7  -1  -1   54.85    6.10
   7  -1  -1   53.97    6.56
   7  -1  -1   46.98    6.38
   7  -1  -1   48.54    6.94
   7  -1  -1   56.46    4.79
  -7   1   1   32.94    5.53
  -7   1   1   42.65    5.53
  -7   1   1   46.65    5.20
  -7   1   1   33.04    5.95
   6  -1  -1  124.68    7.83
   6  -1  -1  126.67    7.89
   6  -1  -1  139.11    9.44
   6  -1  -1  126.36    8.33
   6  -1  -1  127.30    7.43
   6  -1  -1  110.18    5.97
   6  -1  -1  111.43    7.69
  -6   1   1  117.61    7.77
  -6   1   1  115.13    6.74
  -6   1   1  118.83    7.50
  -6   1   1  104.09    8.30
   5  -1  -1  351.69   12.37
   5  -1  -1  348.74   12.00
   5  -1  -1  334.05   10.67
   5  -1  -1  342.93   12.43
   5  -1  -1  362.03   12.81
   5  -1  -1  354.32   13.56
  -5   1   1  350.93   12.54
  -5   1   1  343.57   11.47
  -5   1   1  356.51   13.03
  -5   1   1  348.25   12.20
   4  -1  -1  236.01    9.15
   4  -1  -1  239.68    7.91
   4  -1  -1  227.14   10.08
   4  -1  -1  233.07   10.21
   4  -1  -1  234.87    9.60
   4  -1  -1  237.08    8.81
  -4   1   1  232.08    9.74
  -4   1   1  234.43    8.96
  -4   1   1  243.46    9.25
  -4   1   1  247.15    8.52
   3  -1  -1  139.44    5.31
   3  -1  -1  128.20    5.89
   3  -1  -1  130.75    6.62
   3  -1  -1  143.98    6.24
   3  -1  -1  130.21    6.89
   3  -1  -1  148.61    6.52
  -3   1   1  133.34    5.52
  -3   1   1  143.19    6.30
  -3   1   1  128.15    6.67
   2  -1  -1 5749.87  136.28
   2  -1  -1 5732.16  136.02
  -2   1   1 5631.96  135.80
  -2   1   1 5815.22  136.43
  -2   1   1 5736.69  136.28
  -2   1   1 5846.85  136.62
  -1  -1  -1    1.55    0.87
  -1  -1  -1    1.96    0.85
  -1  -1  -1    4.71    1.24
  -1  -1  -1    2.28    1.15
  -1  -1  -1    2.35    0.71
  -1  -1  -1    4.25    1.22
   1   1   1    2.39    0.85
   1   1   1    5.58    1.32
   1   1   1    2.49    0.94
   1   1   1    3.74    1.40
   1   1   1    3.12    0.75
   1   1   1    2.83    1.19
  -2  -1  -1 1840.11   44.05
  -2  -1  -1 1762.88   43.84
  -2  -1  -1 1799.89   42.78
  -2  -1  -1 1819.02   43.70
  -2  -1  -1 1865.45   44.16
   2   1   1 1773.12   44.12
   2   1   1 1725.13   43.59
   2   1   1 1782.96   43.69
   2   1   1 1808.26   43.46
   2   1   1 1820.16   43.86
   2   1   1 1803.18   44.09
  -3  -1  -1 2459.06   60.43
  -3  -1  -1 2451.27   61.19
  -3  -1  -1 2474.07   60.19
  -3  -1  -1 2484.00   59.93
   3   1   1 2468.16   59.69
   3   1   1 2444.88   60.32
   3   1   1 2483.48   60.17
   3   1   1 2437.63   59.84
   3   1   1 2445.33   60.60
   3   1   1 2433.34   59.87
  -4  -1  -1 3369.36   81.17
  -4  -1  -1 3321.58   80.76
  -4  -1  -1 3361.54   80.90
  -4  -1  -1 3320.76   81.43
   4   1   1 3310.55   81.00
   4   1   1 3316.09   81.79
   4   1   1 3340.84   80.53
   4   1   1 3227.32   80.68
   4   1   1 3252.90   80.56
   4   1   1 3316.42   81.31
  -5  -1  -1  306.71   10.90
  -5  -1  -1  284.09   11.06
  -5  -1  -1  295.07   10.73
  -5  -1  -1  302.65   11.78
   5   1   1  277.93   10.85
   5   1   1  261.31   11.70
   5   1   1  283.41   11.16
   5   1   1  297.51   11.02
   5   1   1  271.33   10.44
   5   1   1  289.86   10.61
  -6  -1  -1  249.88   10.39
  -6  -1  -1  242.90   11.55
  -6  -1  -1  260.23   10.73
  -6  -1  -1  257.81   11.20
   6   1   1  234.52   10.32
   6   1   1  254.79   12.16
   6   1   1  258.21   11.01
   6   1   1  230.52   10.69
   6   1   1  244.97   11.08
   6   1   1  228.71   10.36
  -7  -1  -1  244.10   11.82
  -7  -1  -1  233.80   11.24
  -7  -1  -1  245.49   12.42
  -7  -1  -1  241.12   10.91
   7   1   1  239.64   11.68
   7   1   1  249.47   11.61
   7   1   1  248.77   11.32
   7   1   1  268.50   12.22
   7   1   1  235.84   12.84
   7   1   1  242.76   11.11
  -8  -1  -1   34.06    6.10
  -8  -1  -1   44.15    6.64
  -8  -1  -1   50.82    6.15
  -8  -1  -1   45.77    6.34
   8   1   1   36.79    7.04
   8   1   1   35.17    6.00
   8   1   1   56.70    7.24
   8   1   1   37.59    6.49
   8   1   1   41.71    6.45
   8   1   1   42.32    5.96
  -9  -1  -1    3.69    4.55
  -9  -1  -1    0.71    4.19
  -9  -1  -1   -0.66    4.21
   9   1   1   -1.64    3.89
   9   1   1   -1.95    3.82
   9   1   1   14.13    5.69
   9   1   1    4.53    4.26
   9   1   1   -3.72    4.93
   9   1   1    1.88    4.52
   9  -2  -1   10.90    4.89
   9  -2  -1   16.20    5.11
   9  -2  -1    7.06    5.42
   9  -2  -1   26.09    6.97
   9  -2  -1   15.44    6.82
   9  -2  -1   18.16    6.06
  -9   2   1   11.97    4.53
  -9   2   1   11.35    5.07
  -9   2   1   11.92    8.81
  -9   2   1   11.52    4.99
   8  -2  -1  159.64   10.25
   8  -2  -1  141.88    9.88
   8  -2  -1  130.06    7.45
   8  -2  -1  155.37   10.10
   8  -2  -1  151.87   10.15
   8  -2  -1  148.04   11.48
   8  -2  -1  141.06    9.19
  -8   2   1  158.25    9.97
  -8   2   1  155.47    8.55
  -8   2   1  151.59    9.96
   7  -2  -1   60.13    6.89
   7  -2  -1   74.48    8.42
   7  -2  -1   61.88    5.35
   7  -2  -1   68.56    7.44
   7  -2  -1   57.40    6.73
   7  -2  -1   59.61    6.79
  -7   2   1   50.00    5.19
  -7   2   1   50.93    6.10
  -7   2   1   52.43    6.38
  -7   2   1   59.44    6.95
   6  -2  -1   17.10    5.14
   6  -2  -1   14.48    3.93
   6  -2  -1    8.36    3.74
   6  -2  -1   11.97    3.75
   6  -2  -1   16.99    3.91
   6  -2  -1    8.00    2.91
  -6   2   1    9.60    4.45
  -6   2   1   15.97    4.02
  -6   2   1    9.43    3.64
  -6   2   1   13.13    3.25
   5  -2  -1  567.81   17.72
   5  -2  -1  561.03   16.89
   5  -2  -1  543.69   17.27
   5  -2  -1  525.87   18.22
   5  -2  -1  563.83   17.33
   5  -2  -1  544.35   15.66
  -5   2   1  553.80   16.28
  -5   2   1  544.37   17.03
  -5   2   1  557.54   17.76
  -5   2   1  563.00   17.37
   4  -2  -1 2726.24   66.33
   4  -2  -1 2743.71   68.48
   4  -2  -1 2727.08   67.89
   4  -2  -1 2835.34   67.81
   4  -2  -1 2715.91   67.39
   4  -2  -1 2722.90   67.09
  -4   2   1 2672.22   67.81
  -4   2   1 2754.37   67.59
  -4   2   1 2733.82   66.68
   3  -2  -1  738.89   20.63
   3  -2  -1  742.88   19.89
   3  -2  -1  732.93   19.98
   3  -2  -1  766.51   20.39
   3  -2  -1  734.50   20.94
  -3   2   1  754.45   20.26
  -3   2   1  763.86   20.85
  -3   2   1  757.84   20.09
  -3   2   1  719.98   20.56
   1  -2  -1  225.57    6.11
   1  -2  -1  220.09    6.15
   1  -2  -1  225.20    6.33
   1  -2  -1  217.14    6.64
   1  -2  -1  219.42    6.78
  -1   2   1  213.53    6.83
  -1   2   1  231.89    6.21
  -1   2   1  214.45    6.57
  -1   2   1  213.94    6.16
   0  -2  -1  735.12   18.49
   0  -2  -1  749.23   18.19
   0  -2  -1  779.58   18.20
   0  -2  -1  775.35   18.39
   0   2   1  736.25   18.49
   0   2   1  749.55   18.49
   0   2   1  765.81   18.19
   0   2   1  813.50   18.25
  -1  -2  -1  718.09   18.29
  -1  -2  -1  725.83   18.38
  -1  -2  -1  714.17   18.67
  -1  -2  -1  735.07   18.39
  -1  -2  -1  763.78   18.31
  -1  -2  -1  758.27   18.17
   1   2   1  728.14   18.66
   1   2   1  752.82   18.43
   1   2   1  726.07   18.39
   1   2   1  763.74   18.31
   1   2   1  736.57   18.27
   1   2   1  763.23   18.07
   1   2   1  752.74   18.19
  -2  -2  -1 5096.41  119.62
  -2  -2  -1 5046.22  118.49
  -2  -2  -1 4976.04  119.47
  -2  -2  -1 4939.41  119.73
  -2  -2  -1 5023.87  119.38
   2   2   1 5148.85  118.57
   2   2   1 5019.54  119.67
   2   2   1 5018.53  119.72
   2   2   1 5125.10  119.46
   2   2   1 4936.88  119.24
  -3  -2  -1  954.91   25.67
  -3  -2  -1  989.36   25.91
  -3  -2  -1  984.58   26.92
  -3  -2  -1  986.49   23.90
  -3  -2  -1 1011.43   25.44
   3   2   1  959.95   28.26
   3   2   1  966.56   25.07
   3   2   1  971.03   26.06
   3   2   1  987.98   25.54
   3   2   1 1001.85   25.96
   3   2   1  978.50   25.38
  -4  -2  -1 1330.26   34.29
  -4  -2  -1 1290.08   33.88
  -4  -2  -1 1291.71   34.55
  -4  -2  -1 1306.61   34.34
   4   2   1 1321.49   34.53
   4   2   1 1345.75   33.97
   4   2   1 1284.74   34.00
   4   2   1 1336.19   34.25
   4   2   1 1317.69   33.66
   4   2   1 1275.24   34.80
  -5  -2  -1  526.36   16.56
  -5  -2  -1  535.99   16.76
  -5  -2  -1  541.90   17.13
  -5  -2  -1  532.71   17.37
   5   2   1  530.71   16.38
   5   2   1  563.01   17.35
   5   2   1  550.02   16.96
   5   2   1  548.15   18.02
   5   2   1  542.23   16.63
   5   2   1  537.30   16.85
  -6  -2  -1    4.40    4.03
  -6  -2  -1    8.55    3.36
  -6  -2  -1    7.80    3.47
  -6  -2  -1    7.76    3.75
   6   2   1   11.22    3.71
   6   2   1    5.16    3.39
   6   2   1    9.09    4.26
   6   2   1    5.42    4.44
   6   2   1    5.60    3.15
   6   2   1    5.48    3.98
  -7  -2  -1  473.46   17.58
  -7  -2  -1  453.36   16.11
  -7  -2  -1  458.45   17.10
  -7  -2  -1  468.70   16.49
   7   2   1  465.63   16.84
   7   2   1  461.34   16.20
   7   2   1  436.63   16.04
   7   2   1  444.14   18.02
   7   2   1  466.00   17.00
   7   2   1  447.29   16.61
  -8  -2  -1   99.97    8.10
  -8  -2  -1  104.90    9.07
  -8  -2  -1   79.03    8.25
  -8  -2  -1  104.67   10.01
   8   2   1  103.88    8.71
   8   2   1   96.98    8.84
   8   2   1   91.86    8.96
   8   2   1   89.89    8.47
   8   2   1  111.93    8.51
   8   2   1   93.78    9.58
  -9  -2  -1   -4.75    4.10
  -9  -2  -1    8.97    5.03
  -9  -2  -1    3.46    4.25
  -9  -2  -1    5.83    8.84
   9   2   1   12.69    5.54
   9   2   1    0.10    4.20
   9   2   1    4.22    5.73
   9   2   1   -0.27    3.86
   9   2   1   -2.29    4.01
   9   2   1    5.95    4.64
   9  -3  -1    4.68    5.67
   9  -3  -1    5.23    5.23
   9  -3  -1    8.79    4.30
   9  -3  -1    9.40    4.65
   9  -3  -1    5.61    5.04
   9  -3  -1    1.73    4.79
  -9   3   1    0.06    3.57
  -9   3   1   10.33    6.66
  -9   3   1    5.55    4.74
   8  -3  -1   20.55    5.30
   8  -3  -1   10.03    5.47
   8  -3  -1    9.05    4.23
   8  -3  -1   22.01    5.58
   8  -3  -1   14.00    4.05
   8  -3  -1   20.17    4.84
   8  -3  -1   11.72    4.84
  -8   3   1   17.63    4.17
  -8   3   1    5.93    4.21
  -8   3   1   11.49    4.58
  -8   3   1   15.74    4.72
   7  -3  -1   37.79    5.15
   7  -3  -1   34.59    5.62
   7  -3  -1   29.94    4.30
   7  -3  -1   29.80    5.39
   7  -3  -1   30.79    6.26
   7  -3  -1   41.01    6.07
  -7   3   1   34.45    5.86
  -7   3   1   30.54    5.05
  -7   3   1   30.37    5.25
  -7   3   1   40.16    4.89
   6  -3  -1    0.39    3.20
   6  -3  -1    5.00    3.50
   6  -3  -1    0.64    2.98
   6  -3  -1    1.06    4.10
   6  -3  -1    6.03    3.48
   6  -3  -1    1.96    2.63
  -6   3   1    1.85    3.25
  -6   3   1    5.31    2.82
  -6   3   1    2.23    3.14
  -6   3   1   -2.02    3.69
   5  -3  -1  101.61    5.53
   5  -3  -1  105.46    6.68
   5  -3  -1   99.10    7.63
   5  -3  -1   98.99    6.94
   5  -3  -1  101.19    6.54
   5  -3  -1   91.42    6.03
  -5   3   1  104.88    5.62
  -5   3   1   90.49    6.29
  -5   3   1   92.37    7.13
   4  -3  -1    8.85    2.67
   4  -3  -1    1.28    2.98
   4  -3  -1    1.57    2.20
   4  -3  -1    4.73    2.60
   4  -3  -1    8.24    2.76
   4  -3  -1    4.80    2.72
  -4   3   1    0.12    2.94
  -4   3   1    4.56    2.21
  -4   3   1    5.05    2.58
  -4   3   1    8.82    2.83
  -4   3   1    3.41    3.21
   3  -3  -1    4.44    2.23
   3  -3  -1    4.68    2.46
   3  -3  -1    1.90    2.41
   3  -3  -1    3.17    3.05
   3  -3  -1    2.21    2.25
   3  -3  -1    0.07    2.46
  -3   3   1    4.64    2.47
  -3   3   1    3.20    1.98
  -3   3   1    3.78    3.15
  -3   3   1    2.38    2.33
  -3   3   1    1.70    2.59
   2  -3  -1  140.66    6.08
   2  -3  -1  145.55    5.53
   2  -3  -1  143.52    5.29
   2  -3  -1  143.51    6.16
   2  -3  -1  146.80    5.31
   2  -3  -1  140.36    5.11
  -2   3   1  137.03    6.01
  -2   3   1  139.04    5.02
  -2   3   1  154.76    5.43
  -2   3   1  142.96    6.15
  -2   3   1  137.10    5.18
   1  -3  -1 3790.65   89.44
   1  -3  -1 3754.32   88.91
   1  -3  -1 3866.53   88.76
   1  -3  -1 3717.09   89.25
  -1   3   1 3695.98   88.74
  -1   3   1 3749.77   89.15
  -1   3   1 3674.23   88.79
  -1   3   1 3796.04   88.76
  -1   3   1 3727.48   89.45
   0  -3  -1  316.18    7.97
   0  -3  -1  320.59    8.18
   0  -3  -1  319.59    8.04
   0  -3  -1  306.64    8.45
   0  -3  -1  314.45    7.99
   0  -3  -1  296.63    8.34
   0   3   1  324.54    8.02
   0   3   1  306.46    8.40
   0   3   1  307.36    7.98
   0   3   1  308.93    8.42
   0   3   1  322.98    8.19
  -1  -3  -1  299.93    7.94
  -1  -3  -1  308.85    8.27
  -1  -3  -1  292.72    8.42
  -1  -3  -1  296.26    8.22
  -1  -3  -1  284.55    8.11
   1   3   1  305.03    8.26
   1   3   1  301.20    8.28
   1   3   1  294.54    7.94
   1   3   1  294.75    8.43
   1   3   1  298.17    8.07
   1   3   1  302.61    7.75
  -3  -3  -1  163.20    7.00
  -3  -3  -1  147.15    9.31
  -3  -3  -1  155.25    6.17
  -3  -3  -1  149.49    6.59
  -3  -3  -1  150.10    6.53
   3   3   1  156.03    6.18
   3   3   1  148.86    5.09
   3   3   1  147.57    6.70
   3   3   1  148.30    6.60
   3   3   1  158.82    7.13
   3   3   1  151.99    6.25
  -4  -3  -1 3159.17   76.55
  -4  -3  -1 3046.53   75.90
  -4  -3  -1 3081.89   76.53
  -4  -3  -1 3178.15   76.60
   4   3   1 3087.85   76.89
   4   3   1 3119.81   76.26
   4   3   1 3122.27   76.65
   4   3   1 3176.41   75.71
   4   3   1 3042.63   75.99
  -5  -3  -1  833.41   23.27
  -5  -3  -1  807.50   23.43
  -5  -3  -1  791.59   23.32
  -5  -3  -1  744.22   22.51
   5   3   1  820.40   23.05
   5   3   1  816.79   22.50
   5   3   1  785.24   22.95
   5   3   1  781.32   23.83
   5   3   1  826.64   23.47
   5   3   1  813.81   22.83
  -6  -3  -1  176.83    9.74
  -6  -3  -1  180.74    8.89
  -6  -3  -1  184.33    9.53
  -6  -3  -1  173.31    8.82
   6   3   1  173.99    8.62
   6   3   1  170.20    9.38
   6   3   1  167.42    8.65
   6   3   1  168.59   10.28
   6   3   1  176.63    9.43
   6   3   1  180.02    9.07
  -7  -3  -1  594.32   19.54
  -7  -3  -1  590.43   20.41
  -7  -3  -1  612.87   19.65
  -7  -3  -1  574.51   20.43
   7   3   1  585.75   20.00
   7   3   1  577.95   19.38
   7   3   1  590.00   21.33
   7   3   1  625.99   20.41
   7   3   1  588.25   19.87
   7   3   1  592.48   19.18
  -8  -3  -1    6.06    6.03
  -8  -3  -1    5.62    4.65
  -8  -3  -1    1.51    3.76
  -8  -3  -1    0.91    4.16
   8   3   1    3.41    4.30
   8   3   1   -1.01    3.76
   8   3   1    4.72    3.80
   8   3   1    4.45    4.62
   8   3   1    6.64    5.15
  -9  -3  -1   88.48    8.20
  -9  -3  -1   98.84    8.99
  -9  -3  -1   84.69   14.11
  -9  -3  -1  101.09    9.90
  -9  -3  -1   70.76    7.96
   9   3   1  108.22   10.03
   9   3   1  106.11    9.37
   9   3   1  100.04    8.73
   9   3   1   96.78   10.52
   9   3   1   96.30    9.03
   9  -4  -1   -3.04    4.02
   9  -4  -1    3.17    4.57
   9  -4  -1    9.38    5.34
   9  -4  -1    7.40    5.27
   9  -4  -1   -4.00    4.99
   9  -4  -1   -4.59    4.62
  -9   4   1    6.79    6.32
  -9   4   1    0.35    4.50
  -9   4   1    5.72    4.79
   8  -4  -1    3.75    4.13
   8  -4  -1    2.34    3.70
   8  -4  -1    2.92    4.31
   8  -4  -1   -4.85    3.40
   8  -4  -1    0.32    4.48
   8  -4  -1    4.50    4.22
   8  -4  -1   -0.23    4.38
  -8   4   1    0.99    3.80
  -8   4   1   -1.34    3.06
  -8   4   1   -0.05    4.10
  -8   4   1    3.94    4.13
   7  -4  -1    6.10    5.03
   7  -4  -1   15.48    4.48
   7  -4  -1   11.76    4.86
   7  -4  -1   11.35    3.94
   7  -4  -1   11.24    4.40
  -7   4   1   10.40    3.61
  -7   4   1   16.26    4.27
  -7   4   1   10.85    4.62
  -7   4   1   12.03    4.20
   6  -4  -1   80.11    7.61
   6  -4  -1   74.85    6.49
   6  -4  -1   82.43    7.24
   6  -4  -1   83.40    7.44
   6  -4  -1   70.87    5.71
   6  -4  -1   84.30    8.73
  -6   4   1   78.21    6.55
  -6   4   1   86.45    6.89
  -6   4   1   68.83    5.59
  -6   4   1   63.07    7.05
   5  -4  -1   43.11    5.70
   5  -4  -1   46.24    4.79
   5  -4  -1   38.59    4.65
   5  -4  -1   45.41    5.24
   5  -4  -1   46.95    4.48
   5  -4  -1   37.15    4.53
  -5   4   1   37.76    4.51
  -5   4   1   39.70    4.68
  -5   4   1   41.92    4.22
  -5   4   1   40.62    4.86
  -5   4   1   35.36    5.13
   4  -4  -1  350.30   11.24
   4  -4  -1  358.61   11.56
   4  -4  -1  362.12   11.94
   4  -4  -1  368.86   12.21
   4  -4  -1  356.52   13.00
   4  -4  -1  351.57   12.59
  -4   4   1  330.44   12.44
  -4   4   1  364.11   11.90
  -4   4   1  342.78   11.03
  -4   4   1  355.75   12.90
  -4   4   1  355.97   11.89
   3  -4  -1  508.07   16.15
   3  -4  -1  535.66   15.96
   3  -4  -1  532.91   15.46
   3  -4  -1  521.06   15.04
   3  -4  -1  530.78   14.92
   3  -4  -1  537.63   14.91
  -3   4   1  529.09   15.12
  -3   4   1  525.64   16.13
  -3   4   1  511.94   15.07
  -3   4   1  528.73   15.96
  -3   4   1  507.63   14.54
   2  -4  -1 2141.68   51.57
   2  -4  -1 2109.44   52.31
   2  -4  -1 2082.10   51.31
   2  -4  -1 2093.53   51.73
  -2   4   1 2138.13   52.47
  -2   4   1 2088.49   51.47
  -2   4   1 2116.51   52.12
  -2   4   1 2142.95   51.60
  -2   4   1 2187.97   51.32
   1  -4  -1   32.51    2.60
   1  -4  -1   29.97    2.40
   1  -4  -1   38.36    3.22
   1  -4  -1   31.09    2.37
   1  -4  -1   29.56    2.28
  -1   4   1   26.45    2.38
  -1   4   1   30.31    2.33
  -1   4   1   31.21    2.33
  -1   4   1   32.23    2.78
   0  -4  -1   77.54    2.97
   0  -4  -1   82.36    3.08
   0  -4  -1   79.44    3.18
   0  -4  -1   78.63    3.74
   0  -4  -1   86.64    3.20
   0  -4  -1   78.05    3.48
   0   4   1   72.60    3.03
   0   4   1   81.22    3.11
   0   4   1   72.97    3.52
   0   4   1   76.56    3.67
   0   4   1   77.52    3.15
  -1  -4  -1  342.93    9.18
  -1  -4  -1  334.50    9.29
  -1  -4  -1  327.41    8.80
  -1  -4  -1  322.02    9.48
  -1  -4  -1  335.81    9.10
  -1  -4  -1  335.40    8.86
   1   4   1  345.87    9.24
   1   4   1  334.39    9.36
   1   4   1  324.85    8.85
   1   4   1  324.70    8.79
   1   4   1  328.70    8.98
   1   4   1  326.11    9.48
  -2  -4  -1  698.10   18.86
  -2  -4  -1  725.71   19.39
  -2  -4  -1  723.52   18.49
  -2  -4  -1  731.39   18.46
  -2  -4  -1  721.86   18.85
   2   4   1  697.35   18.65
   2   4   1  722.39   18.46
   2   4   1  739.17   18.18
   2   4   1  717.57   18.95
   2   4   1  727.23   19.01
   2   4   1  721.56   18.55
  -3  -4  -1  164.55    6.07
  -3  -4  -1  167.29    6.88
  -3  -4  -1  166.18    7.25
  -3  -4  -1  172.09    7.24
  -3  -4  -1  164.17    7.17
  -3  -4  -1  158.19    6.34
   3   4   1  154.02    7.30
   3   4   1  161.34    6.65
   3   4   1  163.07    5.63
   3   4   1  167.42    6.52
   3   4   1  154.06    6.75
   3   4   1  150.91    6.95
  -4  -4  -1   34.30    4.26
  -4  -4  -1   34.55    3.82
  -4  -4  -1   30.64    3.97
  -4  -4  -1   38.45    4.81
  -4  -4  -1   33.33    4.47
  -4  -4  -1   29.66    4.06
   4   4   1   46.84    4.89
   4   4   1   38.28    3.94
   4   4   1   36.18    2.87
   4   4   1   40.89    5.14
   4   4   1   32.28    3.99
   4   4   1   41.49    4.23
  -5  -4  -1  303.75   11.57
  -5  -4  -1  295.76   11.68
  -5  -4  -1  307.49   11.07
  -5  -4  -1  293.67   11.43
  -5  -4  -1  295.45   10.10
   5   4   1  332.58   11.50
   5   4   1  287.72   11.25
   5   4   1  306.96   12.31
   5   4   1  309.50   10.80
   5   4   1  294.23   11.49
   5   4   1  311.02   11.06
  -6  -4  -1   59.95    6.44
  -6  -4  -1   63.28    6.28
  -6  -4  -1   60.94    5.74
  -6  -4  -1   60.43    6.50
   6   4   1   74.32    6.58
   6   4   1   48.76    6.04
   6   4   1   63.29    7.21
   6   4   1   60.33    5.63
   6   4   1   65.13    6.37
   6   4   1   65.15    6.15
  -7  -4  -1  473.71   16.42
  -7  -4  -1  476.15   16.57
  -7  -4  -1  411.23   14.70
  -7  -4  -1  491.24   17.51
  -7  -4  -1  447.36   17.17
   7   4   1  472.14   16.44
   7   4   1  461.73   15.94
   7   4   1  456.87   18.18
   7   4   1  445.82   16.67
   7   4   1  445.77   16.68
   7   4   1  475.30   17.09
  -8  -4  -1   57.06    7.20
  -8  -4  -1   64.66    7.16
  -8  -4  -1   53.95    7.26
  -8  -4  -1   46.30    5.94
  -8  -4  -1   42.09    9.88
   8   4   1   43.02    6.10
   8   4   1   55.80    8.02
   8   4   1   63.98    6.75
   8   4   1   70.52    7.78
   8   4   1   63.25    6.90
  -9  -4  -1   17.82    5.80
  -9  -4  -1   24.51    5.37
  -9  -4  -1   20.19    5.41
  -9  -4  -1   13.86    5.62
  -9  -4  -1   20.90    5.43
   9   4   1   23.14    5.56
   9   4   1   36.07    6.72
   9   4   1   20.10    5.41
   9   4   1   26.34    5.35
   9   4   1   37.47    7.45
   9   4   1   26.19    5.88
   9  -5  -1   49.47    7.32
   9  -5  -1   46.27    7.47
   9  -5  -1   68.13    9.56
   9  -5  -1   55.25    9.20
   9  -5  -1   59.88    8.48
  -9   5   1   60.27    7.83
  -9   5   1   49.26    7.82
  -9   5   1   57.06    7.34
  -9   5   1   66.06    8.01
   8  -5  -1   15.73    5.29
   8  -5  -1   11.20    4.75
   8  -5  -1   20.20    6.65
   8  -5  -1    8.43    4.64
   8  -5  -1   17.11    4.78
  -8   5   1    9.66    5.05
  -8   5   1   27.11    5.52
  -8   5   1    9.41    4.54
   7  -5  -1    0.48    3.60
   7  -5  -1    3.60    3.52
   7  -5  -1    8.71    3.79
   7  -5  -1    1.64    3.39
   7  -5  -1    5.46    4.09
   7  -5  -1    5.10    4.35
  -7   5   1    4.21    3.57
  -7   5   1    4.91    3.92
  -7   5   1    4.11    3.09
  -7   5   1    7.30    4.48
   6  -5  -1   87.21    7.22
   6  -5  -1   80.68    6.08
   6  -5  -1   78.69    7.29
   6  -5  -1   78.82    9.72
   6  -5  -1   81.71    7.17
   6  -5  -1   85.85    6.50
  -6   5   1   92.92    6.05
  -6   5   1   73.91    6.60
  -6   5   1   86.28    7.97
   5  -5  -1  281.98   11.62
   5  -5  -1  271.43   11.09
   5  -5  -1  262.50   10.04
   5  -5  -1  251.46   11.99
   5  -5  -1  275.18   10.46
   5  -5  -1  273.15   10.89
  -5   5   1  257.52   11.46
  -5   5   1  291.42   12.14
  -5   5   1  266.14    9.80
  -5   5   1  277.82   10.77
  -5   5   1  283.31   10.86
   4  -5  -1  150.21    7.03
   4  -5  -1  163.17    7.62
   4  -5  -1  151.69    8.08
   4  -5  -1  170.55    7.51
   4  -5  -1  150.60    8.43
   4  -5  -1  165.81    7.00
  -4   5   1  156.48    8.53
  -4   5   1  166.73    7.39
  -4   5   1  158.44    7.24
  -4   5   1  164.41    8.32
   3  -5  -1   99.80    5.78
   3  -5  -1   99.61    5.27
   3  -5  -1  100.07    5.38
   3  -5  -1   96.28    5.32
   3  -5  -1   96.03    6.67
   3  -5  -1   96.03    6.28
  -3   5   1  101.99    6.67
  -3   5   1   94.44    5.38
  -3   5   1  103.86    5.50
  -3   5   1   99.37    5.32
  -3   5   1   97.73    6.66
   2  -5  -1  448.18   12.40
   2  -5  -1  459.49   13.63
   2  -5  -1  465.08   12.91
   2  -5  -1  439.17   13.53
   2  -5  -1  464.08   12.73
  -2   5   1  436.02   13.27
  -2   5   1  434.51   12.49
  -2   5   1  429.96   12.51
  -2   5   1  448.50   12.34
  -2   5   1  446.78   13.70
   1  -5  -1    3.95    1.59
   1  -5  -1    6.71    1.60
   1  -5  -1    5.20    1.36
   1  -5  -1    7.25    1.62
  -1   5   1    7.76    1.70
  -1   5   1    6.28    1.85
  -1   5   1    6.09    1.53
  -1   5   1    8.11    1.56
  -1   5   1    6.43    1.98
   0  -5  -1  160.57    5.57
   0  -5  -1  162.93    5.27
   0  -5  -1  163.10    5.08
   0  -5  -1  160.55    5.85
   0  -5  -1  172.44    5.29
   0  -5  -1  163.82    5.11
   0   5   1  161.00    5.71
   0   5   1  169.04    5.01
   0   5   1  168.59    5.21
   0   5   1  169.58    5.16
   0   5   1  162.36    5.73
  -1  -5  -1  258.60    8.22
  -1  -5  -1  251.77    7.61
  -1  -5  -1  276.48    7.77
  -1  -5  -1  266.84    7.40
  -1  -5  -1  257.34    7.49
  -1  -5  -1  267.91    7.88
   1   5   1  259.69    7.75
   1   5   1  251.67    8.15
   1   5   1  272.52    7.47
   1   5   1  266.78    7.56
   1   5   1  266.23    7.56
  -2  -5  -1  748.93   19.29
  -2  -5  -1  747.63   19.63
  -2  -5  -1  758.59   19.92
  -2  -5  -1  749.35   20.28
  -2  -5  -1  765.12   19.61
  -2  -5  -1  749.76   19.19
   2   5   1  758.57   19.31
   2   5   1  745.66   19.44
   2   5   1  740.02   19.70
   2   5   1  726.83   19.80
  -3  -5  -1   -0.35    2.64
  -3  -5  -1    0.66    2.15
  -3  -5  -1    0.33    2.31
  -3  -5  -1   -1.27    2.57
  -3  -5  -1    2.20    2.50
  -3  -5  -1    2.00    3.38
   3   5   1   -1.12    2.10
   3   5   1    3.10    2.64
   3   5   1   -3.19    2.75
   3   5   1    1.82    1.86
   3   5   1    1.04    2.12
  -4  -5  -1  280.17    9.66
  -4  -5  -1  293.92   11.10
  -4  -5  -1  285.51   10.92
  -4  -5  -1  303.08   10.94
  -4  -5  -1  326.16   11.11
  -4  -5  -1  299.95   10.16
   4   5   1  302.83    9.02
   4   5   1  309.49   10.52
   4   5   1  294.26   11.05
   4   5   1  284.67   11.30
   4   5   1  290.64   10.30
   4   5   1  296.53   10.70
  -5  -5  -1  196.73    9.09
  -5  -5  -1  180.51    7.50
  -5  -5  -1  184.08    8.86
  -5  -5  -1  204.73    9.23
  -5  -5  -1  196.20    8.31
   5   5   1  186.02    8.84
   5   5   1  197.71    8.63
   5   5   1  196.70    9.60
   5   5   1  200.46    8.72
   5   5   1  161.97    8.57
  -6  -5  -1  238.77   10.24
  -6  -5  -1  242.34   10.88
  -6  -5  -1  212.71    9.17
  -6  -5  -1  245.00   11.12
  -6  -5  -1  252.21   11.33
   6   5   1  237.01   10.94
   6   5   1  235.62   11.80
   6   5   1  233.03   10.02
   6   5   1  223.42   10.17
   6   5   1  228.43   10.32
   6   5   1  235.04   10.47
  -7  -5  -1   -0.83    3.33
  -7  -5  -1   -8.31    3.59
  -7  -5  -1   -3.65    3.24
  -7  -5  -1    0.12    3.31
  -7  -5  -1   -6.00    3.54
   7   5   1    0.65    3.44
   7   5   1   -2.53    3.58
   7   5   1   -1.07    3.89
   7   5   1   -2.84    4.31
   7   5   1    1.28    3.07
   7   5   1    5.97    3.54
  -8  -5  -1  164.59   11.05
  -8  -5  -1  170.12   11.88
  -8  -5  -1  184.02   11.19
  -8  -5  -1  171.02   10.01
   8   5   1  163.32   10.13
   8   5   1  171.71   11.98
   8   5   1  197.58   10.90
   8   5   1  185.43   10.11
   8   5   1  164.26   10.22
   8   5   1  172.11   10.68
  -9  -5  -1   23.72    5.66
  -9  -5  -1   14.84    5.23
  -9  -5  -1   23.07    6.27
  -9  -5  -1   22.11    5.79
  -9  -5  -1   24.92    5.69
   9   5   1   24.14    5.71
   9   5   1   30.08    5.75
   9   5   1   27.18    6.11
   9   5   1   23.24    5.76
   9   5   1   31.25    7.26
   9   5   1   23.35    5.22
   8  -6  -1    4.11    4.31
   8  -6  -1   -3.98    4.64
   8  -6  -1   16.87    4.51
   8  -6  -1   -3.43    4.25
   8  -6  -1    1.58    4.38
  -8   6   1    2.58    4.04
  -8   6   1    3.84    4.16
  -8   6   1    9.03    4.80
  -8   6   1    2.83    4.40
   7  -6  -1   16.65    4.97
   7  -6  -1   10.12    3.90
   7  -6  -1   13.58    5.40
   7  -6  -1    4.56    4.15
   7  -6  -1   17.26    5.09
   7  -6  -1   10.38    3.93
  -7   6   1   10.40    4.85
  -7   6   1    9.33    4.14
  -7   6   1   16.74    4.46
  -7   6   1    4.51    4.06
   6  -6  -1  148.47   11.32
   6  -6  -1  196.12   11.14
   6  -6  -1  190.64    9.93
   6  -6  -1  165.87    8.48
   6  -6  -1  177.96    9.63
   6  -6  -1  167.73    8.69
  -6   6   1  182.80    9.21
  -6   6   1  177.25    8.80
  -6   6   1  155.46   10.12
  -6   6   1  176.63    9.20
  -6   6   1  194.81   11.98
   5  -6  -1   52.65    5.17
   5  -6  -1   57.57    5.73
   5  -6  -1   42.18    5.75
   5  -6  -1   47.96    5.53
   5  -6  -1   58.40    5.32
   5  -6  -1   50.92    5.64
  -5   6   1   43.96    5.59
  -5   6   1   56.94    5.43
  -5   6   1   46.06    5.32
  -5   6   1   47.46    5.11
  -5   6   1   57.10    5.65
   4  -6  -1 1362.41   34.72
   4  -6  -1 1328.80   36.53
   4  -6  -1 1308.67   34.79
   4  -6  -1 1372.12   35.66
   4  -6  -1 1327.94   36.02
   4  -6  -1 1314.50   35.25
  -4   6   1 1282.95   35.73
  -4   6   1 1366.49   36.63
  -4   6   1 1360.20   35.12
  -4   6   1 1387.00   34.55
  -4   6   1 1342.87   35.13
   3  -6  -1  784.31   22.17
   3  -6  -1  805.45   21.57
   3  -6  -1  747.66   20.72
   3  -6  -1  793.47   22.49
   3  -6  -1  778.05   21.21
  -3   6   1  778.29   21.95
  -3   6   1  758.68   21.10
  -3   6   1  773.98   22.45
  -3   6   1  777.79   20.69
  -3   6   1  763.59   21.04
   2  -6  -1  274.06    8.86
   2  -6  -1  263.59    8.42
   2  -6  -1  270.45    9.98
   2  -6  -1  274.45    9.82
   2  -6  -1  265.55    8.91
  -2   6   1  276.87    8.79
  -2   6   1  266.07    8.66
  -2   6   1  261.78    9.98
  -2   6   1  276.86    8.64
  -2   6   1  265.39    9.69
   1  -6  -1  884.11   23.20
   1  -6  -1  900.63   22.50
   1  -6  -1  865.45   22.15
  -1   6   1  917.17   22.33
  -1   6   1  866.78   23.31
  -1   6   1  860.91   23.13
  -1   6   1  916.17   22.29
  -1   6   1  863.82   22.21
  -1   6   1  884.05   22.26
   0  -6  -1   22.91    2.94
   0  -6  -1   21.74    1.99
   0  -6  -1   20.99    1.94
   0  -6  -1   27.61    2.61
   0  -6  -1   22.84    2.24
   0  -6  -1   19.10    2.14
   0   6   1   24.40    2.04
   0   6   1   24.46    2.22
   0   6   1   21.76    1.91
   0   6   1   19.63    2.41
   0   6   1   24.88    2.26
  -1  -6  -1 3968.99   94.45
  -1  -6  -1 4074.12   94.29
  -1  -6  -1 4112.95   96.20
  -1  -6  -1 3862.99   94.50
  -1  -6  -1 4152.90   94.95
   1   6   1 4061.88   94.36
   1   6   1 3907.85   94.36
   1   6   1 3932.54   94.50
   1   6   1 3821.30   94.94
   1   6   1 3773.62   94.41
   1   6   1 4059.19   95.04
  -2  -6  -1  103.80    4.89
  -2  -6  -1  110.34    5.08
  -2  -6  -1  105.75    4.53
  -2  -6  -1  109.08    4.67
  -2  -6  -1  101.06    5.27
   2   6   1   98.96    5.22
   2   6   1  110.48    4.72
   2   6   1  106.82    4.54
   2   6   1  112.14    4.91
   2   6   1  102.59    4.27
  -3  -6  -1    7.87    2.43
  -3  -6  -1    1.84    2.93
  -3  -6  -1    3.89    2.54
  -3  -6  -1    2.22    2.99
  -3  -6  -1    7.75    2.93
  -3  -6  -1    4.09    2.69
   3   6   1    3.63    2.32
   3   6   1    4.71    2.92
   3   6   1    5.30    2.10
   3   6   1    3.38    2.47
   3   6   1    1.47    3.06
   3   6   1    6.74    2.49
  -4  -6  -1  209.07    8.79
  -4  -6  -1  210.43    7.98
  -4  -6  -1  194.97    7.43
  -4  -6  -1  186.37    8.59
  -4  -6  -1  203.33    8.87
  -4  -6  -1  195.36    9.03
   4   6   1  203.16    8.56
   4   6   1  201.50    8.20
   4   6   1  196.97    9.11
   4   6   1  192.67    8.08
   4   6   1  203.84    7.06
  -5  -6  -1    8.52    3.16
  -5  -6  -1    7.72    2.79
  -5  -6  -1    8.52    3.56
  -5  -6  -1    6.18    3.30
  -5  -6  -1    2.24    2.61
  -5  -6  -1    4.42    3.31
   5   6   1    7.36    2.93
   5   6   1    3.16    3.54
   5   6   1    3.20    3.11
   5   6   1    8.70    2.09
   5   6   1    8.40    3.55
   5   6   1    5.91    2.85
  -6  -6  -1    1.64    3.03
  -6  -6  -1   -0.95    3.40
  -6  -6  -1    1.91    3.99
  -6  -6  -1    5.19    3.55
  -6  -6  -1    3.35    3.29
   6   6   1    4.27    3.29
   6   6   1   -0.03    3.22
   6   6   1   -1.69    2.74
   6   6   1    1.72    3.89
   6   6   1    0.94    3.33
   6   6   1    3.61    3.55
  -7  -6  -1  126.97    9.01
  -7  -6  -1  120.20    8.08
  -7  -6  -1   92.81    6.80
  -7  -6  -1  116.66    8.48
   7   6   1  112.62    8.67
   7   6   1  119.56    8.15
   7   6   1  116.27    8.35
   7   6   1  124.76    7.87
   7   6   1  137.51   10.04
   7   6   1  124.35    8.35
  -8  -6  -1  415.92   16.62
  -8  -6  -1  395.74   15.99
  -8  -6  -1  377.05   18.86
  -8  -6  -1  399.17   17.28
   8   6   1  382.89   14.79
   8   6   1  387.66   15.51
   8   6   1  395.58   16.09
   8   6   1  373.73   15.75
   8   6   1  385.17   17.48
   8   6   1  402.61   15.82
  -9  -6  -1   15.51    5.17
  -9  -6  -1   16.28    6.09
  -9  -6  -1   24.31    6.29
  -9  -6  -1   11.85    4.93
   9   6   1   18.82    5.41
   9   6   1   13.22    4.43
   9   6   1   10.57    5.24
   9   6   1   15.54    5.59
   9   6   1   15.42    5.30
   9   6   1   16.92    6.37
   8  -7  -1   22.24    5.40
   8  -7  -1   20.42    5.65
   8  -7  -1   24.05    6.63
   8  -7  -1   16.04    4.85
   8  -7  -1   14.97    5.43
  -8   7   1   14.67    5.29
  -8   7   1   19.60    5.41
  -8   7   1   12.67    4.93
  -8   7   1    8.71    4.75
   7  -7  -1    5.04    4.06
   7  -7  -1    1.00    3.44
   7  -7  -1    2.13    3.97
   7  -7  -1    0.75    4.02
   7  -7  -1   -0.72    4.40
  -7   7   1   -4.35    3.17
  -7   7   1    5.09    4.32
  -7   7   1    2.18    4.27
   6  -7  -1   10.69    4.05
   6  -7  -1    8.16    3.66
   6  -7  -1   11.43    4.22
   6  -7  -1   14.89    5.01
   6  -7  -1   14.39    4.28
   6  -7  -1   10.69    3.67
  -6   7   1   12.14    4.03
  -6   7   1   11.76    4.64
  -6   7   1   12.62    4.15
  -6   7   1   14.61    4.11
  -6   7   1   16.06    4.30
   5  -7  -1  541.96   17.68
   5  -7  -1  528.65   17.39
   5  -7  -1  537.97   16.58
   5  -7  -1  501.03   17.90
   5  -7  -1  538.95   18.87
   5  -7  -1  561.52   18.39
  -5   7   1  512.31   16.30
  -5   7   1  553.77   18.79
  -5   7   1  519.15   16.87
  -5   7   1  513.65   17.88
  -5   7   1  517.13   17.02
   4  -7  -1  654.81   19.13
   4  -7  -1  689.92   20.20
   4  -7  -1  671.29   20.68
   4  -7  -1  681.80   19.94
   4  -7  -1  672.54   21.14
   4  -7  -1  670.43   19.59
  -4   7   1  693.33   21.25
  -4   7   1  660.72   19.47
  -4   7   1  672.81   19.03
  -4   7   1  687.88   19.73
  -4   7   1  676.47   20.54
   3  -7  -1  200.48    8.92
   3  -7  -1  210.59    9.33
   3  -7  -1  202.05    7.72
   3  -7  -1  211.30    8.40
   3  -7  -1  213.56    8.08
  -3   7   1  190.41    7.67
  -3   7   1  207.09    9.36
  -3   7   1  201.00    8.94
  -3   7   1  212.82    7.77
  -3   7   1  205.73    7.87
   2  -7  -1   29.78    3.87
   2  -7  -1   36.77    3.24
   2  -7  -1   27.52    3.25
   2  -7  -1   21.48    3.77
   2  -7  -1   29.40    3.20
  -2   7   1   30.34    3.18
  -2   7   1   34.99    3.53
  -2   7   1   33.10    4.42
  -2   7   1   24.48    3.88
  -2   7   1   31.43    3.30
   1  -7  -1    6.97    1.90
   1  -7  -1    9.06    2.91
   1  -7  -1   10.25    2.29
   1  -7  -1    7.03    2.25
   1  -7  -1    8.32    2.14
  -1   7   1    8.74    1.94
  -1   7   1    9.06    1.91
  -1   7   1    9.77    2.20
  -1   7   1   12.05    2.18
  -1   7   1   10.65    2.83
  -1   7   1    7.56    2.53
   0  -7  -1 3886.01   93.31
   0  -7  -1 3860.81   94.06
   0  -7  -1 3947.53   93.37
   0  -7  -1 3988.18   93.35
   0  -7  -1 4027.93   93.53
   0  -7  -1 3789.85   93.82
   0   7   1 3961.24   93.29
   0   7   1 3899.08   93.26
   0   7   1 3817.86   94.05
   0   7   1 3945.85   93.97
   0   7   1 4034.74   93.25
  -1  -7  -1  805.59   20.87
  -1  -7  -1  808.22   21.64
  -1  -7  -1  829.61   20.94
  -1  -7  -1  832.87   20.66
  -1  -7  -1  820.16   20.95
   1   7   1  839.74   21.65
   1   7   1  817.04   20.89
   1   7   1  828.49   20.69
   1   7   1  802.55   20.73
   1   7   1  765.44   20.91
   1   7   1  808.61   21.54
  -2  -7  -1   26.70    3.44
  -2  -7  -1   23.72    2.93
  -2  -7  -1   20.39    3.55
  -2  -7  -1   29.36    3.22
  -2  -7  -1   21.64    2.52
   2   7   1   24.37    3.46
   2   7   1   26.87    2.76
   2   7   1   34.76    3.19
   2   7   1   26.72    3.31
   2   7   1   28.52    3.39
   2   7   1   24.59    2.78
  -3  -7  -1   11.01    2.69
  -3  -7  -1   10.59    2.95
  -3  -7  -1    9.73    2.54
  -3  -7  -1    8.05    2.82
  -3  -7  -1    8.80    3.37
  -3  -7  -1    9.19    3.38
   3   7   1    9.42    3.09
   3   7   1   10.35    2.43
   3   7   1    6.40    3.05
   3   7   1   16.61    2.86
   3   7   1   12.27    2.89
   3   7   1   12.11    2.82
  -4  -7  -1  580.72   17.28
  -4  -7  -1  547.99   15.60
  -4  -7  -1  543.32   16.03
  -4  -7  -1  553.19   17.49
  -4  -7  -1  543.46   16.89
  -4  -7  -1  562.11   16.79
   4   7   1  538.71   16.81
   4   7   1  561.73   15.28
   4   7   1  555.35   16.58
   4   7   1  527.39   17.02
   4   7   1  544.26   16.38
  -5  -7  -1   26.07    4.30
  -5  -7  -1   25.68    4.71
  -5  -7  -1   22.61    3.36
  -5  -7  -1   26.75    3.74
  -5  -7  -1   26.05    4.55
  -5  -7  -1   27.33    4.45
   5   7   1   28.76    4.87
   5   7   1   21.32    4.10
   5   7   1   26.87    3.99
   5   7   1   25.35    3.93
   5   7   1   21.95    3.01
  -6  -7  -1  247.50    9.76
  -6  -7  -1  279.81   11.00
  -6  -7  -1  278.91   12.46
  -6  -7  -1  273.28   12.01
  -6  -7  -1  265.74   11.83
   6   7   1  252.68    8.89
   6   7   1  263.32   11.09
   6   7   1  276.27   13.80
   6   7   1  244.95   12.38
  -7  -7  -1    0.18    3.38
  -7  -7  -1   -3.22    3.23
  -7  -7  -1   -3.23    3.52
  -7  -7  -1    0.34    3.79
   7   7   1   -2.95    3.53
   7   7   1   -4.17    3.18
   7   7   1   -0.58    4.47
   7   7   1   -0.70    3.02
   7   7   1   -2.28    3.28
  -8  -7  -1   -0.14    4.36
  -8  -7  -1   -0.83    3.67
  -8  -7  -1   -0.01    3.85
  -8  -7  -1    0.53    4.45
   8   7   1    5.61    4.38
   8   7   1    5.79    4.60
   8   7   1    6.00    4.06
   8   7   1    6.46    3.87
   8   7   1    8.59    4.84
   8   7   1   12.35    5.75
  -9  -7  -1   45.16    6.55
  -9  -7  -1   49.72    7.51
  -9  -7  -1   45.59    7.65
  -9  -7  -1   36.18    5.57
  -9  -7  -1   66.97    7.59
   9   7   1   68.92    8.46
   9   7   1   52.67    6.47
   9   7   1   55.79    8.60
   9   7   1   46.94    6.82
   9   7   1   49.94    6.88
   8  -8  -1    6.03    9.81
   8  -8  -1   -0.10    4.42
   8  -8  -1    6.38    5.17
   8  -8  -1    9.12    4.25
   8  -8  -1   -6.16    4.17
  -8   8   1   -2.00    4.43
  -8   8   1    5.42    4.85
  -8   8   1    0.85    3.87
   7  -8  -1    6.23    4.31
   7  -8  -1   -0.16    4.22
   7  -8  -1   -1.44    3.44
   7  -8  -1    2.08    3.89
   7  -8  -1    1.99    4.92
  -7   8   1    2.22    3.89
  -7   8   1    6.36    4.22
  -7   8   1    0.99    4.24
  -7   8   1    0.18    3.53
   6  -8  -1   35.18    5.53
   6  -8  -1   40.04    5.23
   6  -8  -1   44.10    7.00
   6  -8  -1   36.29    5.62
   6  -8  -1   32.73    5.31
  -6   8   1   33.35    5.87
  -6   8   1   38.57    5.28
  -6   8   1   40.48    5.67
  -6   8   1   29.09    5.51
   5  -8  -1    1.12    2.92
   5  -8  -1    0.00    2.82
   5  -8  -1    4.04    3.48
   5  -8  -1    1.23    3.17
   5  -8  -1    0.15    3.02
   5  -8  -1   -0.64    3.54
  -5   8   1   -0.95    3.82
  -5   8   1    2.55    2.96
  -5   8   1   -0.97    5.50
  -5   8   1    2.89    2.98
  -5   8   1    1.54    3.34
   4  -8  -1  350.91   13.37
   4  -8  -1  355.61   13.74
   4  -8  -1  342.58   13.24
   4  -8  -1  345.96   11.71
   4  -8  -1  347.91   12.41
   4  -8  -1  361.66   12.68
  -4   8   1  328.85   11.79
  -4   8   1  360.99   13.91
  -4   8   1  346.58   13.06
  -4   8   1  342.78   11.64
  -4   8   1  360.45   12.28
   3  -8  -1 1013.76   28.20
   3  -8  -1 1024.58   27.45
   3  -8  -1  999.24   26.57
   3  -8  -1 1056.18   28.78
   3  -8  -1  996.79   27.24
  -3   8   1 1031.45   27.09
  -3   8   1 1031.78   28.74
  -3   8   1 1031.03   26.96
  -3   8   1  986.15   27.87
  -3   8   1  997.00   26.56
   2  -8  -1   96.37    5.32
   2  -8  -1  107.92    4.92
   2  -8  -1  104.00    6.30
   2  -8  -1   91.59    4.89
   2  -8  -1   95.01    5.34
  -2   8   1   90.60    4.96
  -2   8   1  105.89    5.23
  -2   8   1  104.68    6.30
  -2   8   1  106.52    6.58
  -2   8   1   95.16    4.93
   1  -8  -1 5394.12  126.58
   1  -8  -1 5368.85  126.59
   1  -8  -1 5362.23  127.42
   1  -8  -1 5340.18  126.89
  -1   8   1 5454.33  126.61
  -1   8   1 5277.90  127.53
  -1   8   1 5186.19  127.91
  -1   8   1 5440.83  126.59
  -1   8   1 5342.70  126.62
  -1   8   1 5129.40  126.55
   0  -8  -1 1215.66   30.29
   0  -8  -1 1216.26   31.21
   0  -8  -1 1190.64   30.24
   0  -8  -1 1217.96   30.46
   0  -8  -1 1214.06   30.89
   0  -8  -1 1173.26   30.20
   0   8   1 1348.08   31.76
   0   8   1 1239.47   31.04
   0   8   1 1175.06   31.09
   0   8   1 1177.48   30.15
   0   8   1 1190.48   30.05
  -1  -8  -1  248.47    7.94
  -1  -8  -1  220.42    7.77
  -1  -8  -1  227.48    7.79
  -1  -8  -1  209.65    8.57
  -1  -8  -1  253.08    7.49
   1   8   1  229.74    8.43
   1   8   1  230.88    7.52
   1   8   1  220.31    8.54
   1   8   1  227.81    7.93
   1   8   1  222.79    7.31
   1   8   1  211.63    7.80
  -2  -8  -1   15.26    3.42
  -2  -8  -1   26.88    3.33
  -2  -8  -1   24.42    3.43
  -2  -8  -1   18.06    2.58
   2   8   1   21.18    3.36
   2   8   1   15.76    2.59
   2   8   1   22.46    3.59
   2   8   1   22.89    3.75
   2   8   1   18.66    2.60
   2   8   1   19.09    2.79
  -3  -8  -1  112.90    6.38
  -3  -8  -1  106.82    6.97
  -3  -8  -1  100.11    6.34
  -3  -8  -1  114.40    5.45
  -3  -8  -1  104.86    5.49
  -3  -8  -1  106.35    6.08
   3   8   1  105.84    6.50
   3   8   1  109.06    5.57
   3   8   1  110.89    5.74
   3   8   1  118.14    5.22
   3   8   1  108.84    5.72
   3   8   1  109.55    6.49
  -4  -8  -1    1.25    3.37
  -4  -8  -1   13.68    3.46
  -4  -8  -1    5.95    2.44
  -4  -8  -1    7.47    2.88
  -4  -8  -1    5.06    2.51
  -4  -8  -1    7.33    3.30
   4   8   1    8.80    2.62
   4   8   1    7.97    2.36
   4   8   1    6.17    2.64
   4   8   1    4.93    3.21
   4   8   1    6.10    3.05
  -5  -8  -1   84.39    6.86
  -5  -8  -1   86.03    5.88
  -5  -8  -1   76.45    5.14
  -5  -8  -1   84.59    6.59
  -5  -8  -1   85.57    6.98
  -5  -8  -1   78.23    6.85
   5   8   1   82.03    5.92
   5   8   1   73.94    4.92
   5   8   1   88.54    7.25
   5   8   1   72.43    6.16
   5   8   1   86.67    6.05
  -6  -8  -1   40.84    4.71
  -6  -8  -1   34.27    5.65
  -6  -8  -1   44.09    5.17
  -6  -8  -1   38.34    5.47
  -6  -8  -1   39.04    5.47
  -6  -8  -1   43.87    6.23
   6   8   1   41.52    5.23
   6   8   1   47.58    6.42
   6   8   1   56.45    5.87
   6   8   1   47.17    4.55
   6   8   1   42.28    5.55
  -7  -8  -1   62.44    6.81
  -7  -8  -1   66.04    6.41
  -7  -8  -1   59.32    6.88
  -7  -8  -1   51.50    5.46
   7   8   1   51.10    5.99
   7   8   1   68.43    6.89
   7   8   1   59.68    7.34
   7   8   1   57.16    5.85
  -8  -8  -1   60.42    7.45
  -8  -8  -1   55.40    5.79
  -8  -8  -1   69.64    7.58
  -8  -8  -1   53.06    7.47
   8   8   1   65.03    7.25
   8   8   1   63.37    8.59
   8   8   1   67.89    6.79
   8   8   1   70.84    7.98
   8   8   1   74.52    7.43
  -9  -8  -1   47.11    7.42
  -9  -8  -1   48.22    6.97
  -9  -8  -1   45.57    6.60
  -9  -8  -1   36.21    6.85
   9   8   1   50.91    6.32
   9   8   1   47.50    7.44
   9   8   1   45.72    6.87
   9   8   1   42.86    6.50
   9   8   1   49.06    8.45
   8  -9  -1   78.42   10.23
   8  -9  -1   68.88    7.30
   8  -9  -1   60.80    8.55
   8  -9  -1   67.45    7.85
   8  -9  -1   57.43    8.11
  -8   9   1   69.28    7.63
  -8   9   1   59.79    7.86
  -8   9   1   58.55    7.36
  -8   9   1   68.32    7.53
   7  -9  -1   95.70    8.62
   7  -9  -1  108.90    9.07
   7  -9  -1  101.30    9.27
   7  -9  -1  109.03    7.78
   7  -9  -1  110.18   10.41
  -7   9   1   98.39    7.95
  -7   9   1   84.60    8.69
  -7   9   1  100.20    8.28
  -7   9   1   99.18    8.49
   6  -9  -1  218.53    9.91
   6  -9  -1  220.48   11.01
   6  -9  -1  196.43   10.68
   6  -9  -1  197.33   11.28
   6  -9  -1  185.38   11.86
  -6   9   1  206.13    9.66
  -6   9   1  192.30   11.08
  -6   9   1  191.87    9.78
  -6   9   1  212.51   12.19
  -6   9   1  201.97   10.29
   5  -9  -1    7.33    6.41
   5  -9  -1   11.60    3.93
   5  -9  -1    3.73    3.08
   5  -9  -1    5.38    5.08
   5  -9  -1    0.26    3.28
  -5   9   1    1.80    4.13
  -5   9   1    7.21    3.57
  -5   9   1   10.60    3.36
  -5   9   1    1.38    3.82
  -5   9   1    8.74    3.75
   4  -9  -1   22.93    4.73
   4  -9  -1   28.24    4.19
   4  -9  -1   31.00    4.54
   4  -9  -1   27.98    4.18
   4  -9  -1   24.53    3.69
   4  -9  -1   28.05    5.09
  -4   9   1   23.22    3.80
  -4   9   1   29.03    4.77
  -4   9   1   28.66    4.07
  -4   9   1   24.85    4.13
  -4   9   1   25.81    4.53
   3  -9  -1  539.36   16.34
   3  -9  -1  561.76   16.64
   3  -9  -1  544.04   17.31
   3  -9  -1  540.70   15.68
  -3   9   1  524.50   16.92
  -3   9   1  526.77   15.57
  -3   9   1  554.90   16.12
  -3   9   1  549.28   17.86
  -3   9   1  520.13   15.77
   2  -9  -1 1340.29   35.07
   2  -9  -1 1365.27   34.19
   2  -9  -1 1295.30   33.27
   2  -9  -1 1308.07   34.04
   2  -9  -1 1336.06   33.44
  -2   9   1 1298.31   34.64
  -2   9   1 1332.83   33.69
  -2   9   1 1279.91   33.46
  -2   9   1 1334.07   33.47
  -2   9   1 1352.23   33.50
  -2   9   1 1307.92   35.35
   1  -9  -1 1422.53   36.81
   1  -9  -1 1487.38   37.25
   1  -9  -1 1500.91   38.14
   1  -9  -1 1517.57   37.98
   1  -9  -1 1474.80   36.89
  -1   9   1 1508.63   36.99
  -1   9   1 1457.01   38.40
  -1   9   1 1528.43   37.02
  -1   9   1 1461.80   36.83
  -1   9   1 1449.14   37.92
  -1   9   1 1517.56   36.93
   0  -9  -1  266.75    8.65
   0  -9  -1  271.03    8.64
   0  -9  -1  282.83    8.88
   0  -9  -1  272.07    8.95
   0  -9  -1  268.64    9.96
   0  -9  -1  245.54    9.18
   0   9   1  270.35    8.44
   0   9   1  263.88    9.51
   0   9   1  270.75    9.67
   0   9   1  260.68    8.59
   0   9   1  283.65    8.83
  -1  -9  -1  204.07    8.63
  -1  -9  -1  211.74    7.65
  -1  -9  -1  207.89    7.74
  -1  -9  -1  222.92    7.31
  -1  -9  -1  233.10    7.91
  -1  -9  -1  203.48    7.36
   1   9   1  202.40    8.44
   1   9   1  222.05    7.86
   1   9   1  197.87    7.77
   1   9   1  219.27    7.50
   1   9   1  201.26    8.40
   1   9   1  207.68    7.18
  -2  -9  -1  607.28   17.04
  -2  -9  -1  570.56   17.62
  -2  -9  -1  604.18   16.35
  -2  -9  -1  616.34   16.95
   2   9   1  611.52   16.64
   2   9   1  592.97   16.53
   2   9   1  602.69   16.48
   2   9   1  609.75   17.06
   2   9   1  594.79   17.28
   2   9   1  591.75   17.54
  -3  -9  -1 1210.85   32.74
  -3  -9  -1 1209.33   33.30
  -3  -9  -1 1238.01   31.56
  -3  -9  -1 1220.95   31.59
  -3  -9  -1 1215.73   32.33
  -3  -9  -1 1266.31   32.16
   3   9   1 1216.62   31.78
   3   9   1 1236.00   31.94
   3   9   1 1245.66   32.42
   3   9   1 1228.35   31.76
   3   9   1 1234.10   32.70
   3   9   1 1257.67   31.26
  -4  -9  -1  166.95    6.91
  -4  -9  -1  155.29    8.36
  -4  -9  -1  177.37    8.25
  -4  -9  -1  173.70    7.31
  -4  -9  -1  166.28    8.86
  -4  -9  -1  169.16    8.13
   4   9   1  174.55    6.96
   4   9   1  179.30    7.61
   4   9   1  162.24    7.06
   4   9   1  161.70    7.41
   4   9   1  162.58    8.17
   4   9   1  172.92    8.50
  -5  -9  -1    2.26    3.41
  -5  -9  -1   -3.59    3.18
  -5  -9  -1    1.92    2.56
  -5  -9  -1   -3.56    3.97
  -5  -9  -1   -5.56    2.61
  -5  -9  -1   -3.76    2.43
   5   9   1    0.79    2.77
   5   9   1   -0.44    2.64
   5   9   1    0.51    2.32
   5   9   1   -2.60    3.40
   5   9   1   -2.26    3.28
  -6  -9  -1   81.56   10.26
  -6  -9  -1   79.08    6.55
  -6  -9  -1   73.54    7.41
  -6  -9  -1   68.02    6.83
  -6  -9  -1   70.52    5.54
  -6  -9  -1   82.10    7.48
   6   9   1   74.47    6.61
   6   9   1   73.90    7.22
   6   9   1   76.25    7.54
   6   9   1   77.85    6.63
   6   9   1   77.43    5.41
  -7  -9  -1   83.57    8.29
  -7  -9  -1   81.63    7.10
  -7  -9  -1   70.22    7.74
  -7  -9  -1   69.57    5.87
   7   9   1   92.83    7.89
   7   9   1   89.55    8.85
   7   9   1   83.58    5.47
  -8  -9  -1   -2.61    4.24
  -8  -9  -1    6.77    4.71
  -8  -9  -1    1.14    4.30
  -8  -9  -1   -2.30    3.51
   8   9   1    2.84    5.00
   8   9   1   -3.11    3.46
   8   9   1    0.59    3.79
   8   9   1   -0.73    3.65
   8   9   1   -1.63    3.43
  -9  -9  -1   26.08    6.53
  -9  -9  -1   30.38    5.91
  -9  -9  -1   30.90    6.20
  -9  -9  -1   26.02    6.17
   9   9   1   28.44    6.28
   9   9   1   33.45    6.10
   9   9   1   26.25    6.00
   9   9   1   39.43    9.40
   9   9   1   23.91    5.07
   8 -10  -1   59.74    8.27
   8 -10  -1   58.35    8.57
   8 -10  -1   63.71    7.13
   8 -10  -1   51.09    8.68
   8 -10  -1   54.57    7.94
  -8  10   1   56.36    7.70
  -8  10   1   52.91    7.08
  -8  10   1   70.62    7.80
   7 -10  -1   10.08    4.51
   7 -10  -1   10.17    5.01
   7 -10  -1    9.92    4.82
   7 -10  -1    7.41    4.93
   7 -10  -1   10.07    4.02
  -7  10   1    6.51    4.64
  -7  10   1   12.03    4.67
  -7  10   1    7.08    4.17
  -7  10   1   14.02    4.30
   6 -10  -1    4.73    3.99
   6 -10  -1   -0.96    4.38
   6 -10  -1    3.84    3.74
   6 -10  -1    0.01    3.52
   6 -10  -1   -3.77    2.95
  -6  10   1    2.28    3.61
  -6  10   1    1.76    4.19
  -6  10   1   -0.19    3.32
  -6  10   1    1.58    3.80
  -6  10   1    3.26    4.28
   5 -10  -1   40.12    6.78
   5 -10  -1   33.09    4.64
   5 -10  -1   34.01    5.10
   5 -10  -1   32.78    5.32
   5 -10  -1   33.21    5.39
  -5  10   1   35.70    5.70
  -5  10   1   33.28    4.56
  -5  10   1   43.04    5.19
  -5  10   1   41.11    5.48
  -5  10   1   34.35    4.91
   4 -10  -1    4.08    2.81
   4 -10  -1   10.55    3.45
   4 -10  -1   11.12    3.61
  -4  10   1    8.75    4.07
  -4  10   1    9.04    3.08
  -4  10   1    8.87    3.51
  -4  10   1   14.02    4.61
  -4  10   1   15.40    3.42
   3 -10  -1   33.43    4.16
   3 -10  -1   44.08    4.17
   3 -10  -1   43.46    4.63
   3 -10  -1   35.79    4.47
  -3  10   1   36.17    4.06
  -3  10   1   38.56    4.95
  -3  10   1   43.32    4.31
  -3  10   1   32.07    4.73
  -3  10   1   40.76    4.36
   2 -10  -1   61.36    5.35
   2 -10  -1   62.86    4.60
   2 -10  -1   51.07    4.10
   2 -10  -1   50.71    5.21
   2 -10  -1   56.33    4.18
  -2  10   1   49.22    4.97
  -2  10   1   54.43    4.19
  -2  10   1   53.74    4.28
  -2  10   1   51.96    4.35
  -2  10   1   63.76    5.93
  -2  10   1   47.92    4.24
   1 -10  -1 1006.26   27.11
   1 -10  -1  984.49   25.95
   1 -10  -1 1014.53   27.27
   1 -10  -1 1002.08   26.31
   1 -10  -1  984.19   25.92
  -1  10   1 1009.18   25.89
  -1  10   1 1025.94   26.09
  -1  10   1  995.02   27.11
  -1  10   1 1013.13   27.65
  -1  10   1 1026.94   26.01
  -1  10   1 1019.44   26.06
   0 -10  -1   38.01    3.53
   0 -10  -1   42.80    3.77
   0 -10  -1   43.88    4.15
   0 -10  -1   43.51    3.91
   0 -10  -1   34.42    3.51
   0 -10  -1   51.50    5.28
   0  10   1   32.39    3.60
   0  10   1   44.37    3.75
   0  10   1   43.66    3.42
   0  10   1   50.08    4.50
   0  10   1   45.19    3.81
  -1 -10  -1    2.69    2.14
  -1 -10  -1    1.91    2.07
  -1 -10  -1    3.83    2.37
  -1 -10  -1    3.43    2.38
  -1 -10  -1   -1.07    1.82
  -1 -10  -1   -5.35    2.83
   1  10   1    0.79    2.41
   1  10   1    3.49    2.96
   1  10   1    4.28    1.89
   1  10   1    2.98    2.41
   1  10   1    2.26    2.23
   1  10   1    3.76    3.00
  -2 -10  -1  103.49    5.84
  -2 -10  -1   95.76    4.91
  -2 -10  -1   91.03    5.58
  -2 -10  -1   99.83    6.37
   2  10   1   99.09    5.87
   2  10   1  102.44    6.54
   2  10   1  105.87    5.33
   2  10   1  102.49    5.26
   2  10   1   94.16    5.00
   2  10   1   97.63    5.94
  -3 -10  -1  412.93   13.05
  -3 -10  -1  426.90   13.27
  -3 -10  -1  386.20   13.55
  -3 -10  -1  397.61   12.33
   3  10   1  410.45   12.57
   3  10   1  406.11   13.28
   3  10   1  388.02   13.44
   3  10   1  404.58   12.49
   3  10   1  400.50   12.85
   3  10   1  396.75   12.12
  -4 -10  -1    3.74    3.05
  -4 -10  -1   -1.10    2.14
  -4 -10  -1   -2.20    3.10
  -4 -10  -1   -0.82    2.86
  -4 -10  -1    1.39    2.87
  -4 -10  -1    1.79    2.47
   4  10   1    0.11    2.57
   4  10   1    2.49    2.12
   4  10   1    2.50    2.47
   4  10   1   -2.53    3.01
   4  10   1    3.30    3.34
   4  10   1    2.70    2.37
   4  10   1   -0.51    2.37
  -5 -10  -1   74.38    7.19
  -5 -10  -1   83.31    6.07
  -5 -10  -1   93.60    7.26
  -5 -10  -1   86.92    8.05
  -5 -10  -1   79.41    6.84
  -5 -10  -1   80.30    5.44
   5  10   1   80.56    6.10
   5  10   1   95.21    7.55
   5  10   1   71.16    6.76
   5  10   1   97.24    6.45
   5  10   1   82.12    5.58
  -6 -10  -1   24.71    5.42
  -6 -10  -1   26.92    5.73
  -6 -10  -1   33.28    5.39
  -6 -10  -1   20.94    4.72
  -6 -10  -1   28.26    4.07
  -6 -10  -1   29.60    4.60
   6  10   1   30.20    5.92
   6  10   1   39.06    5.19
   6  10   1   30.31    3.94
   6  10   1   27.37    4.54
  -7 -10  -1    5.52    3.59
  -7 -10  -1    6.18    4.41
  -7 -10  -1    3.43    3.08
  -7 -10  -1   -4.80    4.32
   7  10   1    1.28    4.60
   7  10   1   11.16    4.03
   7  10   1    3.57    3.83
   7  10   1    4.62    2.80
  -8 -10  -1   15.43    5.50
  -8 -10  -1   18.36    5.42
  -8 -10  -1   13.89    3.96
  -8 -10  -1   17.11    5.42
   8  10   1   21.98    5.36
   8  10   1   24.64    6.37
   8  10   1   25.94    5.33
   8  10   1   20.34    5.00
   8  10   1   13.25    4.26
  -9 -10  -1    2.76    5.06
  -9 -10  -1    6.83    5.86
  -9 -10  -1   11.30    5.59
  -9 -10  -1    8.01    4.88
   9  10   1    8.55    4.76
   9  10   1   13.21    4.68
   9  10   1    6.01    4.75
   9  10   1   21.85    6.30
   7 -11  -1   29.83    5.30
   7 -11  -1   32.57    6.10
   7 -11  -1   30.86    6.23
   7 -11  -1   27.22    6.07
  -7  11   1   44.70    6.02
  -7  11   1   23.39    5.22
  -7  11   1   39.01    6.11
  -7  11   1   36.10   10.43
   6 -11  -1  139.87   10.03
   6 -11  -1  133.36    9.51
   6 -11  -1  136.77    8.21
   6 -11  -1  129.95    9.22
  -6  11   1  145.33    9.02
  -6  11   1  146.74    8.66
  -6  11   1  137.19    9.90
  -6  11   1  134.51   10.76
  -6  11   1  154.36    8.81
   5 -11  -1    4.48    3.35
   5 -11  -1    5.79    4.14
   5 -11  -1    8.99    3.94
   5 -11  -1   10.50    4.20
  -5  11   1    7.59    4.34
  -5  11   1    6.71    3.49
  -5  11   1    7.69    4.01
  -5  11   1    7.59    4.40
  -5  11   1    4.47    3.22
   4 -11  -1  638.01   20.11
   4 -11  -1  604.16   18.36
   4 -11  -1  599.18   22.70
   4 -11  -1  616.51   19.62
  -4  11   1  626.53   18.47
  -4  11   1  608.64   18.64
  -4  11   1  638.07   21.34
  -4  11   1  622.54   20.11
  -4  11   1  637.78   19.56
   3 -11  -1   96.86    7.33
   3 -11  -1  101.59    6.47
   3 -11  -1  118.32    6.80
   3 -11  -1  104.30    5.98
  -3  11   1  110.16    8.01
  -3  11   1   99.41    6.03
  -3  11   1  108.04    6.26
  -3  11   1  111.40    6.40
  -3  11   1  109.36    6.24
  -3  11   1  106.23    7.45
   2 -11  -1  816.97   23.92
   2 -11  -1  850.04   23.59
   2 -11  -1  812.97   22.58
   2 -11  -1  870.14   24.58
   2 -11  -1  854.80   22.93
  -2  11   1  855.43   23.13
  -2  11   1  870.98   22.89
  -2  11   1  866.51   22.89
  -2  11   1  866.75   22.99
  -2  11   1  860.21   25.04
  -2  11   1  846.64   24.24
   1 -11  -1    5.01    2.31
   1 -11  -1    2.49    2.94
   1 -11  -1    4.15    2.36
   1 -11  -1    1.23    2.25
   1 -11  -1    2.68    2.17
  -1  11   1    1.60    2.20
  -1  11   1   -1.07    1.73
  -1  11   1    0.76    2.52
  -1  11   1    1.55    2.04
  -1  11   1    3.21    2.19
  -1  11   1    1.35    2.78
   0 -11  -1   21.35    3.10
   0 -11  -1   25.32    3.11
   0 -11  -1   26.40    3.35
   0 -11  -1   27.20    3.30
   0 -11  -1   29.51    3.52
   0 -11  -1   28.89    4.28
   0  11   1   20.97    3.35
   0  11   1   24.94    3.63
   0  11   1   27.39    3.13
   0  11   1   31.56    3.06
   0  11   1   25.15    3.25
  -1 -11  -1    7.44    3.32
  -1 -11  -1    8.39    2.72
  -1 -11  -1   13.18    2.65
  -1 -11  -1    7.52    2.17
  -1 -11  -1    5.79    2.26
  -1 -11  -1    8.01    2.48
   1  11   1    8.41    2.17
   1  11   1    8.05    2.44
   1  11   1   12.51    3.56
   1  11   1   13.27    3.49
   1  11   1    4.06    2.43
   1  11   1    7.21    2.65
  -2 -11  -1   90.18    5.59
  -2 -11  -1   85.18    5.34
  -2 -11  -1   95.11    4.98
  -2 -11  -1   80.76    6.12
   2  11   1   83.56    5.84
   2  11   1   83.54    5.64
   2  11   1   91.97    6.33
   2  11   1   82.15    4.75
   2  11   1   87.40    5.00
   2  11   1   72.83    4.97
  -3 -11  -1  813.00   25.21
  -3 -11  -1  767.59   22.67
  -3 -11  -1  753.63   21.95
  -3 -11  -1  778.37   21.71
   3  11   1  798.81   21.91
   3  11   1  790.52   22.03
   3  11   1  748.47   20.95
   3  11   1  763.48   21.25
   3  11   1  749.15   22.31
   3  11   1  762.73   21.32
  -4 -11  -1  113.06    8.06
  -4 -11  -1  102.19    7.28
  -4 -11  -1  128.72    7.31
  -4 -11  -1  111.22    6.20
  -4 -11  -1  112.97    7.15
   4  11   1  107.00    7.35
   4  11   1  109.31    5.85
   4  11   1  108.48    6.47
   4  11   1  103.94    6.33
   4  11   1  113.52    7.56
   4  11   1  120.87    6.58
   4  11   1  103.00    5.99
  -5 -11  -1  211.37   11.21
  -5 -11  -1  218.91   11.31
  -5 -11  -1  216.10    9.22
  -5 -11  -1  257.94   10.97
  -5 -11  -1  200.68    8.51
   5  11   1  221.32   10.78
   5  11   1  217.11    8.82
   5  11   1  232.31    9.69
   5  11   1  207.05    8.45
   5  11   1  212.90    9.65
  -6 -11  -1  364.27   14.73
  -6 -11  -1  350.79   13.06
  -6 -11  -1  359.27   14.55
  -6 -11  -1  356.96   15.11
  -6 -11  -1  350.35   14.64
  -6 -11  -1  322.73   11.81
   6  11   1  334.90   20.94
   6  11   1  370.61   13.69
   6  11   1  354.13   12.04
   6  11   1  356.42   15.26
  -7 -11  -1  364.06   13.62
  -7 -11  -1  338.19   14.98
  -7 -11  -1  308.19   11.71
  -7 -11  -1  331.99   14.77
  -7 -11  -1  348.05   15.64
   7  11   1  345.83   14.00
   7  11   1  340.01   15.53
   7  11   1  354.74   13.85
   7  11   1  322.51   11.67
  -8 -11  -1  101.65    9.84
  -8 -11  -1   76.98    6.40
  -8 -11  -1  104.27    9.48
  -8 -11  -1  103.12    9.47
   8  11   1   86.90    8.95
   8  11   1  109.40    8.03
   8  11   1  111.68   10.50
   8  11   1   95.38    8.61
  -9 -11  -1   18.44    7.30
  -9 -11  -1    3.53    5.17
  -9 -11  -1   12.28    5.87
  -9 -11  -1    3.90    4.53
   9  11   1   14.37    5.25
   9  11   1    9.99    4.37
   9  11   1    6.14    5.93
   9  11   1    1.94    5.59
   9  11   1    2.57    4.43
   7 -12  -1    5.19    4.04
   7 -12  -1   -3.00    4.20
   7 -12  -1   -5.31    4.32
   7 -12  -1    2.57    5.07
  -7  12   1    0.13    4.30
  -7  12   1    3.45    3.88
  -7  12   1    0.62    4.06
  -7  12   1   -4.04    4.08
  -7  12   1    7.80    4.85
   6 -12  -1    3.10    4.19
   6 -12  -1    2.47    3.95
   6 -12  -1   -1.37    4.03
   6 -12  -1    4.24    3.73
  -6  12   1    8.99    4.74
  -6  12   1    2.75    3.54
  -6  12   1    4.46    3.96
  -6  12   1    1.14    4.45
  -6  12   1   10.00    3.89
   5 -12  -1    3.38    3.26
   5 -12  -1   -1.96    3.13
   5 -12  -1    4.06    3.58
   5 -12  -1    1.07    3.53
  -5  12   1    1.17    2.93
  -5  12   1    1.29    3.66
  -5  12   1   -1.88    3.44
  -5  12   1    0.86    3.28
  -5  12   1   -0.43    4.17
   4 -12  -1   60.56    6.28
   4 -12  -1   47.56    5.71
   4 -12  -1   68.46    5.94
   4 -12  -1   58.35    6.03
  -4  12   1   67.84    5.87
  -4  12   1   64.34    5.95
  -4  12   1   56.93    6.45
  -4  12   1   53.81    6.20
  -4  12   1   69.97    5.99
   3 -12  -1  199.65    9.80
   3 -12  -1  186.43    8.77
   3 -12  -1  184.26    9.34
   3 -12  -1  190.75    8.87
   3 -12  -1  191.94    8.25
  -3  12   1  180.07    8.37
  -3  12   1  172.06    8.06
  -3  12   1  182.74    8.14
  -3  12   1  186.64    8.16
  -3  12   1  168.75   14.43
  -3  12   1  194.24    9.65
   2 -12  -1   44.80    5.39
   2 -12  -1   51.62    4.49
   2 -12  -1   36.32    3.97
   2 -12  -1   31.18    4.64
   2 -12  -1   45.24    4.57
  -2  12   1   32.92    4.54
  -2  12   1   50.77    4.62
  -2  12   1   44.93    4.32
  -2  12   1   34.27    4.85
  -2  12   1   44.80    4.34
  -2  12   1   50.45    4.41
   1 -12  -1   94.64    6.24
   1 -12  -1   86.29    5.19
   1 -12  -1   87.80    6.66
   1 -12  -1   85.82    5.12
   1 -12  -1   85.94    5.29
  -1  12   1   83.79    5.30
  -1  12   1   84.95    6.21
  -1  12   1   85.86    5.07
  -1  12   1   89.35    5.15
  -1  12   1   90.94    4.91
  -1  12   1   85.70    6.54
   0 -12  -1   65.04    6.06
   0 -12  -1   65.72    4.59
   0 -12  -1   58.66    4.34
   0 -12  -1   59.17    5.02
   0 -12  -1   55.44    4.37
   0  12   1   66.04    4.49
   0  12   1   69.01    4.69
   0  12   1   61.25    4.10
   0  12   1   67.13    5.41
  -1 -12  -1  120.37    5.89
  -1 -12  -1   99.67    6.79
  -1 -12  -1  113.17    5.43
  -1 -12  -1  108.38    6.00
  -1 -12  -1  121.72    6.17
  -1 -12  -1  111.18    5.58
   1  12   1  104.64    6.17
   1  12   1  107.52    5.88
   1  12   1  110.05    6.68
   1  12   1  109.82    5.36
   1  12   1  107.96    6.60
   1  12   1  110.61    5.63
  -2 -12  -1  839.77   22.75
  -2 -12  -1  831.37   22.10
  -2 -12  -1  828.98   23.76
  -2 -12  -1  832.34   22.79
   2  12   1  814.03   22.18
   2  12   1  797.00   22.08
   2  12   1  816.90   23.28
   2  12   1  816.19   23.45
   2  12   1  811.42   22.57
   2  12   1  820.71   22.65
  -3 -12  -1   71.33    5.57
  -3 -12  -1   85.68    6.56
  -3 -12  -1   90.40    6.26
  -3 -12  -1   86.53    6.15
   3  12   1   80.01    6.52
   3  12   1   80.25    6.25
   3  12   1   77.71    5.98
   3  12   1   78.82    5.23
   3  12   1   80.49    5.22
   3  12   1   78.09    5.39
  -4 -12  -1  408.10   16.08
  -4 -12  -1  430.53   15.06
  -4 -12  -1  432.34   13.85
  -4 -12  -1  442.40   14.69
  -4 -12  -1  435.63   15.45
   4  12   1  456.15   13.98
   4  12   1  415.03   14.98
   4  12   1  448.60   14.12
   4  12   1  433.31   14.20
   4  12   1  425.14   15.20
   4  12   1  435.41   13.48
   4  12   1  420.47   14.08
  -5 -12  -1  385.71   13.99
  -5 -12  -1  371.63   15.31
  -5 -12  -1  384.11   13.02
  -5 -12  -1  391.33   22.08
  -5 -12  -1  360.08   14.13
   5  12   1  355.48   12.44
   5  12   1  373.08   13.38
   5  12   1  353.70   14.39
   5  12   1  347.91   12.97
   5  12   1  351.65   14.16
   5  12   1  367.95   12.20
  -6 -12  -1   -5.60    4.25
  -6 -12  -1   -0.61    3.28
  -6 -12  -1   -4.03    4.17
  -6 -12  -1    1.53    4.01
  -6 -12  -1    3.20    3.07
  -6 -12  -1    1.35    3.94
   6  12   1    3.15    4.48
   6  12   1    7.17    3.71
   6  12   1    0.23    3.04
   6  12   1    4.49    2.64
   6  12   1    1.20    2.96
  -7 -12  -1    5.65    3.86
  -7 -12  -1    3.08    4.63
  -7 -12  -1    3.59    4.29
  -7 -12  -1    6.25    3.35
  -7 -12  -1    8.20    4.76
   7  12   1    3.40    3.12
   7  12   1    4.38    3.91
   7  12   1    7.65    3.93
   7  12   1    9.62    5.08
  -8 -12  -1  104.85   11.33
  -8 -12  -1   78.19    6.31
  -8 -12  -1  105.68    9.68
  -8 -12  -1   82.99    9.20
  -8 -12  -1   94.68    9.56
   8  12   1  102.02   12.01
   8  12   1  114.62   10.87
   8  12   1  108.08    8.63
   8  12   1   99.08    6.59
  -9 -12  -1   47.53    6.80
   9  12   1   55.12    6.65
   7 -13  -1   20.01    5.94
   7 -13  -1   28.12    5.28
   7 -13  -1   24.87    5.76
   7 -13  -1   14.54    7.20
  -7  13   1   31.03    7.16
  -7  13   1   21.25    5.52
  -7  13   1   12.82    5.05
  -7  13   1   14.14    5.26
  -7  13   1   21.79    4.94
   6 -13  -1  125.78    9.74
   6 -13  -1  129.82   10.30
   6 -13  -1  145.54    8.76
   6 -13  -1  138.85   10.09
  -6  13   1  132.20    8.62
  -6  13   1  134.80    8.72
  -6  13   1  130.90   11.08
  -6  13   1  149.43   12.58
  -6  13   1  124.65    9.09
   5 -13  -1   22.44    4.93
   5 -13  -1   19.45    4.20
   5 -13  -1   24.25    5.01
   5 -13  -1   25.68    5.00
  -5  13   1   15.81    4.79
  -5  13   1   23.25    4.58
  -5  13   1   30.33    5.19
  -5  13   1   27.92    6.46
  -5  13   1   25.08    4.43
   4 -13  -1    7.96    3.57
   4 -13  -1    1.41    3.18
   4 -13  -1    8.67    3.41
   4 -13  -1   -1.11    3.06
  -4  13   1    2.26    3.07
  -4  13   1   18.22    4.71
  -4  13   1    5.90    3.30
  -4  13   1    8.65    3.76
   3 -13  -1   -3.48    2.64
   3 -13  -1   -4.54    2.57
   3 -13  -1    0.91    2.78
   3 -13  -1    3.76    3.99
  -3  13   1   -3.00    2.58
  -3  13   1   -0.48    3.56
  -3  13   1   -1.63    3.22
  -3  13   1   -1.46    2.48
  -3  13   1    5.54    2.95
  -3  13   1   -0.25    3.21
   2 -13  -1    4.62    3.02
   2 -13  -1    5.53    2.90
   2 -13  -1   16.69    3.41
   2 -13  -1    8.82    3.99
   2 -13  -1   13.49    3.39
  -2  13   1    6.16    2.86
  -2  13   1    9.07    3.67
  -2  13   1    3.32    2.95
  -2  13   1   10.17    3.10
  -2  13   1    8.16    3.28
  -2  13   1   12.46    3.03
   1 -13  -1   39.90    5.50
   1 -13  -1   41.22    4.31
   1 -13  -1   37.73    4.16
   1 -13  -1   37.70    4.29
   1 -13  -1   35.78    3.85
  -1  13   1   35.18    3.85
  -1  13   1   32.16    4.65
  -1  13   1   38.45    3.79
  -1  13   1   29.18    4.68
  -1  13   1   31.44    3.80
   0 -13  -1  174.76    8.16
   0 -13  -1  179.71    7.57
   0 -13  -1  183.27    7.64
   0 -13  -1  167.84    7.27
   0 -13  -1  180.71    9.06
   0  13   1  195.89    8.81
   0  13   1  181.20    7.14
   0  13   1  185.37    8.90
   0  13   1  181.79    7.25
   0  13   1  180.67    7.52
  -1 -13  -1  177.13    7.63
  -1 -13  -1  199.84    8.08
  -1 -13  -1  179.41    7.43
  -1 -13  -1  206.31    7.71
  -1 -13  -1  192.75    8.21
  -1 -13  -1  171.23    8.84
   1  13   1  184.72    7.43
   1  13   1  177.44    8.62
   1  13   1  175.66    8.75
   1  13   1  184.91    8.37
   1  13   1  171.22    7.71
   1  13   1  180.61    7.18
  -2 -13  -1   23.95    4.33
  -2 -13  -1   24.49    3.68
  -2 -13  -1   27.06    3.99
  -2 -13  -1   28.47    3.47
   2  13   1   29.26    4.66
   2  13   1   23.26    3.79
   2  13   1   25.18    3.46
   2  13   1   25.73    3.27
   2  13   1   32.11    3.58
   2  13   1   32.73    4.72
  -3 -13  -1   -0.34    2.73
  -3 -13  -1    3.76    3.53
  -3 -13  -1    4.52    3.05
  -3 -13  -1    0.18    2.40
   3  13   1    2.40    2.28
   3  13   1   -0.77    3.36
   3  13   1    1.01    2.43
   3  13   1    1.21    3.01
   3  13   1    2.43    3.33
   3  13   1    0.43    2.47
  -4 -13  -1    2.39    4.14
  -4 -13  -1    3.37    3.09
  -4 -13  -1    0.56    2.66
  -4 -13  -1    2.24    3.66
  -4 -13  -1    2.75    3.50
   4  13   1    3.35    3.63
   4  13   1    3.05    6.32
   4  13   1    0.33    2.82
   4  13   1    1.92    2.60
   4  13   1   -0.35    3.46
   4  13   1    3.48    2.57
   4  13   1    1.81    2.90
  -5 -13  -1  169.93    9.57
  -5 -13  -1  173.62    9.78
  -5 -13  -1  175.48    8.45
  -5 -13  -1  157.39   10.61
   5  13   1  190.04    9.04
   5  13   1  173.73    8.51
   5  13   1  160.75    9.57
   5  13   1  163.75    9.98
   5  13   1  189.42    8.46
   5  13   1  162.32    7.86
  -6 -13  -1   10.62    5.36
  -6 -13  -1    7.60    4.25
  -6 -13  -1    7.93    7.87
  -6 -13  -1   11.78    4.60
  -6 -13  -1    4.74    3.36
   6  13   1    6.54    4.66
   6  13   1    5.79    2.97
   6  13   1   17.26    4.22
   6  13   1   13.72    3.61
   6  13   1   12.52    3.85
  -7 -13  -1   71.62    6.81
  -7 -13  -1   93.24    9.51
  -7 -13  -1   83.51    8.53
  -7 -13  -1   78.64    8.57
   7  13   1   74.92    7.14
   7  13   1   89.15    7.84
   7  13   1   78.21    6.45
   7  13   1   74.01    6.18
   7  13   1   75.70    8.42
  -8 -13  -1   -1.47    3.94
  -8 -13  -1    3.87    5.01
  -8 -13  -1    4.95    5.02
  -8 -13  -1    2.82    5.41
  -8 -13  -1    0.33    4.92
   8  13   1    2.60    4.42
   8  13   1    7.75    5.59
   8  13   1    7.77    4.45
   8  13   1    2.40    3.15
   8  13   1    1.03    4.07
   6 -14  -1   20.26    4.55
   6 -14  -1    1.25    4.41
   6 -14  -1    7.47    4.82
   6 -14  -1    6.44    4.24
  -6  14   1    6.51    5.64
  -6  14   1   13.44    4.21
  -6  14   1    9.58    4.84
   5 -14  -1    9.06    4.73
   5 -14  -1    4.70    3.96
   5 -14  -1    7.45    3.66
   5 -14  -1    3.72    3.97
  -5  14   1    5.69    3.47
  -5  14   1    5.12    3.70
  -5  14   1    7.00    4.10
  -5  14   1   -2.29    4.13
  -5  14   1    8.26    5.28
   4 -14  -1   25.12    5.05
   4 -14  -1   27.91    4.95
   4 -14  -1   37.46    6.07
   4 -14  -1   27.04    5.43
   4 -14  -1   29.40    4.52
  -4  14   1   24.02    5.18
  -4  14   1   29.57    4.37
  -4  14   1   24.61    4.44
  -4  14   1   31.25    4.76
  -4  14   1   31.64    4.87
   3 -14  -1   -3.84    3.94
   3 -14  -1   -0.54    2.83
   3 -14  -1   -2.03    2.65
   3 -14  -1   -1.30    3.18
  -3  14   1   -0.20    2.83
  -3  14   1   -1.41    2.89
  -3  14   1    0.84    2.73
  -3  14   1    3.68    3.38
  -3  14   1    4.94    3.83
   2 -14  -1   -1.63    2.81
   2 -14  -1    0.02    3.16
   2 -14  -1   -3.51    2.73
   2 -14  -1   -3.19    3.86
   2 -14  -1   -4.71    2.78
  -2  14   1    0.36    2.98
  -2  14   1   -2.74    2.49
  -2  14   1   -3.16    3.15
  -2  14   1    2.12    2.90
  -2  14   1   -0.73    3.23
  -2  14   1    1.82    3.12
   1 -14  -1   32.81    4.19
   1 -14  -1   18.22    3.71
   1 -14  -1   24.53    5.29
   1 -14  -1   29.74    3.91
   1 -14  -1   26.41    3.95
  -1  14   1   28.22    4.78
  -1  14   1   25.50    3.38
  -1  14   1   29.10    3.76
  -1  14   1   23.45    4.33
  -1  14   1   28.46    3.87
   0 -14  -1    6.25    2.99
   0 -14  -1    6.88    3.11
   0 -14  -1    9.95    4.54
   0 -14  -1   10.14    2.99
   0 -14  -1    3.18    2.78
   0  14   1   12.10    3.15
   0  14   1    9.92    2.66
   0  14   1    6.24    3.61
   0  14   1    5.77    2.74
   0  14   1    3.47    2.94
  -1 -14  -1  351.69   12.18
  -1 -14  -1  371.81   12.07
  -1 -14  -1  391.68   13.42
  -1 -14  -1  383.83   12.74
  -1 -14  -1  361.88   12.71
  -1 -14  -1  356.51   13.61
   1  14   1  385.34   12.13
   1  14   1  366.81   13.22
   1  14   1  345.71   12.13
   1  14   1  360.87   13.12
   1  14   1  360.42   13.61
   1  14   1  378.36   11.94
  -2 -14  -1   88.92    7.26
  -2 -14  -1   87.18    5.50
  -2 -14  -1   93.56    5.75
  -2 -14  -1   86.61    6.41
  -2 -14  -1  107.35    6.64
   2  14   1   92.52    5.74
   2  14   1   91.22    6.45
   2  14   1   93.04    6.36
   2  14   1   83.06    5.45
   2  14   1   93.14    7.02
   2  14   1   85.84    6.83
  -3 -14  -1   15.13    3.93
  -3 -14  -1    6.74    3.34
  -3 -14  -1    3.87    2.75
  -3 -14  -1    7.76    3.88
   3  14   1    7.50    4.06
   3  14   1    6.52    2.86
   3  14   1    3.78    2.87
   3  14   1    9.90    3.66
   3  14   1    4.84    3.66
  -4 -14  -1   15.34    5.19
  -4 -14  -1    6.17    3.95
  -4 -14  -1    2.65    7.10
  -4 -14  -1   15.87    4.22
  -4 -14  -1    9.54    3.26
   4  14   1   17.27    4.96
   4  14   1    9.99    4.01
   4  14   1   11.98    3.50
   4  14   1   10.69    3.92
   4  14   1    9.91    3.24
   4  14   1   11.05    3.54
  -5 -14  -1  119.17    7.42
  -5 -14  -1  128.29    8.62
  -5 -14  -1  128.43   10.02
   5  14   1  115.59    7.25
   5  14   1  129.25    7.79
   5  14   1  119.86    6.91
   5  14   1  110.59    7.36
   5  14   1  120.17    7.48
   5  14   1  113.41    8.83
  -6 -14  -1   11.48    5.79
  -6 -14  -1    8.69    4.58
  -6 -14  -1    6.57    4.64
  -6 -14  -1   19.27    5.88
  -6 -14  -1   13.73    4.05
   6  14   1   11.68    4.78
   6  14   1   14.94    3.56
   6  14   1   15.25    4.27
   6  14   1    9.15    3.48
   6  14   1   22.16    4.70
  -7 -14  -1   36.66    5.32
  -7 -14  -1   24.73    6.25
  -7 -14  -1   32.35    6.88
  -7 -14  -1   37.62    6.33
  -7 -14  -1   24.61    5.90
   7  14   1   39.10    6.43
   7  14   1   36.33    6.71
   7  14   1   30.08    5.38
   7  14   1   22.03    3.92
   7  14   1   37.70    5.54
   7  14   1   31.62    4.69
  -8 -14  -1    3.78    4.78
  -8 -14  -1    7.49    4.42
  -8 -14  -1   -5.89    4.55
  -8 -14  -1    4.69    5.09
  -8 -14  -1    0.78    4.94
   8  14   1    6.85    4.49
   8  14   1    0.94    3.16
   8  14   1    9.21    5.23
   8  14   1   -4.01    3.91
   8  14   1    9.57    5.66
   8  14   1   -3.22    4.32
   6 -15  -1   56.72    7.75
   6 -15  -1   50.83    7.50
   6 -15  -1   45.54    8.30
  -6  15   1   51.37    8.34
  -6  15   1   58.29    7.04
  -6  15   1   62.24    6.91
  -6  15   1   54.02    6.31
  -6  15   1   57.28    6.29
   5 -15  -1   17.85    4.16
   5 -15  -1   20.94    5.10
   5 -15  -1   23.35    5.49
   5 -15  -1    8.59    4.45
   5 -15  -1   15.93    5.67
  -5  15   1   10.56    5.09
  -5  15   1   13.77    4.49
  -5  15   1    9.87    4.76
  -5  15   1   23.04    4.51
  -5  15   1   18.00    4.25
  -5  15   1   17.97    4.62
   4 -15  -1    4.13    3.82
   4 -15  -1    2.17    4.52
   4 -15  -1    5.49    3.83
   4 -15  -1   -2.77    3.30
   4 -15  -1    3.52    3.30
  -4  15   1    2.58    3.46
  -4  15   1    3.65    4.25
  -4  15   1    1.95    5.06
  -4  15   1    1.01    3.28
  -4  15   1    2.57    3.15
   3 -15  -1  509.51   17.65
   3 -15  -1  466.61   17.01
   3 -15  -1  487.93   16.56
   3 -15  -1  471.21   16.48
   3 -15  -1  492.62   15.63
  -3  15   1  461.36   15.69
  -3  15   1  464.73   15.23
  -3  15   1  462.81   15.22
  -3  15   1  442.01   14.95
  -3  15   1  456.37   16.71
   2 -15  -1   42.74    5.73
   2 -15  -1   40.07    6.85
   2 -15  -1   36.94    4.98
   2 -15  -1   36.71    4.64
   2 -15  -1   33.55    4.37
  -2  15   1   42.04    4.80
  -2  15   1   27.28    5.33
  -2  15   1   43.24    4.66
  -2  15   1   34.78    5.22
  -2  15   1   36.10    4.41
  -2  15   1   37.21    4.44
   1 -15  -1  280.44   12.26
   1 -15  -1  261.90   10.56
   1 -15  -1  263.55   10.36
   1 -15  -1  254.62   11.26
   1 -15  -1  245.86    9.87
  -1  15   1  248.19   10.03
  -1  15   1  271.19   11.46
  -1  15   1  274.78   10.45
  -1  15   1  312.18   13.90
  -1  15   1  279.78    9.84
   0 -15  -1  164.57    7.87
   0 -15  -1  166.06    7.62
   0 -15  -1  153.96    9.31
   0 -15  -1  181.50    8.88
   0 -15  -1  177.96    8.10
   0  15   1  160.67    9.31
   0  15   1  163.79    7.79
   0  15   1  164.75    7.40
   0  15   1  196.13    9.50
   0  15   1  168.83    7.59
  -1 -15  -1   30.27    4.18
  -1 -15  -1   35.09    4.26
  -1 -15  -1   21.22    3.67
  -1 -15  -1   39.01    5.97
  -1 -15  -1   21.07    4.04
   1  15   1   40.99    5.40
   1  15   1   24.26    4.34
   1  15   1   21.59    5.04
   1  15   1   19.95    3.77
   1  15   1   25.82    3.64
  -2 -15  -1  106.28    8.08
  -2 -15  -1  108.49    6.39
  -2 -15  -1  103.25    6.88
  -2 -15  -1   93.25    7.05
  -2 -15  -1  107.42    7.18
   2  15   1  103.74    7.07
   2  15   1  103.02    7.65
   2  15   1  105.54    6.32
   2  15   1  113.39    6.39
   2  15   1  104.06    8.14
   2  15   1  104.43    7.10
  -3 -15  -1  102.94    6.29
  -3 -15  -1   99.31    8.17
  -3 -15  -1  102.58    7.35
   3  15   1   92.90    8.43
   3  15   1   91.95    6.66
   3  15   1  106.54    7.57
   3  15   1  104.18    7.71
   3  15   1   88.64    6.19
   3  15   1  106.57    8.29
  -4 -15  -1  271.07   11.73
  -4 -15  -1  275.54   12.62
  -4 -15  -1  288.81   10.73
  -4 -15  -1  250.96   12.30
  -4 -15  -1  280.91   13.71
   4  15   1  275.07   10.69
   4  15   1  265.89   11.97
   4  15   1  290.54   11.71
   4  15   1  248.57   10.66
   4  15   1  304.59   12.71
   4  15   1  290.43   11.28
  -5 -15  -1   20.75    5.62
  -5 -15  -1   22.30    4.22
  -5 -15  -1   20.74    5.01
  -5 -15  -1   25.44    5.42
  -5 -15  -1   16.70    4.88
   5  15   1   20.53    3.71
   5  15   1    8.34    7.68
   5  15   1   23.60    4.32
   5  15   1   27.73    5.04
   5  15   1   34.90    4.99
  -6 -15  -1  130.38    8.17
  -6 -15  -1  119.14   10.36
  -6 -15  -1  131.20   10.50
  -6 -15  -1  118.96    9.45
  -6 -15  -1  114.48    9.13
   6  15   1  131.02    8.49
   6  15   1  125.58    8.13
   6  15   1  130.40    7.97
   6  15   1  121.40    7.29
   6  15   1  119.32    9.67
  -7 -15  -1   -4.05    4.71
  -7 -15  -1    4.01    4.68
  -7 -15  -1   -0.52    4.39
  -7 -15  -1   -6.09    4.93
  -7 -15  -1    1.61    3.72
   7  15   1   10.78    4.50
   7  15   1    8.70    4.22
   7  15   1    4.72    4.63
   7  15   1    2.32    3.51
   7  15   1   10.48    5.21
  -8 -15  -1   15.23    5.67
  -8 -15  -1   20.47    6.44
  -8 -15  -1   10.42    5.78
  -8 -15  -1    9.34    5.75
  -8 -15  -1   12.00    4.64
   8  15   1   10.49    5.21
   8  15   1   14.24    5.04
   8  15   1   16.03    6.18
   8  15   1   13.25    4.07
   8  15   1   13.68    5.56
   8  15   1    4.34    3.55
   6 -16  -1    5.92    3.86
   6 -16  -1    4.22    4.86
   6 -16  -1   -1.25    4.66
   6 -16  -1    5.86    5.32
   6 -16  -1   10.32    5.20
  -6  16   1    7.17    4.78
  -6  16   1    0.62    3.88
  -6  16   1    7.23    4.05
  -6  16   1    2.00    4.29
  -6  16   1    7.72    4.53
   5 -16  -1    6.04    4.91
   5 -16  -1   14.21    4.90
   5 -16  -1    0.73    3.88
   5 -16  -1   10.17    4.12
   5 -16  -1    5.67    4.15
  -5  16   1    2.38    4.63
  -5  16   1   10.75    4.43
  -5  16   1    5.56    3.82
  -5  16   1    9.60    3.80
  -5  16   1    7.93    4.80
   4 -16  -1  193.07    9.50
   4 -16  -1  185.03   11.14
   4 -16  -1  173.91   10.83
   4 -16  -1  191.98   10.46
   4 -16  -1  167.70   10.15
  -4  16   1  186.19   10.77
  -4  16   1  185.71    9.12
  -4  16   1  182.37    9.63
  -4  16   1  158.27    8.79
  -4  16   1  186.96    9.24
   3 -16  -1    1.69    3.29
   3 -16  -1    7.22    3.79
   3 -16  -1    1.42    3.30
   3 -16  -1    2.52    4.54
   3 -16  -1    4.35    3.65
  -3  16   1    4.35    3.47
  -3  16   1    4.04    3.98
  -3  16   1    4.71    3.26
  -3  16   1   -4.11    4.68
  -3  16   1   -0.98    3.05
   2 -16  -1  202.44   10.84
   2 -16  -1  196.21   10.34
   2 -16  -1  191.42    9.58
   2 -16  -1  190.66    9.05
   2 -16  -1  159.95    9.31
  -2  16   1  221.53   11.58
  -2  16   1  203.07    9.06
  -2  16   1  173.58    8.56
  -2  16   1  199.02   10.32
  -2  16   1  188.86    8.72
  -2  16   1  198.54    8.58
   1 -16  -1   31.83    4.67
   1 -16  -1   26.14    4.19
   1 -16  -1   32.58    4.59
   1 -16  -1   24.40    5.55
   1 -16  -1   20.11    4.08
  -1  16   1   38.80    4.34
  -1  16   1   32.10    5.18
  -1  16   1   26.59    5.15
  -1  16   1   27.12    4.15
  -1  16   1   41.88    4.53
   0 -16  -1   40.88    6.83
   0 -16  -1   27.77    4.66
   0 -16  -1   34.54    4.81
   0 -16  -1   35.38    4.66
   0 -16  -1   34.35    4.43
   0  16   1   33.31    4.10
   0  16   1   27.95    5.27
   0  16   1   39.35    4.47
   0  16   1   30.82    4.28
   0  16   1   39.72    6.04
  -1 -16  -1   56.07    6.01
  -1 -16  -1   62.03    7.33
  -1 -16  -1   54.78    5.28
  -1 -16  -1   57.45    5.40
  -1 -16  -1   75.33    6.52
  -1 -16  -1   54.23    5.58
   1  16   1   67.86    6.17
   1  16   1   57.97    5.31
   1  16   1   57.51    6.13
   1  16   1   48.57    6.39
   1  16   1   59.68    5.07
   1  16   1   57.23    5.83
  -2 -16  -1  363.41   12.19
  -2 -16  -1  318.44   12.58
  -2 -16  -1  334.23   14.67
   2  16   1  337.26   13.59
   2  16   1  347.41   13.56
   2  16   1  340.35   12.28
   2  16   1  347.94   13.04
   2  16   1  337.70   11.92
   2  16   1  347.42   12.69
  -3 -16  -1   96.23    6.46
  -3 -16  -1   99.55    8.28
  -3 -16  -1   84.73    7.35
   3  16   1  100.96    7.81
   3  16   1   94.16    6.87
   3  16   1   96.16    8.19
   3  16   1   79.37    7.31
   3  16   1  107.88    6.79
   3  16   1  101.08    6.53
  -4 -16  -1   75.52    6.21
  -4 -16  -1   66.42    7.50
  -4 -16  -1   68.67    6.89
  -4 -16  -1   62.74    7.93
  -4 -16  -1   71.14    7.03
   4  16   1   74.80    6.28
   4  16   1   77.29    7.09
   4  16   1   86.19    8.07
   4  16   1   73.99    6.21
   4  16   1   77.94    7.12
   4  16   1   78.35    6.35
  -5 -16  -1   32.21    6.58
  -5 -16  -1   23.95    4.95
  -5 -16  -1   31.61    4.69
  -5 -16  -1   28.75    5.45
  -5 -16  -1   47.42    6.90
   5  16   1   26.41    4.59
   5  16   1   41.97    5.73
   5  16   1   26.45    4.40
   5  16   1   26.35    4.05
   5  16   1   28.51    4.92
   5  16   1   29.65    5.48
  -6 -16  -1    2.98    3.38
  -6 -16  -1    1.96    4.57
  -6 -16  -1   -2.39    5.32
  -6 -16  -1    3.93    4.44
  -6 -16  -1   -7.55    3.67
   6  16   1    1.02    3.55
   6  16   1    3.13    4.41
   6  16   1   -0.09    3.56
   6  16   1   -2.85    3.37
   6  16   1    3.35    4.70
   6  16   1   -0.63    2.79
  -7 -16  -1   50.70    8.64
  -7 -16  -1   38.76    5.95
  -7 -16  -1   47.05    7.59
  -7 -16  -1   44.87    7.39
  -7 -16  -1   37.08    6.31
   7  16   1   48.69    7.72
   7  16   1   51.84    6.69
   7  16   1   43.18    5.04
   7  16   1   41.54    7.34
   7  16   1   51.48    5.95
   7  16   1   53.15    6.53
  -8 -16  -1    5.46    5.44
  -8 -16  -1   -1.31    5.26
   8  16   1   -0.53    3.51
   5 -17  -1  117.51    9.99
   5 -17  -1   77.96    8.63
   5 -17  -1  107.31    9.39
   5 -17  -1  112.79   10.60
  -5  17   1  105.89    7.62
  -5  17   1  112.54    8.62
  -5  17   1   83.03    7.55
  -5  17   1  107.77    8.04
  -5  17   1   90.33    9.72
   4 -17  -1  108.65    8.81
   4 -17  -1  117.65    9.64
   4 -17  -1  125.39    9.15
   4 -17  -1  126.78    8.30
   4 -17  -1  122.74   10.15
  -4  17   1  115.15    9.18
  -4  17   1  107.18   10.69
  -4  17   1  134.60    8.18
  -4  17   1  134.34    8.06
  -4  17   1  123.02    8.47
   3 -17  -1   26.56    6.60
   3 -17  -1   21.76    4.97
   3 -17  -1   24.90    5.05
   3 -17  -1   15.95    4.33
   3 -17  -1   28.96    5.45
  -3  17   1   26.98    4.25
  -3  17   1   27.92    4.85
  -3  17   1   23.74    8.81
  -3  17   1   13.34    5.32
  -3  17   1   14.69    3.75
   2 -17  -1  298.94   13.69
   2 -17  -1  297.49   11.87
   2 -17  -1  319.34   12.49
   2 -17  -1  301.62   12.61
   2 -17  -1  293.33   13.21
  -2  17   1  285.95   11.30
  -2  17   1  285.56   11.10
  -2  17   1  302.60   11.80
  -2  17   1  329.34   13.24
   1 -17  -1   47.90    6.95
   1 -17  -1   45.39    5.35
   1 -17  -1   43.74    8.92
   1 -17  -1   45.43    5.92
  -1  17   1   46.10    4.96
  -1  17   1   43.66    4.77
  -1  17   1   47.13    7.18
  -1  17   1   41.26    6.10
  -1  17   1   41.91    4.74
  -1  17   1   40.83    5.83
   0 -17  -1    1.31    3.02
   0 -17  -1    7.88    4.80
   0 -17  -1    4.03    3.20
   0  17   1    0.44    3.46
   0  17   1   -4.38    3.16
   0  17   1    5.78    2.83
   0  17   1   -0.50    3.15
   0  17   1    0.54    4.09
   0  17   1    5.13    2.91
  -1 -17  -1   52.89    5.84
  -1 -17  -1   53.89    5.59
  -1 -17  -1   45.54    5.30
  -1 -17  -1   61.62    6.12
  -1 -17  -1   49.71    6.52
   1  17   1   63.22    5.37
   1  17   1   62.27   11.61
   1  17   1   61.92    5.63
   1  17   1   60.55    5.40
   1  17   1   52.56    5.90
   1  17   1   63.18    6.56
  -2 -17  -1  477.75   16.68
  -2 -17  -1  511.31   16.87
  -2 -17  -1  514.47   18.23
  -2 -17  -1  505.30   15.96
   2  17   1  497.42   19.17
   2  17   1  469.32   17.15
   2  17   1  483.12   17.36
   2  17   1  494.57   15.81
   2  17   1  510.73   16.52
   2  17   1  518.24   17.98
  -3 -17  -1  388.46   13.42
  -3 -17  -1  382.84   14.42
  -3 -17  -1  401.19   15.95
  -3 -17  -1  389.34   14.70
   3  17   1  381.90   14.36
   3  17   1  378.01   15.18
   3  17   1  365.77   14.05
   3  17   1  407.99   13.74
   3  17   1  404.10   13.73
   3  17   1  383.45   15.05
  -4 -17  -1    7.57    3.97
  -4 -17  -1   10.04    4.09
  -4 -17  -1    8.50    5.25
  -4 -17  -1   -0.10    4.49
  -4 -17  -1    8.75    3.39
   4  17   1    3.78    4.16
   4  17   1    8.18    3.64
   4  17   1   10.25    3.59
   4  17   1    6.50    4.36
   4  17   1    9.98    3.47
   4  17   1    2.63    4.78
  -5 -17  -1   70.82    7.95
  -5 -17  -1   64.56    6.19
  -5 -17  -1   73.08    7.62
  -5 -17  -1   46.07    7.26
  -5 -17  -1   61.39    7.38
   5  17   1   81.70    8.75
   5  17   1   73.22    7.54
   5  17   1   74.25    7.17
   5  17   1   72.20    6.68
   5  17   1   82.88    7.02
   5  17   1   74.00    6.89
  -6 -17  -1   26.97    5.84
  -6 -17  -1   30.56    7.38
  -6 -17  -1   29.84    5.15
  -6 -17  -1   30.25    6.44
  -6 -17  -1   31.89    7.02
   6  17   1   28.72    4.41
   6  17   1   24.11    5.02
   6  17   1   24.80    5.80
   6  17   1   26.23    6.05
   6  17   1   31.58    5.27
   6  17   1   37.87    5.49
  -7 -17  -1    1.58    3.58
  -7 -17  -1    1.04    4.91
  -7 -17  -1    1.81    5.20
  -7 -17  -1   -0.13    6.01
  -7 -17  -1   -5.35    4.49
   7  17   1   -3.20    3.67
   7  17   1    3.92    4.69
   7  17   1   -4.62    3.56
   7  17   1    0.98    4.76
   7  17   1   -0.86    3.39
   7  17   1   -2.34    2.89
   5 -18  -1   28.43    6.11
   5 -18  -1   30.96    6.13
   5 -18  -1   37.89    5.77
   5 -18  -1   35.31    7.33
   5 -18  -1   34.74    6.57
  -5  18   1   23.37    4.88
  -5  18   1   37.23    5.89
  -5  18   1   30.43    5.15
  -5  18   1   37.74    6.95
   4 -18  -1    3.40    3.88
   4 -18  -1    1.85    4.55
   4 -18  -1    2.89    5.57
   4 -18  -1    4.07    4.63
   4 -18  -1    3.28    4.37
  -4  18   1    5.25    4.67
  -4  18   1    0.86    3.75
  -4  18   1    2.21    3.74
  -4  18   1    9.39    3.72
  -4  18   1    4.18    4.60
  -4  18   1    0.16    3.97
   3 -18  -1   24.75    6.11
   3 -18  -1   26.91    5.00
   3 -18  -1   35.29    5.68
   3 -18  -1   29.12    5.51
   3 -18  -1   26.97    5.31
  -3  18   1   34.86    5.25
  -3  18   1   29.28    4.33
  -3  18   1   33.03    5.75
  -3  18   1   22.72    4.56
  -3  18   1   28.94    4.91
  -3  18   1   22.22    5.51
   2 -18  -1    4.10    3.54
   2 -18  -1    6.44    3.86
   2 -18  -1    3.54    3.70
   2 -18  -1    0.80    3.51
   2 -18  -1   -1.08    5.27
  -2  18   1    8.50    3.70
  -2  18   1    7.05    3.41
  -2  18   1    8.16    5.23
  -2  18   1    3.31    4.04
   1 -18  -1  145.49    8.61
   1 -18  -1  166.57    8.84
   1 -18  -1  158.57    9.68
   1 -18  -1  160.83   10.84
  -1  18   1  157.98   10.33
  -1  18   1  155.58    8.27
  -1  18   1  155.92    7.79
  -1  18   1  159.38    9.55
  -1  18   1  153.58    8.17
   0 -18  -1  690.22   21.44
   0 -18  -1  708.00   23.41
   0 -18  -1  727.25   22.63
   0 -18  -1  715.25   21.47
   0  18   1  746.24   23.98
   0  18   1  690.14   20.77
   0  18   1  694.47   20.87
   0  18   1  681.52   22.45
   0  18   1  731.08   23.47
   0  18   1  701.92   20.86
  -1 -18  -1   46.05    5.35
  -1 -18  -1   64.60    7.68
  -1 -18  -1   56.26    6.39
  -1 -18  -1   50.94    5.42
   1  18   1   80.34   10.41
   1  18   1   59.24    6.91
   1  18   1   57.07    5.39
   1  18   1   57.76    7.25
   1  18   1   55.57    6.29
   1  18   1   48.84    5.57
  -2 -18  -1   19.35    4.48
  -2 -18  -1   16.53    4.33
  -2 -18  -1   11.04    5.32
  -2 -18  -1   16.23    3.76
   2  18   1   17.62    3.89
   2  18   1   16.56    4.35
   2  18   1   18.50    6.11
   2  18   1   16.38    4.35
   2  18   1   10.89    3.64
   2  18   1    7.87    4.50
  -3 -18  -1  138.93    9.10
  -3 -18  -1  130.66    8.83
  -3 -18  -1  134.50    9.67
  -3 -18  -1  136.26    7.89
   3  18   1  139.91    9.50
   3  18   1  144.38    7.98
   3  18   1  139.54    7.84
   3  18   1  138.38    8.88
   3  18   1  136.88    9.55
   3  18   1  149.66    8.69
  -4 -18  -1   34.64    5.61
  -4 -18  -1   33.75    4.64
  -4 -18  -1   33.39    6.52
  -4 -18  -1   31.36    5.58
   4  18   1   43.98    6.06
   4  18   1   39.75    5.00
   4  18   1   36.83    4.99
   4  18   1   40.57    5.41
   4  18   1   44.92    6.97
   4  18   1   45.45    6.70
   4  18   1   29.04    4.94
  -5 -18  -1  103.89    8.97
  -5 -18  -1   96.85    7.29
  -5 -18  -1   83.88    8.46
  -5 -18  -1  111.72   11.52
  -5 -18  -1   97.49    9.30
   5  18   1   94.40    8.78
   5  18   1   97.24    7.59
   5  18   1   94.36    7.67
   5  18   1   98.94    7.73
   5  18   1   90.39    7.02
   5  18   1  106.02    8.25
   5  18   1   98.90    9.42
  -6 -18  -1   38.09   10.18
  -6 -18  -1   44.97    7.90
  -6 -18  -1   36.96    5.57
  -6 -18  -1   31.40    6.48
  -6 -18  -1   39.04    8.11
   6  18   1   37.30    5.31
   6  18   1   46.39    6.08
   6  18   1   48.59    6.31
   6  18   1   31.38    4.78
   6  18   1   45.38    6.94
   6  18   1   45.67    6.18
   6  18   1   37.79    7.47
  -7 -18  -1   -1.64    3.54
  -7 -18  -1   -2.11    4.87
  -7 -18  -1   -5.89    4.46
  -7 -18  -1    6.87    5.89
  -7 -18  -1    6.87    5.74
   7  18   1    3.30    3.47
   7  18   1    1.46    5.31
   7  18   1    2.48    4.15
   7  18   1    6.01    5.50
   7  18   1   -0.51    3.50
   7  18   1   -3.59    3.66
   4 -19  -1  143.64    9.18
   4 -19  -1  152.53   11.00
   4 -19  -1  119.94    9.79
   4 -19  -1  129.49    9.94
  -4  19   1  159.14   12.66
  -4  19   1  138.56    9.34
  -4  19   1  136.42    8.47
  -4  19   1  125.66    8.51
  -4  19   1  152.51    8.66
  -4  19   1  141.38   11.93
   3 -19  -1   88.16    9.81
   3 -19  -1   79.09    7.32
   3 -19  -1   77.76    7.68
   3 -19  -1   94.21    8.22
  -3  19   1   68.76    8.98
  -3  19   1   65.41    8.05
  -3  19   1   94.28    6.96
  -3  19   1   79.94   10.88
  -3  19   1   93.91    8.47
   2 -19  -1   57.19    6.16
   2 -19  -1   48.68    6.39
   2 -19  -1   59.45    8.44
   2 -19  -1   64.56    7.71
   2 -19  -1   54.27    6.53
  -2  19   1   67.86    6.26
  -2  19   1   68.17    6.36
  -2  19   1   57.68    6.95
  -2  19   1   61.62    5.78
  -2  19   1   57.64    7.75
  -2  19   1   59.98    8.42
   1 -19  -1    6.53    3.82
   1 -19  -1   -1.69    4.85
   1 -19  -1    7.34    3.67
   1 -19  -1   -1.36    3.34
  -1  19   1    0.17    3.08
  -1  19   1   -1.23    3.26
  -1  19   1    6.32    4.50
  -1  19   1    1.90    3.42
  -1  19   1    5.36    5.71
   0 -19  -1   42.74    5.57
   0 -19  -1   48.46    5.58
   0 -19  -1   58.23    7.33
   0 -19  -1   52.08    6.51
   0  19   1   41.72    6.53
   0  19   1   46.23    5.30
   0  19   1   64.13    5.93
   0  19   1   51.33    7.09
  -1 -19  -1  398.75   14.95
  -1 -19  -1  395.39   14.04
  -1 -19  -1  396.37   16.13
  -1 -19  -1  384.22   14.37
   1  19   1  388.70   13.52
   1  19   1  371.75   16.14
   1  19   1  363.70   13.73
   1  19   1  370.73   15.87
   1  19   1  369.32   13.40
  -2 -19  -1    5.13    4.76
  -2 -19  -1   -4.25    2.91
  -2 -19  -1    0.57    3.47
  -2 -19  -1   -0.69    3.41
   2  19   1   -4.63    4.37
   2  19   1    4.38    3.68
   2  19   1   -3.40    3.91
   2  19   1   -3.02    3.51
   2  19   1   -0.96    2.81
   2  19   1    3.36    3.03
  -3 -19  -1    6.31    4.78
  -3 -19  -1    4.74    3.30
  -3 -19  -1   -3.36    3.49
  -3 -19  -1    0.94    3.81
   3  19   1    1.68    4.20
   3  19   1    0.87    3.19
   3  19   1    4.24    3.18
   3  19   1   -0.56    4.28
   3  19   1   -0.98    3.24
  -4 -19  -1   11.01    4.65
  -4 -19  -1    5.18    3.39
  -4 -19  -1    8.54    4.39
  -4 -19  -1   10.59    4.95
   4  19   1    4.88    3.70
   4  19   1    7.61    5.47
   4  19   1    9.26    4.88
   4  19   1    9.17    3.57
   4  19   1   12.03    4.58
   4  19   1    7.62    3.78
   4  19   1    5.63    3.50
  -5 -19  -1  205.76   10.16
  -5 -19  -1  206.84   12.28
  -5 -19  -1  174.29   12.96
  -5 -19  -1  197.58   11.34
  -5 -19  -1  203.97   11.85
   5  19   1  206.31   10.60
   5  19   1  210.70   11.76
   5  19   1  186.59   10.34
   5  19   1  197.76   12.45
   5  19   1  188.30   12.07
   5  19   1  198.09   10.04
   5  19   1  191.50    9.99
  -6 -19  -1    1.64    3.90
  -6 -19  -1    5.77    4.98
  -6 -19  -1   10.05    7.11
  -6 -19  -1   -3.77    4.21
  -6 -19  -1    1.97    5.60
   6  19   1    2.85    5.68
   6  19   1   -2.52    3.42
   6  19   1    0.23    4.15
   6  19   1    3.57    3.42
   6  19   1    4.92    4.05
   6  19   1   -0.25    4.67
   3 -20  -1  121.70   10.26
   3 -20  -1  128.69    9.78
   3 -20  -1  124.85    9.52
   3 -20  -1  150.60   11.85
  -3  20   1  105.18    9.95
  -3  20   1  134.77    8.72
  -3  20   1  107.17    7.97
  -3  20   1  126.03    7.99
  -3  20   1  139.08    9.82
   2 -20  -1   16.93    4.62
   2 -20  -1   14.58    4.54
   2 -20  -1   18.18    4.76
   2 -20  -1   19.81    6.79
   2 -20  -1   21.54    6.14
  -2  20   1   20.22    5.11
  -2  20   1   19.97    4.16
  -2  20   1   10.67    5.77
  -2  20   1   12.37    5.25
  -2  20   1   21.51    6.83
   1 -20  -1    6.77    4.10
   1 -20  -1    9.14    4.11
   1 -20  -1   12.01    5.76
   1 -20  -1   17.48    4.49
  -1  20   1   14.07    4.15
  -1  20   1    7.08    3.19
  -1  20   1   10.72    5.62
  -1  20   1    7.89    4.43
  -1  20   1    6.37    4.38
   0 -20  -1   90.22    7.59
   0 -20  -1  115.61    7.97
   0 -20  -1  111.27    8.84
   0 -20  -1  116.16    9.98
   0  20   1  119.64    7.20
   0  20   1  113.32    7.34
   0  20   1  102.99    8.42
   0  20   1   99.48    9.09
   0  20   1  113.93    9.92
   0  20   1  104.22    7.58
  -1 -20  -1    4.44    3.60
  -1 -20  -1   -2.56    4.60
  -1 -20  -1    6.31    3.84
  -1 -20  -1    5.30    4.17
   1  20   1    2.48    3.17
   1  20   1   -2.27    2.33
   1  20   1    2.16    3.53
   1  20   1    8.53    3.48
   1  20   1    7.58    5.23
  -2 -20  -1   32.77    6.49
  -2 -20  -1   39.16    5.72
  -2 -20  -1   39.00    5.20
  -2 -20  -1   40.58    6.21
   2  20   1   44.49    5.16
   2  20   1   47.49    7.05
   2  20   1   46.87    7.20
   2  20   1   46.00    5.46
   2  20   1   53.42    7.74
  -3 -20  -1    1.29    5.05
  -3 -20  -1   -2.00    3.48
  -3 -20  -1   -2.36    3.82
  -3 -20  -1    4.09    3.78
   3  20   1    4.65    4.48
   3  20   1   -0.30    3.03
   3  20   1    2.14    3.27
   3  20   1    4.36    5.03
   3  20   1    2.00    3.89
  -4 -20  -1   34.93    6.02
  -4 -20  -1   32.94    4.96
  -4 -20  -1   36.69    6.39
  -4 -20  -1   40.81    7.26
   4  20   1   38.55    5.28
   4  20   1   35.06    5.59
   4  20   1   28.91    6.21
   4  20   1   25.42    5.49
   4  20   1   22.13    4.66
   4  20   1   40.97    6.82
  -5 -20  -1    0.52    4.28
  -5 -20  -1    2.04    3.59
  -5 -20  -1    3.99    5.27
  -5 -20  -1    0.08    5.32
  -5 -20  -1   -2.92    4.43
   5  20   1   -5.84    4.65
   5  20   1    6.17    4.41
   5  20   1   -0.79    3.82
   5  20   1   -2.66    4.10
   5  20   1   -0.60    3.54
   5  20   1    1.46    3.86
  -6 -20  -1    3.22    6.30
  -6 -20  -1    0.35    5.19
  -6 -20  -1    3.68    5.64
  -6 -20  -1    5.42    4.20
   6  20   1    6.90    4.13
   6  20   1   -0.99    3.74
   6  20   1    2.07    4.55
   6  20   1   -1.50    6.21
   6  20   1   -0.60    4.57
   6  20   1   -0.09    3.97
   2 -21  -1    2.24    5.79
   2 -21  -1   -2.25    3.69
   2 -21  -1   -6.39    5.59
   2 -21  -1   -2.05    3.92
  -2  21   1   -4.09    3.23
  -2  21   1   -4.22    3.95
  -2  21   1    6.85    3.76
  -2  21   1    4.76    3.43
  -2  21   1    6.10    5.00
  -2  21   1   -1.99    4.62
   1 -21  -1    2.21    5.56
   1 -21  -1   -0.08    3.83
   1 -21  -1   -1.91    3.87
   1 -21  -1    4.63    3.72
  -1  21   1    0.33    3.01
  -1  21   1    7.28    6.03
  -1  21   1    2.89    4.09
  -1  21   1   -1.22    5.23
  -1  21   1    2.32    5.02
  -1  21   1    0.98    5.38
   0 -21  -1    2.56    3.98
   0 -21  -1    8.25    5.25
   0 -21  -1    7.10    3.70
   0 -21  -1    1.82    3.76
   0  21   1   10.54    4.38
   0  21   1   12.73    5.91
   0  21   1    7.06    3.63
   0  21   1    1.65    4.18
   0  21   1    4.60    3.19
  -1 -21  -1   -5.86    3.24
  -1 -21  -1    1.40    4.58
  -1 -21  -1    4.86    3.53
  -1 -21  -1   -4.69    3.27
   1  21   1   -7.66    5.05
   1  21   1    6.44    3.19
   1  21   1    1.84    4.76
   1  21   1   -5.04    3.67
   1  21   1    2.93    3.22
  -2 -21  -1   -5.69    3.30
  -2 -21  -1    0.45    4.49
  -2 -21  -1   -1.44    3.43
  -2 -21  -1    4.58    4.01
   2  21   1   -1.69    3.53
   2  21   1    2.82    4.80
   2  21   1   -0.49    3.60
   2  21   1    7.10    3.49
   2  21   1    0.34    4.25
   2  21   1   -2.23    2.87
  -3 -21  -1   26.99    5.39
  -3 -21  -1   28.03    5.08
  -3 -21  -1   33.74    6.45
  -3 -21  -1   20.60    5.29
   3  21   1   30.70    5.07
   3  21   1   33.36    6.56
   3  21   1   24.02    6.58
   3  21   1   33.93    4.92
   3  21   1   27.46    5.29
  -4 -21  -1   65.17    7.73
  -4 -21  -1   45.77    6.70
  -4 -21  -1   84.67    9.71
  -4 -21  -1   63.24    6.63
   4  21   1   76.23    7.75
   4  21   1   77.24    8.52
   4  21   1   81.74    9.53
   4  21   1   60.08    6.72
   4  21   1   64.38    6.70
  -5 -21  -1   63.13    8.24
  -5 -21  -1   85.30    7.56
  -5 -21  -1   82.25   12.01
  -5 -21  -1   85.75    9.41
  -5 -21  -1   78.03   10.84
   5  21   1   84.24    7.67
   5  21   1  107.41    8.86
   5  21   1   97.58    8.10
   5  21   1   72.97    7.88
   5  21   1   68.38    8.80
   5  21   1  100.22    9.00
  -2  22   1   48.05   10.22
   1 -22  -1   11.17    4.67
   1 -22  -1    5.57    4.22
  -1  22   1   15.08    3.95
  -1  22   1    5.83    4.60
  -1  22   1   -0.58    3.53
  -1  22   1   10.04    3.72
  -1  22   1   11.47    5.55
  -1  22   1    9.02    5.86
   0 -22  -1   48.89    6.29
   0 -22  -1   55.93    7.11
   0 -22  -1   54.54    7.94
   0 -22  -1   58.37    6.85
   0  22   1   40.82    5.51
   0  22   1   67.72    8.83
   0  22   1   50.86    5.73
   0  22   1   46.23    6.82
   0  22   1   63.77    6.20
  -1 -22  -1   11.29    4.72
  -1 -22  -1   26.02    6.22
  -1 -22  -1   17.76    4.64
  -1 -22  -1   25.63    4.99
   1  22   1   25.11    4.55
   1  22   1   15.58    4.53
   1  22   1   18.75    5.60
   1  22   1   18.07    5.16
   1  22   1   11.14    3.80
   1  22   1   19.29    6.46
  -2 -22  -1   24.34    5.43
  -2 -22  -1   30.70    6.89
  -2 -22  -1   22.35    4.81
   2  22   1   29.12    6.07
   2  22   1   25.46    4.65
   2  22   1   23.39    5.47
   2  22   1   30.82    6.99
   2  22   1   30.21    5.34
   2  22   1   20.56    4.53
  -3 -22  -1    5.80    4.54
  -3 -22  -1   15.74    9.49
  -3 -22  -1   -5.76    4.20
  -3 -22  -1    4.34    3.99
   3  22   1   -1.98    3.33
   3  22   1    7.39    5.01
   3  22   1   10.33    4.69
   3  22   1    5.68    4.44
   3  22   1    3.84    4.81
   3  22   1   12.03    3.89
  -4 -22  -1   39.17    6.63
  -4 -22  -1   38.86    7.23
  -4 -22  -1   40.83    5.95
  -4 -22  -1   40.80   10.77
   4  22   1   47.28    7.57
   4  22   1   51.67    7.80
   4  22   1   32.95    5.55
   4  22   1   44.46    6.26
   4  22   1   46.06    5.72
   4  22   1   36.07    6.20
   4  22   1   40.36    5.85
   0 -23  -1   56.05    6.97
   0 -23  -1   66.34    9.18
   0 -23  -1   64.35    8.22
   0 -23  -1   59.54    6.83
   0  23   1   63.22    6.60
   0  23   1   48.35    5.96
   0  23   1   72.04    9.46
   0  23   1   66.13    8.35
   0  23   1   59.50    6.26
  -1 -23  -1    3.21    5.08
  -1 -23  -1    4.18    3.90
  -1 -23  -1   -8.16    3.69
   1  23   1    2.83    3.47
   1  23   1   -3.84    3.88
   1  23   1    5.65    3.41
   1  23   1   -3.05    4.92
   1  23   1   -1.78    3.78
  -2 -23  -1    6.96    5.14
  -2 -23  -1    1.28    3.66
  -2 -23  -1    1.31    4.29
   2  23   1    1.16    4.54
   2  23   1   -6.10    4.80
   2  23   1    2.80    3.41
   2  23   1    3.32    4.35
   2  23   1   -7.08    3.09
  -3 -23  -1    2.03    4.48
  -3 -23  -1    4.82    5.66
  -3 -23  -1    5.67    4.24
  -3 -23  -1    1.42    4.60
   3  23   1    1.48    4.05
   3  23   1    3.50    3.49
   3  23   1    0.08    4.79
   3  23   1   -2.93    3.39
   3  23   1   -1.21    4.74
   3  23   1    1.52    4.15
   3  23   1    2.05    4.33
   2  23  -2   -2.61    3.59
   2  23  -2   -1.37    4.53
   1  23  -2   11.47    5.71
   1  23  -2   27.41    5.14
   1  23  -2   32.49    6.86
   1  23  -2   26.27    5.56
  -1 -23   2   20.11    5.73
   4  22  -2   33.61    5.88
   4  22  -2   17.70    6.21
   4  22  -2   28.52    6.85
   4  22  -2   31.01    5.38
   4  22  -2   27.92    6.14
   4  22  -2   31.78    6.48
  -4 -22   2   28.97    5.58
  -4 -22   2   29.74    6.78
   3  22  -2   -2.90    4.17
   3  22  -2   -4.33    3.43
   3  22  -2    4.47    5.09
   3  22  -2    2.77    3.73
   3  22  -2   -6.14    4.39
   3  22  -2   -2.70    3.61
  -3 -22   2   -0.62    3.74
  -3 -22   2   -3.90    4.06
  -3 -22   2    2.42    4.18
   2  22  -2   65.19   10.19
   2  22  -2   87.68    7.61
   2  22  -2   70.15    7.01
   2  22  -2   51.07    6.61
   2  22  -2   75.52    8.79
   2  22  -2   51.75    7.43
  -2 -22   2   69.72    8.29
  -2 -22   2   65.73    6.93
  -2 -22   2   42.71    6.72
   1  22  -2    5.60    4.57
   1  22  -2    6.56    5.29
   1  22  -2    1.48    4.07
   1  22  -2    4.59    3.57
   1  22  -2    8.51    3.95
  -1 -22   2   18.91    6.07
  -1 -22   2    4.59    4.37
  -1 -22   2    5.24    4.18
   0  22  -2   -2.99    4.31
   0  22  -2    2.59    3.52
   0  22  -2    1.55    4.16
   0  22  -2    1.80    3.51
   0  22  -2    2.75    4.45
   0  22  -2    1.70    4.92
   0 -22   2    1.74    5.04
   0 -22   2    0.51    3.86
   0 -22   2    2.91    4.62
  -1  22  -2    4.59    4.50
  -1  22  -2   10.46    4.12
  -1  22  -2   20.06    4.58
  -1  22  -2    5.83    5.27
  -1  22  -2    9.59    4.66
  -1  22  -2    4.51    4.93
   1 -22   2    8.87    9.32
   1 -22   2   11.25    5.58
   1 -22   2    6.89    4.51
   1 -22   2    6.40    5.09
   1 -22   2   25.47    5.56
   5  21  -2   18.22    4.87
   5  21  -2   35.33    6.05
   5  21  -2   29.27    6.42
   5  21  -2   50.79    7.00
   5  21  -2   38.50    6.30
   5  21  -2   29.24    6.89
  -5 -21   2   37.19    7.10
  -5 -21   2   36.39    7.08
  -5 -21   2   24.50    5.55
  -5 -21   2   26.60    7.33
   4  21  -2   59.54    6.85
   4  21  -2   69.86    8.00
   4  21  -2   65.17    8.78
   4  21  -2   43.66    6.15
   4  21  -2   54.60    7.24
   4  21  -2   72.61    9.55
  -4 -21   2   59.61    7.97
  -4 -21   2   69.77    8.95
  -4 -21   2   67.98    6.99
  -4 -21   2   50.40    7.30
   3  21  -2   26.08    5.63
   3  21  -2   41.78    5.55
   3  21  -2   32.55    7.50
   3  21  -2   38.87    6.99
   3  21  -2   33.85    5.33
   3  21  -2   34.32    5.71
  -3 -21   2   32.09    6.30
  -3 -21   2   35.48    7.18
  -3 -21   2   28.63    5.62
  -3 -21   2   34.43    5.66
   2  21  -2    1.99    4.09
   2  21  -2    7.81    3.76
   2  21  -2   12.46    4.07
   2  21  -2   15.54    5.47
   2  21  -2   12.67    5.07
   2  21  -2   14.55    5.53
  -2 -21   2   14.34    5.40
  -2 -21   2    9.77    4.70
  -2 -21   2    8.84    4.01
   1  21  -2   20.86    4.45
   1  21  -2   19.43    4.30
   1  21  -2   18.77    4.83
   1  21  -2   19.68    5.01
   1  21  -2   26.08    6.66
  -1 -21   2   14.12    4.78
  -1 -21   2   20.66    6.17
  -1 -21   2   22.69    5.02
   0  21  -2   -1.34    2.74
   0  21  -2    4.89    4.66
   0  21  -2    9.49    3.66
   0  21  -2    2.87    4.01
   0  21  -2    3.65    4.80
   0  21  -2    7.08    3.54
   0 -21   2    6.96    5.24
   0 -21   2    1.90    3.98
   0 -21   2    5.75    3.90
   0 -21   2    0.72    3.89
  -1  21  -2    1.55    3.29
  -1  21  -2    2.48    5.01
  -1  21  -2   -0.77    3.37
  -1  21  -2   -4.04    3.62
  -1  21  -2    5.34    5.14
   1 -21   2    5.71    4.88
   1 -21   2    9.16    4.42
   1 -21   2    2.18    4.01
   1 -21   2    3.88    3.95
   1 -21   2   -1.53    5.42
  -2  21  -2   -4.51    4.34
  -2  21  -2    5.52    3.73
  -2  21  -2   -5.87    3.76
  -2  21  -2    8.89    5.23
  -2  21  -2    4.06    3.69
   2 -21   2   -5.23    4.31
   2 -21   2    7.03    4.49
   2 -21   2    6.28    5.81
   2 -21   2    1.50    4.38
   2 -21   2   -4.13    6.73
   5  20  -2    7.38    4.41
   5  20  -2   12.26    4.89
   5  20  -2    9.15    5.23
   5  20  -2   11.04    4.46
   5  20  -2   15.63    4.83
   5  20  -2   -1.08    5.04
  -5 -20   2    9.90    6.43
  -5 -20   2    8.78    5.39
  -5 -20   2   11.34    5.47
  -5 -20   2   22.92   10.53
  -5 -20   2   14.23    4.48
   4  20  -2   -4.80    4.57
   4  20  -2   -1.16    3.41
   4  20  -2    0.81    3.82
   4  20  -2   -1.01    4.36
   4  20  -2   -3.20    3.25
   4  20  -2    1.01    4.14
  -4 -20   2    5.36    4.82
  -4 -20   2   -2.94    4.04
  -4 -20   2   -0.05    5.35
  -4 -20   2    2.44    3.89
   3  20  -2   23.41    5.63
   3  20  -2   17.80    5.03
   3  20  -2   16.92    5.54
   3  20  -2   13.37    4.08
   3  20  -2   14.63    4.29
   3  20  -2   13.02    4.50
  -3 -20   2   10.27    4.76
  -3 -20   2   18.73    4.52
  -3 -20   2   14.67    5.33
  -3 -20   2   16.88    5.51
   2  20  -2   -1.11    3.16
   2  20  -2   -5.77    3.25
   2  20  -2    0.66    4.17
   2  20  -2    3.34    4.20
   2  20  -2   -4.31    3.07
   2  20  -2    3.71    4.53
  -2 -20   2    6.03    3.81
  -2 -20   2   -3.64    3.80
  -2 -20   2    3.05    4.73
   1  20  -2   34.90    5.12
   1  20  -2   35.22    5.06
   1  20  -2   18.68    5.07
   1  20  -2   33.41    6.46
   1  20  -2   25.47    5.76
  -1 -20   2   25.82    5.05
  -1 -20   2   24.94    6.13
  -1 -20   2   24.70    4.88
   0  20  -2   24.11    5.67
   0  20  -2   21.86    5.22
   0  20  -2   18.34    4.78
   0  20  -2   29.78    4.88
   0  20  -2   15.57    3.93
   0 -20   2   25.05    4.89
   0 -20   2   22.67    5.26
   0 -20   2   16.86    4.69
   0 -20   2   20.84    5.80
  -1  20  -2   14.98    5.06
  -1  20  -2    8.90    3.68
  -1  20  -2    5.00    4.12
  -1  20  -2    8.70    3.77
   1 -20   2    8.57    4.21
   1 -20   2    0.11    4.00
   1 -20   2   10.34    4.52
   1 -20   2    2.22    3.81
   1 -20   2    9.79    6.01
  -2  20  -2    2.45    3.11
  -2  20  -2   -3.83    3.64
  -2  20  -2   -1.03    3.46
  -2  20  -2    0.08    3.13
  -2  20  -2    0.35    4.00
   2 -20   2   -3.20    3.97
   2 -20   2    0.73    5.52
   2 -20   2   -3.86    3.86
   2 -20   2   -1.28    3.76
   2 -20   2   -1.11    3.52
  -3  20  -2   76.44    7.29
  -3  20  -2   73.16    6.81
  -3  20  -2   91.83   10.56
  -3  20  -2   92.88    9.42
  -3  20  -2   97.01    8.25
   3 -20   2   80.73    9.44
   3 -20   2   98.23    8.92
   3 -20   2   81.74    8.46
   3 -20   2   76.18    8.10
   6  19  -2    3.54    4.52
   6  19  -2    2.28    3.83
   6  19  -2    2.81    4.03
   6  19  -2    2.46    4.01
   6  19  -2    6.71    4.00
   6  19  -2    1.65    5.36
   6  19  -2    7.62    5.24
  -6 -19   2   -0.97    4.69
  -6 -19   2    2.37    4.39
  -6 -19   2    3.65    6.61
  -6 -19   2   -4.55    4.76
  -6 -19   2    3.44    5.79
   5  19  -2   12.36    7.24
   5  19  -2   10.18    4.61
   5  19  -2   14.14    4.48
   5  19  -2   20.70    5.18
   5  19  -2   15.80    5.38
  -5 -19   2    8.34    5.65
  -5 -19   2   17.48    4.50
  -5 -19   2   16.28    5.09
  -5 -19   2   10.52    5.20
  -5 -19   2   19.02    5.34
   4  19  -2    2.38    3.37
   4  19  -2   -9.39    3.05
   4  19  -2   -3.72    4.64
   4  19  -2    1.72    4.09
   4  19  -2   -3.15    3.88
  -4 -19   2   -7.53    3.71
  -4 -19   2    2.50    3.39
  -4 -19   2   -0.98    4.66
  -4 -19   2    5.04    4.41
   3  19  -2   17.92    4.29
   3  19  -2   11.28    5.06
   3  19  -2   13.22    4.48
   3  19  -2   19.81    4.36
   3  19  -2   12.88    7.49
  -3 -19   2    9.90    4.40
  -3 -19   2    8.29    4.79
  -3 -19   2    5.18    3.64
  -3 -19   2   12.44    4.60
   2  19  -2    5.54    3.37
   2  19  -2    0.30    4.17
   2  19  -2    0.28    3.16
   2  19  -2    5.31    4.68
   2  19  -2    0.97    3.77
  -2 -19   2    3.13    3.78
  -2 -19   2    6.23    4.13
  -2 -19   2    3.56    3.53
  -2 -19   2    6.76    4.65
   1  19  -2   -2.29    3.71
   1  19  -2    9.06    3.48
   1  19  -2    8.50    3.48
   1  19  -2   10.57    4.93
   1  19  -2    9.00    4.41
   1  19  -2   10.97    4.26
  -1 -19   2    7.48    3.80
  -1 -19   2   12.13    4.12
  -1 -19   2   16.82    5.37
   0  19  -2   59.24    6.87
   0  19  -2   70.82    6.42
   0  19  -2   61.74    6.66
   0  19  -2   72.74    8.03
   0  19  -2   77.89    6.32
   0 -19   2   82.94    8.49
   0 -19   2   91.45    8.44
   0 -19   2   84.14    7.56
   0 -19   2   78.43    7.04
  -1  19  -2   57.63    5.88
  -1  19  -2   61.68    7.50
  -1  19  -2   48.10    5.91
  -1  19  -2   52.74    6.66
  -1  19  -2   55.54    5.71
   1 -19   2   68.94    8.20
   1 -19   2   47.61    6.11
   1 -19   2   60.90    6.50
   1 -19   2   64.39    7.05
   1 -19   2   44.87    6.06
  -2  19  -2  115.81   10.03
  -2  19  -2  135.26    7.89
  -2  19  -2  112.39    8.39
  -2  19  -2  145.51    8.60
   2 -19   2  119.60    8.92
   2 -19   2  127.09    8.93
   2 -19   2  141.18    9.41
   2 -19   2  134.70    9.81
   2 -19   2  113.66   10.48
  -3  19  -2    2.37    3.05
  -3  19  -2    6.10    3.72
  -3  19  -2    1.54    4.06
  -3  19  -2    5.25    4.50
  -3  19  -2    4.96    4.14
   3 -19   2    2.51    5.42
   3 -19   2    8.38    4.31
   3 -19   2    2.51    4.20
   3 -19   2    3.31    3.95
   3 -19   2    5.02    4.42
  -4  19  -2    3.95    3.96
  -4  19  -2    0.33    4.74
  -4  19  -2   -0.72    5.32
  -4  19  -2    1.96    3.47
  -4  19  -2    3.61    4.37
   4 -19   2   -3.65    3.84
   4 -19   2   -3.24    4.44
   4 -19   2   -4.50    5.02
   4 -19   2   -1.00    5.94
   4 -19   2   -4.20    4.16
   7  18  -2   -3.46    3.90
   6  18  -2   15.48    5.43
   6  18  -2   16.94    5.04
   6  18  -2   24.37    5.24
   6  18  -2   17.71    4.38
   6  18  -2   13.77    5.94
  -6 -18   2   23.99    6.86
  -6 -18   2   21.11    5.14
  -6 -18   2   13.13    5.34
  -6 -18   2   17.11    5.32
  -6 -18   2   23.64    6.63
   5  18  -2    4.98    5.07
   5  18  -2    4.31    3.85
   5  18  -2    5.52    4.55
   5  18  -2    3.14    3.84
   5  18  -2    6.76    3.86
  -5 -18   2    9.19    5.18
  -5 -18   2   -3.55    4.73
  -5 -18   2   -0.52    4.57
  -5 -18   2    7.97    3.87
  -5 -18   2   -3.87    4.19
   4  18  -2   21.45    4.92
   4  18  -2   17.21    4.33
   4  18  -2   20.24    5.32
   4  18  -2   25.70    4.59
   4  18  -2   33.76    5.66
   4  18  -2   25.26    6.31
  -4 -18   2   25.55    5.86
  -4 -18   2   21.68    5.02
  -4 -18   2   23.77    5.56
  -4 -18   2   15.73    4.07
   3  18  -2   33.27    4.93
   3  18  -2   52.65    6.88
   3  18  -2   41.20    5.83
   3  18  -2   42.60    5.33
   3  18  -2   47.24    5.51
   3  18  -2   40.21    6.23
  -3 -18   2   46.26    6.66
  -3 -18   2   41.56    5.90
  -3 -18   2   35.46    5.56
  -3 -18   2   40.21    5.07
   2  18  -2  155.74    8.32
   2  18  -2  135.46   10.92
   2  18  -2  154.03    8.28
   2  18  -2  146.16    9.53
   2  18  -2  136.32    8.98
   2  18  -2  138.38    8.98
  -2 -18   2  152.56    9.88
  -2 -18   2  149.45    8.97
  -2 -18   2  140.17    8.03
  -2 -18   2  129.77    8.85
   1  18  -2  174.52    8.78
   1  18  -2  181.80   10.46
   1  18  -2  175.36   10.57
   1  18  -2  176.11    9.82
   1  18  -2  177.42   11.14
   1  18  -2  189.95    8.91
  -1 -18   2  195.71   10.92
  -1 -18   2  185.79    9.10
  -1 -18   2  178.25    9.76
   0  18  -2    7.07    3.34
   0  18  -2    8.24    4.51
   0  18  -2   12.66    3.68
   0  18  -2    4.75    6.85
   0 -18   2    9.78    5.19
   0 -18   2   10.99    3.90
   0 -18   2   12.94    3.94
   0 -18   2    4.53    3.66
   0 -18   2   12.06    4.43
  -1  18  -2   -0.61    3.89
  -1  18  -2    2.96    3.60
  -1  18  -2    0.57    2.44
  -1  18  -2   -0.12    3.05
  -1  18  -2   -1.30    2.91
   1 -18   2    5.30    4.77
   1 -18   2    0.57    3.61
   1 -18   2   -0.86    3.34
   1 -18   2    2.97    3.42
   1 -18   2    5.24    4.17
  -2  18  -2   -0.48    3.92
  -2  18  -2    8.29    4.23
  -2  18  -2    7.11    3.60
  -2  18  -2    3.94    3.03
  -2  18  -2    0.48    3.70
   2 -18   2   -0.64    2.23
   2 -18   2   11.39    4.52
   2 -18   2   -2.52    4.87
   2 -18   2    8.67    4.12
   2 -18   2    4.35    4.02
  -3  18  -2   11.70    4.26
  -3  18  -2   20.88    5.50
  -3  18  -2   34.38    4.97
  -3  18  -2   25.54    4.70
   3 -18   2   20.74    5.08
   3 -18   2   23.67    5.10
   3 -18   2   32.63    7.01
   3 -18   2   34.16    6.07
   3 -18   2   28.86    5.80
  -4  18  -2    4.66    3.70
  -4  18  -2   -1.02    4.42
  -4  18  -2   -6.38    3.95
  -4  18  -2    2.65    3.41
  -4  18  -2    0.98    4.16
  -4  18  -2    2.59    6.10
   4 -18   2    2.00    5.33
   4 -18   2    3.28    4.32
   4 -18   2    6.95    4.53
   4 -18   2   -2.37    8.08
   4 -18   2    1.63    4.09
   7  17  -2   62.18    7.44
   7  17  -2   52.81    5.91
   7  17  -2   55.49    7.82
   7  17  -2   74.37    9.18
   7  17  -2   59.92    6.99
  -7 -17   2   69.35    9.14
  -7 -17   2   53.39    8.01
  -7 -17   2   40.13    7.90
  -7 -17   2   53.32    6.84
  -7 -17   2   48.71    7.17
   6  17  -2   10.25    6.13
   6  17  -2   10.82    5.96
   6  17  -2   13.84    4.00
   6  17  -2   12.16    4.38
   6  17  -2    4.28    4.07
   6  17  -2   17.09    5.65
  -6 -17   2   16.39    6.44
  -6 -17   2   21.34    6.65
  -6 -17   2    7.70    5.04
  -6 -17   2    3.92    3.73
   5  17  -2    3.81    3.76
   5  17  -2    2.36    3.80
   5  17  -2    3.22    3.71
   5  17  -2    4.00    4.29
   5  17  -2    5.12    3.27
   5  17  -2    1.02    4.33
  -5 -17   2    5.99    5.06
  -5 -17   2    2.92    3.94
  -5 -17   2    8.09    4.37
  -5 -17   2    7.41    3.64
  -5 -17   2    9.18    5.15
   4  17  -2   -0.45    4.40
   4  17  -2    2.63    4.12
   4  17  -2   -0.77    3.20
   4  17  -2   -1.21    3.33
   4  17  -2    4.23    3.36
   4  17  -2    2.78    3.76
  -4 -17   2    0.63    3.18
  -4 -17   2   -0.50    3.60
  -4 -17   2    2.95    4.00
  -4 -17   2   -0.44    4.19
   3  17  -2   58.95    6.85
   3  17  -2   61.26    5.83
   3  17  -2   51.84    6.51
   3  17  -2   42.82    5.31
   3  17  -2   60.14    6.43
   3  17  -2   58.49    5.82
  -3 -17   2   49.83    6.05
  -3 -17   2   67.02    7.64
  -3 -17   2   49.33    5.30
  -3 -17   2   46.04    5.94
   2  17  -2   17.82    4.70
   2  17  -2   18.00    4.13
   2  17  -2   25.11    4.07
   2  17  -2   16.91    4.42
   2  17  -2   23.10    5.17
   2  17  -2   23.52    4.32
  -2 -17   2   23.10    4.62
  -2 -17   2   17.96    4.01
  -2 -17   2   21.40    5.25
  -2 -17   2   26.99    4.83
   1  17  -2    7.43    3.10
   1  17  -2    7.72    3.02
   1  17  -2   15.25    4.20
   1  17  -2    8.36    4.20
   1  17  -2   15.05    4.95
   1  17  -2    1.62    3.19
  -1 -17   2   11.10    4.97
  -1 -17   2    6.41    3.76
  -1 -17   2   11.80    3.43
  -1 -17   2   10.42    3.55
  -1 -17   2    4.32    3.30
   0  17  -2  138.86    7.39
   0  17  -2  133.84    9.07
   0  17  -2  138.64    7.66
   0  17  -2  127.00    7.99
   0 -17   2  128.27    7.20
   0 -17   2  134.89    9.41
   0 -17   2  125.73    8.54
   0 -17   2  139.50    7.91
   0 -17   2  123.10    8.08
  -1  17  -2   -2.12    2.73
  -1  17  -2    0.56    3.45
  -1  17  -2    2.98    3.17
  -1  17  -2    1.21    3.62
   1 -17   2   -6.88    3.13
   1 -17   2   -4.95    3.10
   1 -17   2   -1.77    2.89
   1 -17   2    0.60    4.67
   1 -17   2    3.68    3.29
  -2  17  -2   -0.24    3.02
  -2  17  -2    6.48    3.40
  -2  17  -2   -1.03    3.74
  -2  17  -2    8.31    4.44
   2 -17   2    3.97    5.06
   2 -17   2   -1.56    3.26
   2 -17   2    5.16    3.61
   2 -17   2    4.68    3.86
   2 -17   2   -1.93    3.47
  -3  17  -2  196.84   10.39
  -3  17  -2  247.97   10.57
  -3  17  -2  258.31   12.80
  -3  17  -2  262.39   11.30
   3 -17   2  239.58   12.19
   3 -17   2  233.65   12.26
   3 -17   2  213.64   11.38
   3 -17   2  232.11   10.78
   3 -17   2  227.65   11.45
  -4  17  -2  164.33    9.89
  -4  17  -2  197.22    9.07
  -4  17  -2  222.82   22.73
  -4  17  -2  193.66    9.91
  -4  17  -2  188.90   10.30
   4 -17   2  194.20   10.17
   4 -17   2  196.76   11.80
   4 -17   2  225.26   11.96
   4 -17   2  201.18   11.68
   4 -17   2  181.54   11.62
  -5  17  -2   87.05    9.17
  -5  17  -2  104.01    8.93
  -5  17  -2  111.54    7.51
  -5  17  -2   94.72    8.30
  -5  17  -2  100.29    8.12
  -5  17  -2   81.75    9.48
   5 -17   2  114.70    8.76
   5 -17   2   99.28    9.56
   5 -17   2   91.54    9.58
   5 -17   2  119.40   11.12
   5 -17   2  105.81    9.74
   7  16  -2  107.71   10.36
   7  16  -2  105.40    8.84
   7  16  -2   97.78    7.58
   7  16  -2  125.86   10.07
  -7 -16   2  106.27   10.48
  -7 -16   2   84.75    9.30
  -7 -16   2  117.23    8.72
  -7 -16   2   89.18   14.54
  -7 -16   2   93.76    9.39
   6  16  -2  116.47    8.76
   6  16  -2  136.81    9.95
   6  16  -2  127.91    8.39
   6  16  -2  146.43    8.42
   6  16  -2  144.17   10.65
   6  16  -2  142.74    9.09
  -6 -16   2  132.17    8.73
  -6 -16   2  123.70   11.05
  -6 -16   2  143.13   10.79
  -6 -16   2  148.87   10.64
  -6 -16   2  128.18    9.75
   5  16  -2   47.72    5.70
   5  16  -2   45.46    6.59
   5  16  -2   61.35    6.24
   5  16  -2   57.06    6.99
   5  16  -2   60.16    6.42
   5  16  -2   39.60    4.84
  -5 -16   2   43.07    7.06
  -5 -16   2   63.48    7.45
  -5 -16   2   32.20    6.34
  -5 -16   2   52.63    5.64
   4  16  -2  233.23   10.49
   4  16  -2  238.04   10.51
   4  16  -2  226.12   11.79
   4  16  -2  247.79   10.68
   4  16  -2  233.59   10.48
   4  16  -2  234.65   11.58
  -4 -16   2  246.42   10.33
  -4 -16   2  237.59   12.03
  -4 -16   2  223.48   11.06
  -4 -16   2  234.10   11.57
   3  16  -2   29.56    4.40
   3  16  -2   20.10    4.96
   3  16  -2   21.21    4.26
   3  16  -2   20.01    4.58
   3  16  -2   30.48    5.18
   3  16  -2   24.60    4.71
  -3 -16   2   28.65    5.21
  -3 -16   2   16.94    4.61
  -3 -16   2   29.78    5.21
  -3 -16   2   23.72    4.18
   2  16  -2   11.11    3.89
   2  16  -2   14.04    3.45
   2  16  -2   13.05    4.64
   2  16  -2   10.91    3.95
   2  16  -2   14.76    4.69
   2  16  -2   18.64    4.18
  -2 -16   2    7.88    3.82
  -2 -16   2    6.41    3.19
  -2 -16   2   19.34    3.72
  -2 -16   2   17.06    4.26
   1  16  -2  165.63    8.67
   1  16  -2  152.90    9.14
   1  16  -2  158.23    8.86
   1  16  -2  158.83    9.22
   1  16  -2  164.15    9.15
   1  16  -2  164.84    7.92
  -1 -16   2  147.86    9.59
  -1 -16   2  166.32    8.90
  -1 -16   2  149.13    7.91
  -1 -16   2  159.13    8.45
  -1 -16   2  149.09    7.43
   0  16  -2  594.84   18.51
   0  16  -2  602.68   18.90
   0  16  -2  641.96   18.71
   0  16  -2  615.24   20.57
   0 -16   2  633.14   19.21
   0 -16   2  634.68   20.49
   0 -16   2  625.69   19.17
   0 -16   2  612.15   19.98
  -1  16  -2   -1.55    3.85
  -1  16  -2   -0.86    2.90
  -1  16  -2   -0.39    3.15
  -1  16  -2   -3.57    3.10
  -1  16  -2    1.60    2.86
   1 -16   2    0.94    3.05
   1 -16   2    1.11    3.22
   1 -16   2   -0.79    3.50
  -2  16  -2  432.15   15.35
  -2  16  -2  485.01   15.40
  -2  16  -2  451.35   15.47
  -2  16  -2  463.93   17.44
   2 -16   2  455.73   15.58
   2 -16   2  496.88   16.65
   2 -16   2  423.64   14.20
   2 -16   2  464.97   17.07
   2 -16   2  487.09   17.05
  -3  16  -2  131.25    7.18
  -3  16  -2  136.00    8.25
  -3  16  -2  121.22    7.51
  -3  16  -2  121.73    8.04
  -3  16  -2  141.73    9.83
   3 -16   2  135.70    9.52
   3 -16   2  122.32    9.08
   3 -16   2  136.31    8.17
   3 -16   2  139.40    8.72
  -4  16  -2    3.91    3.55
  -4  16  -2    4.21    3.80
  -4  16  -2    3.45    4.27
  -4  16  -2   -3.01    3.31
  -4  16  -2   -2.67    3.13
   4 -16   2   -0.01    3.93
   4 -16   2    1.48    3.89
   4 -16   2   -0.65    4.75
   4 -16   2    0.73    3.50
   4 -16   2   -1.86    3.70
  -5  16  -2    2.23    3.81
  -5  16  -2    5.84    5.21
  -5  16  -2    9.44    3.90
  -5  16  -2    2.72    4.64
  -5  16  -2    9.24    3.90
  -5  16  -2    3.10    4.11
   5 -16   2    9.31    5.40
   5 -16   2    5.38    4.62
   5 -16   2   11.14    5.12
   5 -16   2    2.70    4.34
   5 -16   2   13.99    4.26
   8  15  -2   -2.04    4.25
   8  15  -2    2.35    5.60
   8  15  -2   -0.41    3.35
   8  15  -2   -1.93    2.45
   8  15  -2    3.45    4.45
  -8 -15   2   -1.57    3.98
  -8 -15   2   -4.07    4.88
  -8 -15   2    1.39    4.92
  -8 -15   2   -0.45    5.33
   7  15  -2    3.86    7.06
   7  15  -2   -0.47    3.18
   7  15  -2   -0.34    3.91
   7  15  -2    1.26    3.38
   7  15  -2   -1.40    4.70
   7  15  -2   -4.35    3.59
  -7 -15   2    5.88    3.93
  -7 -15   2    3.93    4.54
  -7 -15   2   -3.26    4.34
  -7 -15   2   -0.74    4.80
  -7 -15   2    1.24    5.69
   6  15  -2  200.11   10.23
   6  15  -2  186.50   11.67
   6  15  -2  195.33   11.39
   6  15  -2  186.99    9.24
   6  15  -2  195.45   10.42
   6  15  -2  188.23    9.45
  -6 -15   2  215.54   11.97
  -6 -15   2  195.57    9.90
  -6 -15   2  182.19   12.02
  -6 -15   2  186.88   11.87
   5  15  -2  168.01    9.19
   5  15  -2  165.34    9.14
   5  15  -2  172.49   10.35
   5  15  -2  189.66    9.62
   5  15  -2  181.42   10.74
   5  15  -2  179.95    8.56
  -5 -15   2  189.25    9.21
  -5 -15   2  171.30   10.50
   4  15  -2  417.28   16.13
   4  15  -2  457.16   15.10
   4  15  -2  460.73   15.42
   4  15  -2  424.09   15.15
   4  15  -2  443.06   15.12
   4  15  -2  428.00   17.89
  -4 -15   2  450.76   16.72
  -4 -15   2  434.10   15.71
  -4 -15   2  432.26   16.15
  -4 -15   2  436.58   14.81
   3  15  -2    6.02    3.02
   3  15  -2    8.84    3.96
   3  15  -2    3.79    4.44
   3  15  -2    9.36    3.12
   3  15  -2   10.39    3.97
   3  15  -2    1.88    3.08
  -3 -15   2    2.76    3.34
  -3 -15   2    3.74    4.35
  -3 -15   2    2.89    3.59
  -3 -15   2    3.98    2.90
   2  15  -2    8.36    3.42
   2  15  -2   11.22    3.13
   2  15  -2    7.21    3.53
   2  15  -2   14.98    4.46
   2  15  -2    6.87    3.83
   2  15  -2   11.09    3.52
  -2 -15   2   12.13    3.49
  -2 -15   2   12.58    3.96
  -2 -15   2    5.83    3.92
  -2 -15   2   12.96    3.46
  -2 -15   2    3.78    3.29
   1  15  -2   -1.31    2.66
   1  15  -2    1.52    3.21
   1  15  -2    0.47    2.53
   1  15  -2   -1.78    3.45
   1  15  -2   -1.46    2.73
   1  15  -2    3.71    3.53
  -1 -15   2   -1.57    2.55
  -1 -15   2   -0.70    2.57
  -1 -15   2   -1.41    3.95
  -1 -15   2   -0.67    2.68
  -1 -15   2   -4.92    2.77
   0  15  -2  171.60    8.08
   0  15  -2  169.08    8.39
   0  15  -2  176.58    7.75
   0 -15   2  162.28    8.85
   0 -15   2  165.17    8.13
   0 -15   2  170.15    9.72
   0 -15   2  172.65    8.57
   0 -15   2  161.87    7.34
  -1  15  -2  283.67   12.72
  -1  15  -2  280.51   11.10
  -1  15  -2  301.14   10.73
  -1  15  -2  294.77   12.74
   1 -15   2  303.40   11.46
   1 -15   2  296.17   12.67
   1 -15   2  279.40   10.09
   1 -15   2  305.64   11.60
  -2  15  -2   10.40    3.48
  -2  15  -2   10.41    3.61
  -2  15  -2   10.07    3.32
  -2  15  -2   14.89    4.68
   2 -15   2    7.66    4.46
   2 -15   2   11.57    3.97
   2 -15   2   15.75    4.01
   2 -15   2   12.35    3.49
  -3  15  -2   53.38    5.03
  -3  15  -2   50.87    5.54
  -3  15  -2   58.51    6.02
  -3  15  -2   42.98    6.27
  -3  15  -2   43.58    5.20
   3 -15   2   54.02    6.56
   3 -15   2   42.59    6.21
   3 -15   2   43.42    5.79
   3 -15   2   40.21    5.39
   3 -15   2   41.07    5.81
  -4  15  -2  117.05    9.88
  -4  15  -2  141.19    7.54
  -4  15  -2  140.74    8.47
  -4  15  -2  141.40    8.49
  -4  15  -2  140.87   10.08
  -4  15  -2  134.44    7.93
   4 -15   2  143.18    8.43
   4 -15   2  128.14    9.14
   4 -15   2  136.50    9.56
   4 -15   2  135.05    9.56
   4 -15   2  145.68    9.56
  -5  15  -2    5.82    3.89
  -5  15  -2    1.21    4.72
  -5  15  -2    0.05    3.22
  -5  15  -2    1.76    3.69
[truncated: 3,090,090 more chars]
