# Supplementary material for: Photochemical Spin‐State Switching of an All‐Organic Molecular System with Visible Light
Source: Angew Chem Int Ed Engl. 2025 Sep 26;64(46):e202515144. doi: 10.1002/anie.202515144 (PMC12603987; doi:10.1002/anie.202515144)
Supplement: Supplementary file 2 — Supporting Information [file ANIE-64-e202515144-s001.zip › 2452566.cif]

data_mo_od23_sje_193_anion_0m
_audit_creation_date               2025-05-19
_audit_creation_method
;
Olex2 1.5
(compiled 2025.04.05 svn.rf049d14d for OlexSys, GUI svn.r7224)
;
_shelx_SHELXL_version_number       '2019/1'
_audit_contact_author_address      ?
_audit_contact_author_email        ?
_audit_contact_author_name         ''
_audit_contact_author_phone        ?
_publ_contact_author_id_orcid      ?
_publ_section_references
;
D. Kratzert, I. Krossing, (2018), J. Appl. Cryst. 51, 928-934. 

Dolomanov, O.V., Bourhis, L.J., Gildea, R.J, Howard, J.A.K. & Puschmann, H.
 (2009), J. Appl. Cryst. 42, 339-341.

Kratzert, D., Holstein, J.J. & Krossing, I. (2015). J. Appl. Cryst. 48, 933-938.

Sheldrick, G.M. (2008). Acta Cryst. A64, 112-122.
;
_chemical_name_common              ?
_chemical_name_systematic         
 'triethylammonium 2,2'-(10,11-dimethyldibenzo[c,g]phenanthrene-7,14-diyl)bis(1,3-dioxo-2,3-dihydro-1H-inden-2-ide)'
_chemical_formula_moiety          
 '2(C42 H24 O4), 2(H2 O), 2(C6 H16 N), 2(C7 H8), 1.409(C6 H15 N1), 0.591(C6 H14 N)'
_chemical_formula_sum              'C122 H129.41 N4 O10'
_chemical_formula_weight           1811.70
_chemical_melting_point            ?
loop_
  _atom_type_symbol
  _atom_type_description
  _atom_type_scat_dispersion_real
  _atom_type_scat_dispersion_imag
  _atom_type_scat_source
 'C' 'C' 0.0033 0.0016 'International Tables Vol C Tables 4.2.6.8 and 6.1.1.4'
 'H' 'H' 0.0000 0.0000 'International Tables Vol C Tables 4.2.6.8 and 6.1.1.4'
 'N' 'N' 0.0061 0.0033 'International Tables Vol C Tables 4.2.6.8 and 6.1.1.4'
 'O' 'O' 0.0106 0.0060 'International Tables Vol C Tables 4.2.6.8 and 6.1.1.4'

_shelx_space_group_comment
;
The symmetry employed for this shelxl refinement is uniquely defined
by the following loop, which should always be used as a source of
symmetry information in preference to the above space-group names.
They are only intended as comments.
;
_space_group_crystal_system        'triclinic'
_space_group_IT_number             2
_space_group_name_H-M_alt          P-1
_space_group_name_Hall             '-P 1'
loop_
  _space_group_symop_operation_xyz
 'x, y, z'
 '-x, -y, -z'

_cell_length_a                     9.242(4)
_cell_length_b                     13.893(5)
_cell_length_c                     20.548(8)
_cell_angle_alpha                  75.611(13)
_cell_angle_beta                   83.427(14)
_cell_angle_gamma                  77.356(13)
_cell_volume                       2488.5(17)
_cell_formula_units_Z              1
_cell_measurement_reflns_used      9966
_cell_measurement_temperature      100.00
_cell_measurement_theta_max        26.08
_cell_measurement_theta_min        2.26
_shelx_estimated_absorpt_T_max     0.996
_shelx_estimated_absorpt_T_min     0.985
_exptl_absorpt_coefficient_mu      0.076
_exptl_absorpt_correction_T_max    0.7461
_exptl_absorpt_correction_T_min    0.6163
_exptl_absorpt_correction_type     multi-scan
_exptl_absorpt_process_details
;
SADABS-2016/2 (Bruker,2016/2) was used for absorption correction.
wR2(int) was 0.1513 before and 0.0760 after correction.
The Ratio of minimum to maximum transmission is 0.8260.
The \l/2 correction factor is Not present.
;
_exptl_absorpt_special_details     ?
_exptl_crystal_colour              'clear orangish red'
_exptl_crystal_colour_lustre       clear
_exptl_crystal_colour_modifier     orangish
_exptl_crystal_colour_primary      red
_exptl_crystal_density_diffrn      1.209
_exptl_crystal_density_meas        ?
_exptl_crystal_density_method      ?
_exptl_crystal_description         plate
_exptl_crystal_F_000               969
_exptl_crystal_preparation         'chemical synthesis'
_exptl_crystal_recrystallization_method  'evaporated from Toluene solution'
_exptl_crystal_size_max            0.2
_exptl_crystal_size_mid            0.1
_exptl_crystal_size_min            0.05
_exptl_transmission_factor_max     ?
_exptl_transmission_factor_min     ?
_diffrn_reflns_av_R_equivalents    0.1375
_diffrn_reflns_av_unetI/netI       0.0861
_diffrn_reflns_Laue_measured_fraction_full  0.999
_diffrn_reflns_Laue_measured_fraction_max  0.990
_diffrn_reflns_limit_h_max         13
_diffrn_reflns_limit_h_min         -13
_diffrn_reflns_limit_k_max         19
_diffrn_reflns_limit_k_min         -19
_diffrn_reflns_limit_l_max         29
_diffrn_reflns_limit_l_min         -29
_diffrn_reflns_number              156251
_diffrn_reflns_point_group_measured_fraction_full  0.999
_diffrn_reflns_point_group_measured_fraction_max  0.990
_diffrn_reflns_theta_full          25.242
_diffrn_reflns_theta_max           30.737
_diffrn_reflns_theta_min           2.041
_diffrn_ambient_temperature        100.00
_diffrn_detector_area_resol_mean   ?
_diffrn_measured_fraction_theta_full  0.999
_diffrn_measured_fraction_theta_max  0.990
_diffrn_measurement_device_type    'Bruker D8 Venture'
_diffrn_measurement_method         '\f and \w scans'
_diffrn_radiation_type             MoK\a
_diffrn_radiation_wavelength       0.71073
_diffrn_source                     ?
_diffrn_source_current             1.0
_diffrn_source_power               0.05
_diffrn_source_voltage             50.0
_diffrn_standards_number           0
_reflns_Friedel_coverage           0.000
_reflns_Friedel_fraction_full      .
_reflns_Friedel_fraction_max       .
_reflns_number_gt                  8388
_reflns_number_total               15371
_reflns_special_details
;
 Reflections were merged by SHELXL according to the crystal
 class for the calculation of statistics and refinement.
 
 _reflns_Friedel_fraction is defined as the number of unique
 Friedel pairs measured divided by the number that would be
 possible theoretically, ignoring centric projections and
 systematic absences.
;
_reflns_threshold_expression       'I > 2\s(I)'
_computing_cell_refinement         'SAINT V8.40B (?, 2016)'
_computing_data_collection         ?
_computing_data_reduction          'SAINT V8.40B (?, 2016)'
_computing_molecular_graphics      'Olex2 1.5 (Dolomanov et al., 2009)'
_computing_publication_material    'Olex2 1.5 (Dolomanov et al., 2009)'
_computing_structure_refinement    'XL  (Sheldrick, 2008)'
_computing_structure_solution      'SHELXT 2018/2 (Sheldrick, 2018)'
_refine_diff_density_max           1.653
_refine_diff_density_min           -0.648
_refine_diff_density_rms           0.087
_refine_ls_extinction_coef         .
_refine_ls_extinction_method       none
_refine_ls_goodness_of_fit_ref     1.036
_refine_ls_hydrogen_treatment      mixed
_refine_ls_matrix_type             full
_refine_ls_number_parameters       695
_refine_ls_number_reflns           15371
_refine_ls_number_restraints       37
_refine_ls_R_factor_all            0.2049
_refine_ls_R_factor_gt             0.1245
_refine_ls_restrained_S_all        1.038
_refine_ls_shift/su_max            4.493
_refine_ls_shift/su_mean           0.077
_refine_ls_structure_factor_coef   Fsqd
_refine_ls_weighting_details      
 'w=1/[\s^2^(Fo^2^)+(0.1465P)^2^+5.7419P] where P=(Fo^2^+2Fc^2^)/3'
_refine_ls_weighting_scheme        calc
_refine_ls_wR_factor_gt            0.3033
_refine_ls_wR_factor_ref           0.3625
_refine_special_details            ?
_olex2_refinement_description
;
1. Fixed Uiso
 At 1.2 times of:
  All C(H) groups, All C(H,H) groups, All N(H) groups
 At 1.5 times of:
  All C(H,H,H) groups, All O(H,H) groups
2. Restrained distances
 N01J-C01L \\sim N01K-C2
 with sigma of 0.02
 N01J-C01S \\sim N01K-C1
 with sigma of 0.02
 N01J-C01T \\sim N01K-C01U
 with sigma of 0.02
 C01L-C01V \\sim C2-C3
 with sigma of 0.02
 C01S-H01V \\sim C1-H1A
 with sigma of 0.02
 C01S-H01W \\sim C1-H1B
 with sigma of 0.02
 C01S-C01X \\sim C1-C01Y
 with sigma of 0.02
 C01T-C01W \\sim C01U-C4
 with sigma of 0.02
 C01V-H01Y \\sim C3-H3A
 with sigma of 0.02
 C01V-HB \\sim C3-H3B
 with sigma of 0.02
 C01V-HC \\sim C3-H3C
 with sigma of 0.02
 C01X-H01 \\sim C01Y-H4
 with sigma of 0.02
 C01X-HF \\sim C01Y-HH
 with sigma of 0.02
 C01X-HG \\sim C01Y-HI
 with sigma of 0.02
 N01J-H01V \\sim N01K-H1A
 with sigma of 0.04
 N01J-H01W \\sim N01K-H1B
 with sigma of 0.04
 N01J-C01V \\sim N01K-C3
 with sigma of 0.04
 N01J-C01W \\sim N01K-C4
 with sigma of 0.04
 N01J-C01X \\sim N01K-C01Y
 with sigma of 0.04
 C01L-C01S \\sim C2-C1
 with sigma of 0.04
 C01L-C01T \\sim C2-C01U
 with sigma of 0.04
 C01L-H01Y \\sim C2-H3A
 with sigma of 0.04
 C01L-HB \\sim C2-H3B
 with sigma of 0.04
 C01L-HC \\sim C2-H3C
 with sigma of 0.04
 C01S-C01T \\sim C1-C01U
 with sigma of 0.04
 C01S-H01 \\sim C1-H4
 with sigma of 0.04
 C01S-HF \\sim C1-HH
 with sigma of 0.04
 C01S-HG \\sim C1-HI
 with sigma of 0.04
 H01V-H01W \\sim H1A-H1B
 with sigma of 0.04
 H01V-C01X \\sim H1A-C01Y
 with sigma of 0.04
 H01W-C01X \\sim H1B-C01Y
 with sigma of 0.04
 H01Y-HB \\sim H3A-H3B
 with sigma of 0.04
 H01Y-HC \\sim H3A-H3C
 with sigma of 0.04
 HB-HC \\sim H3B-H3C
 with sigma of 0.04
 H01-HF \\sim H4-HH
 with sigma of 0.04
 H01-HG \\sim H4-HI
 with sigma of 0.04
 HF-HG \\sim HH-HI
 with sigma of 0.04
3. Others
 Sof(N01K)=Sof(H1)=Sof(C1)=Sof(H1A)=Sof(H1B)=Sof(C2)=Sof(H2)=Sof(C01U)=Sof(H3)=
 Sof(C3)=Sof(H3A)=Sof(H3B)=Sof(H3C)=Sof(C01Y)=Sof(H4)=Sof(HH)=Sof(HI)=Sof(C4)=
 Sof(H4A)=Sof(H4B)=Sof(H4C)=1-FVAR(1)
 Sof(N01J)=Sof(H01S)=Sof(C01L)=Sof(H01T)=Sof(H01U)=Sof(C01S)=Sof(H01V)=
 Sof(H01W)=Sof(C01T)=Sof(H01X)=Sof(C01V)=Sof(H01Y)=Sof(HB)=Sof(HC)=Sof(C01W)=
 Sof(H01Z)=Sof(HD)=Sof(HE)=Sof(C01X)=Sof(H01)=Sof(HF)=Sof(HG)=FVAR(1)
4.a Free rotating group:
 O005(H00K,H00M)
4.b Ternary CH refined with riding coordinates:
 N006(H006), N01J(H01S), N01K(H1)
4.c Secondary CH2 refined with riding coordinates:
 C01D(H01A,H01D), C01L(H01T,H01U), C01O(H01L,H01M), C01Q(H01N,H01O), C01S(H01V,
 H01W), C1(H1A,H1B)
4.d Aromatic/amide H refined with riding coordinates:
 C007(H007), C00G(H00G), C00H(H00H), C00I(H00I), C00J(H00J), C00L(H00L),
 C00O(H00O), C00P(H00P), C011(H011), C012(H012), C014(H014), C016(H016),
 C017(H017), C018(H018), C019(H019), C01A(H5), C01B(H01B), C01C(H01C), C01E(H6),
  C01F(H01F), C01I(H7), C01K(H8), C01N(H9), C01T(H01X), C2(H2), C01U(H3)
4.e Idealised Me refined as rotating group:
 C00U(H00A,H00B,H00C), C00W(H00D,H00E,H00F), C01H(H01E,H01G,H01H), C01M(H01I,
 H01J,H01K), C01P(H10,H,HA), C01R(H01P,H01Q,H01R), C01V(H01Y,HB,HC), C01W(H01Z,
 HD,HE), C01X(H01,HF,HG), C3(H3A,H3B,H3C), C01Y(H4,HH,HI), C4(H4A,H4B,H4C)
;
_atom_sites_solution_hydrogens     mixed
_atom_sites_solution_primary       dual
_atom_sites_solution_secondary     ?
loop_
  _atom_site_label
  _atom_site_type_symbol
  _atom_site_fract_x
  _atom_site_fract_y
  _atom_site_fract_z
  _atom_site_U_iso_or_equiv
  _atom_site_adp_type
  _atom_site_occupancy
  _atom_site_site_symmetry_order
  _atom_site_calc_flag
  _atom_site_refinement_flags_posn
  _atom_site_refinement_flags_adp
  _atom_site_refinement_flags_occupancy
  _atom_site_disorder_assembly
  _atom_site_disorder_group
 O001 O 0.3797(3) 0.1333(2) 0.27454(14) 0.0392(6) Uani 1 1 d . . . . .
 O002 O -0.0189(3) 0.1378(2) 0.79775(14) 0.0404(6) Uani 1 1 d . . . . .
 O003 O 0.4870(3) 0.1502(3) 0.80028(15) 0.0465(7) Uani 1 1 d . . . . .
 O004 O 0.6791(4) 0.3818(2) 0.21156(17) 0.0501(8) Uani 1 1 d . . . . .
 O005 O 0.7165(4) 0.1295(3) 0.88304(16) 0.0599(9) Uani 1 1 d G . . . .
 H00K H 0.646620 0.129671 0.857978 0.090 Uiso 1 1 d G U . . .
 H00M H 0.796909 0.126030 0.856499 0.090 Uiso 1 1 d G U . . .
 N006 N 0.4925(4) 0.5612(3) 0.20987(19) 0.0441(8) Uani 1 1 d . . . . .
 H006 H 0.566342 0.496037 0.212753 0.053 Uiso 1 1 calc R U . . .
 C007 C 0.0603(4) 0.3003(3) 0.67051(18) 0.0295(7) Uani 1 1 d . . . . .
 H007 H 0.049627 0.309095 0.715336 0.035 Uiso 1 1 calc R U . . .
 C008 C 0.1800(4) 0.2250(3) 0.65128(17) 0.0277(7) Uani 1 1 d . . . . .
 C009 C 0.3064(4) 0.1341(3) 0.56561(18) 0.0293(7) Uani 1 1 d . . . . .
 C00A C 0.2072(4) 0.2207(3) 0.58221(17) 0.0280(7) Uani 1 1 d . . . . .
 C00B C 0.0476(4) 0.3689(3) 0.41708(18) 0.0296(7) Uani 1 1 d . . . . .
 C00C C 0.1219(4) 0.3013(3) 0.53247(17) 0.0277(7) Uani 1 1 d . . . . .
 C00D C 0.2644(4) 0.1540(3) 0.70199(18) 0.0291(7) Uani 1 1 d . . . . .
 C00E C 0.3158(4) 0.3166(3) 0.43201(18) 0.0300(7) Uani 1 1 d . . . . .
 C00F C -0.0127(4) 0.3572(2) 0.55579(17) 0.0273(7) Uani 1 1 d . . . . .
 C00G C 0.3746(4) 0.0781(3) 0.68203(19) 0.0324(7) Uani 1 1 d . . . . .
 H00G H 0.439897 0.033781 0.714019 0.039 Uiso 1 1 calc R U . . .
 C00H C -0.0955(4) 0.4111(3) 0.44275(19) 0.0331(8) Uani 1 1 d . . . . .
 H00H H -0.174196 0.438128 0.413392 0.040 Uiso 1 1 calc R U . . .
 C00I C -0.0372(4) 0.3589(3) 0.62512(18) 0.0302(7) Uani 1 1 d . . . . .
 H00I H -0.123102 0.401560 0.639850 0.036 Uiso 1 1 calc R U . . .
 C00J C -0.1204(4) 0.4132(3) 0.50904(18) 0.0305(7) Uani 1 1 d . . . . .
 H00J H -0.210009 0.452081 0.524154 0.037 Uiso 1 1 calc R U . . .
 C00K C 0.1631(4) 0.3264(3) 0.46211(17) 0.0281(7) Uani 1 1 d . . . . .
 C00L C 0.3896(4) 0.0670(3) 0.61645(19) 0.0327(7) Uani 1 1 d . . . . .
 H00L H 0.459666 0.011213 0.605625 0.039 Uiso 1 1 calc R U . . .
 C00M C 0.1061(4) 0.1418(3) 0.81483(18) 0.0320(7) Uani 1 1 d . . . . .
 C00N C 0.3535(4) 0.1478(3) 0.81662(19) 0.0349(8) Uani 1 1 d . . . . .
 C00O C 0.0755(4) 0.3681(3) 0.34783(18) 0.0333(8) Uani 1 1 d . . . . .
 H00O H -0.003160 0.394357 0.318369 0.040 Uiso 1 1 calc R U . . .
 C00P C 0.2142(4) 0.3300(3) 0.32293(19) 0.0340(8) Uani 1 1 d . . . . .
 H00P H 0.227847 0.318168 0.278830 0.041 Uiso 1 1 calc R U . . .
 C00Q C 0.4673(4) 0.1871(3) 0.2450(2) 0.0349(8) Uani 1 1 d . . . . .
 C00R C 0.2384(4) 0.1524(3) 0.77434(18) 0.0313(7) Uani 1 1 d . . . . .
 C00S C 0.4368(4) 0.3240(3) 0.46600(19) 0.0349(8) Uani 1 1 d . . . . .
 C00T C 0.1387(4) 0.1314(3) 0.88658(19) 0.0336(8) Uani 1 1 d . . . . .
 C00U C 0.4255(4) 0.3534(3) 0.53216(19) 0.0352(8) Uani 1 1 d . . . . .
 H00A H 0.444216 0.292219 0.568493 0.053 Uiso 1 1 calc R U . . .
 H00B H 0.325648 0.392501 0.539780 0.053 Uiso 1 1 calc R U . . .
 H00C H 0.499226 0.394853 0.531404 0.053 Uiso 1 1 calc R U . . .
 C00V C 0.3395(4) 0.3077(3) 0.36382(18) 0.0312(7) Uani 1 1 d . . . . .
 C00W C 0.3166(4) 0.1038(3) 0.49901(19) 0.0355(8) Uani 1 1 d . . . . .
 H00D H 0.223030 0.132836 0.477056 0.053 Uiso 1 1 calc R U . . .
 H00E H 0.335177 0.029776 0.506978 0.053 Uiso 1 1 calc R U . . .
 H00F H 0.398251 0.129348 0.469929 0.053 Uiso 1 1 calc R U . . .
 C00X C 0.4865(4) 0.2877(3) 0.3330(2) 0.0367(8) Uani 1 1 d . . . . .
 C00Y C 0.2865(4) 0.1374(3) 0.88719(19) 0.0355(8) Uani 1 1 d . . . . .
 C00Z C 0.5421(4) 0.1824(3) 0.1758(2) 0.0393(9) Uani 1 1 d . . . . .
 C010 C 0.5169(4) 0.2656(3) 0.2658(2) 0.0372(8) Uani 1 1 d . . . . .
 C011 C 0.5362(5) 0.1198(3) 0.1340(2) 0.0428(9) Uani 1 1 d . . . . .
 H011 H 0.478071 0.068800 0.146970 0.051 Uiso 1 1 calc R U . . .
 C012 C 0.0498(5) 0.1158(3) 0.9453(2) 0.0404(9) Uani 1 1 d . . . . .
 H012 H -0.051190 0.111374 0.944675 0.048 Uiso 1 1 calc R U . . .
 C013 C 0.6132(5) 0.3098(3) 0.2141(2) 0.0417(9) Uani 1 1 d . . . . .
 C014 C 0.3487(5) 0.1299(3) 0.9467(2) 0.0428(9) Uani 1 1 d . . . . .
 H014 H 0.449475 0.135003 0.946938 0.051 Uiso 1 1 calc R U . . .
 C015 C 0.6269(5) 0.2572(3) 0.1572(2) 0.0436(9) Uani 1 1 d . . . . .
 C016 C 0.6015(5) 0.2907(4) 0.3690(2) 0.0452(10) Uani 1 1 d . . . . .
 H016 H 0.700487 0.278169 0.349960 0.054 Uiso 1 1 calc R U . . .
 C017 C 0.6186(5) 0.1337(4) 0.0717(2) 0.0501(11) Uani 1 1 d . . . . .
 H017 H 0.618175 0.090877 0.042249 0.060 Uiso 1 1 calc R U . . .
 C018 C 0.5768(5) 0.3114(4) 0.4323(2) 0.0464(10) Uani 1 1 d . . . . .
 H018 H 0.659191 0.317410 0.453699 0.056 Uiso 1 1 calc R U . . .
 C019 C 0.2587(5) 0.1144(4) 1.0067(2) 0.0475(10) Uani 1 1 d . . . . .
 H019 H 0.298878 0.109357 1.048216 0.057 Uiso 1 1 calc R U . . .
 C01A C 1.1789(6) 0.3256(4) 0.1365(2) 0.0523(11) Uani 1 1 d . . . . .
 H5 H 1.219982 0.257545 0.157446 0.063 Uiso 1 1 calc R U . . .
 C01B C 0.1132(5) 0.1065(4) 1.0060(2) 0.0474(10) Uani 1 1 d . . . . .
 H01B H 0.054642 0.094656 1.047284 0.057 Uiso 1 1 calc R U . . .
 C01C C 0.7002(6) 0.2094(4) 0.0533(2) 0.0559(12) Uani 1 1 d . . . . .
 H01C H 0.753853 0.218926 0.010654 0.067 Uiso 1 1 calc R U . . .
 C01D C 0.3443(6) 0.5358(4) 0.2059(3) 0.0523(11) Uani 1 1 d . . . . .
 H01A H 0.351266 0.501598 0.168426 0.063 Uiso 1 1 calc R U . . .
 H01D H 0.321454 0.487374 0.248082 0.063 Uiso 1 1 calc R U . . .
 C01E C 1.2633(6) 0.3782(4) 0.0880(2) 0.0560(12) Uani 1 1 d . . . . .
 H6 H 1.361354 0.347652 0.075297 0.067 Uiso 1 1 calc R U . . .
 C01F C 0.7056(6) 0.2728(4) 0.0963(2) 0.0543(12) Uani 1 1 d . . . . .
 H01F H 0.762148 0.324745 0.083418 0.065 Uiso 1 1 calc R U . . .
 C01G C 1.0569(6) 0.5229(4) 0.0764(3) 0.0553(12) Uani 1 1 d . . . . .
 C01H C 0.2196(6) 0.6251(4) 0.1954(3) 0.0582(12) Uani 1 1 d . . . . .
 H01E H 0.233154 0.668401 0.150446 0.087 Uiso 1 1 calc R U . . .
 H01G H 0.218141 0.663681 0.229492 0.087 Uiso 1 1 calc R U . . .
 H01H H 0.125454 0.602017 0.199264 0.087 Uiso 1 1 calc R U . . .
 C01I C 1.0387(6) 0.3660(4) 0.1563(3) 0.0585(12) Uani 1 1 d . . . . .
 H7 H 0.983421 0.326721 0.190473 0.070 Uiso 1 1 calc R U . . .
 N01J N -0.0871(6) 0.0245(5) 0.7148(3) 0.0459(13) Uani 0.704(6) 1 d D . P A 1
 H01S H -0.043306 0.076868 0.726948 0.055 Uiso 0.704(6) 1 calc R U P A 1
 C01K C 1.2023(6) 0.4779(4) 0.0575(3) 0.0564(12) Uani 1 1 d . . . . .
 H8 H 1.259539 0.516054 0.023500 0.068 Uiso 1 1 calc R U . . .
 C01L C -0.2401(6) 0.0687(4) 0.6913(3) 0.0410(14) Uani 0.704(6) 1 d D . P A 1
 H01T H -0.264047 0.025809 0.663668 0.049 Uiso 0.704(6) 1 calc R U P A 1
 H01U H -0.311274 0.064829 0.731270 0.049 Uiso 0.704(6) 1 calc R U P A 1
 C01M C 0.5435(7) 0.5940(4) 0.0853(2) 0.0615(13) Uani 1 1 d . . . . .
 H01I H 0.586822 0.639288 0.047333 0.092 Uiso 1 1 calc R U . . .
 H01J H 0.441995 0.593122 0.076316 0.092 Uiso 1 1 calc R U . . .
 H01K H 0.603720 0.525313 0.091303 0.092 Uiso 1 1 calc R U . . .
 C01N C 0.9765(6) 0.4653(4) 0.1261(3) 0.0582(12) Uani 1 1 d . . . . .
 H9 H 0.878110 0.493908 0.139738 0.070 Uiso 1 1 calc R U . . .
 C01O C 0.5403(6) 0.6315(4) 0.1488(3) 0.0561(12) Uani 1 1 d . . . . .
 H01L H 0.640866 0.641399 0.154066 0.067 Uiso 1 1 calc R U . . .
 H01M H 0.471823 0.698158 0.144002 0.067 Uiso 1 1 calc R U . . .
 C01P C 0.9937(7) 0.6287(4) 0.0448(3) 0.0660(14) Uani 1 1 d . . . . .
 H10 H 1.073249 0.667633 0.032470 0.099 Uiso 1 1 calc R U . . .
 H H 0.920399 0.658033 0.076476 0.099 Uiso 1 1 calc R U . . .
 HA H 0.945412 0.630915 0.004220 0.099 Uiso 1 1 calc R U . . .
 C01Q C 0.5014(7) 0.5933(4) 0.2741(3) 0.0632(14) Uani 1 1 d . . . . .
 H01N H 0.447889 0.664401 0.269888 0.076 Uiso 1 1 calc R U . . .
 H01O H 0.451642 0.550287 0.311956 0.076 Uiso 1 1 calc R U . . .
 C01R C 0.6584(7) 0.5849(5) 0.2894(3) 0.0726(16) Uani 1 1 d . . . . .
 H01P H 0.709667 0.624212 0.250999 0.109 Uiso 1 1 calc R U . . .
 H01Q H 0.709045 0.513553 0.298003 0.109 Uiso 1 1 calc R U . . .
 H01R H 0.659602 0.611223 0.329365 0.109 Uiso 1 1 calc R U . . .
 C01S C -0.0918(9) -0.0633(6) 0.7730(4) 0.062(2) Uani 0.704(6) 1 d D . P A 1
 H01V H -0.139039 -0.112834 0.760255 0.074 Uiso 0.704(6) 1 calc DR U P A 1
 H01W H -0.153805 -0.039646 0.810780 0.074 Uiso 0.704(6) 1 calc DR U P A 1
 C01T C -0.030(3) 0.0073(9) 0.6576(6) 0.209(14) Uani 0.704(6) 1 d D . P A 1
 H01X H 0.039745 0.046855 0.633832 0.250 Uiso 0.704(6) 1 calc R U P A 1
 C01V C -0.2633(10) 0.1697(6) 0.6535(7) 0.114(5) Uani 0.704(6) 1 d D . P A 1
 H01Y H -0.212039 0.172292 0.608780 0.171 Uiso 0.704(6) 1 calc DR U P A 1
 HB H -0.223909 0.211333 0.676572 0.171 Uiso 0.704(6) 1 calc DR U P A 1
 HC H -0.369933 0.195700 0.648776 0.171 Uiso 0.704(6) 1 calc DR U P A 1
 C01W C -0.065(3) -0.0709(11) 0.6258(8) 0.186(11) Uani 0.704(6) 1 d D . P A 1
 H01Z H -0.065851 -0.044759 0.576949 0.279 Uiso 0.704(6) 1 calc R U P A 1
 HD H -0.162469 -0.085713 0.643799 0.279 Uiso 0.704(6) 1 calc R U P A 1
 HE H 0.011032 -0.133071 0.636068 0.279 Uiso 0.704(6) 1 calc R U P A 1
 C01X C 0.0602(13) -0.1149(8) 0.7961(7) 0.104(4) Uani 0.704(6) 1 d D . P A 1
 H01 H 0.114479 -0.063939 0.800620 0.157 Uiso 0.704(6) 1 calc DR U P A 1
 HF H 0.114271 -0.151844 0.762968 0.157 Uiso 0.704(6) 1 calc DR U P A 1
 HG H 0.050926 -0.162463 0.839696 0.157 Uiso 0.704(6) 1 calc DR U P A 1
 N01K N 0.0203(16) 0.0076(14) 0.6404(11) 0.163(17) Uani 0.296(6) 1 d D . P A
 2
 H1 H 0.128112 -0.007557 0.625644 0.195 Uiso 0.296(6) 1 calc R U P A 2
 C1 C -0.044(2) 0.0992(13) 0.5929(9) 0.080(7) Uani 0.296(6) 1 d D . P A 2
 H1A H 0.039664 0.134785 0.578011 0.19(16) Uiso 0.296(6) 1 calc DR . P A 2
 H1B H -0.111595 0.139198 0.621967 0.5(6) Uiso 0.296(6) 1 calc DR . P A 2
 C2 C 0.015(3) -0.0014(15) 0.7097(12) 0.105(10) Uani 0.296(6) 1 d D . P A 2
 H2 H 0.014177 0.058492 0.724246 0.126 Uiso 0.296(6) 1 calc R U P A 2
 C01U C -0.032(3) -0.0739(15) 0.6398(10) 0.26(3) Uani 0.296(6) 1 d D . P A 2
 H3 H -0.114349 -0.092799 0.668695 0.309 Uiso 0.296(6) 1 calc R U P A 2
 C3 C 0.010(5) -0.0893(19) 0.7597(17) 0.35(7) Uani 0.296(6) 1 d D . P A 2
 H3A H 0.106825 -0.135434 0.759998 2(6) Uiso 0.296(6) 1 calc DR . P A 2
 H3B H -0.066491 -0.122562 0.750755 0.00(2) Uiso 0.296(6) 1 calc DR . P A 2
 H3C H -0.013954 -0.071912 0.803620 0.02(3) Uiso 0.296(6) 1 calc DR . P A 2
 C01Y C -0.127(2) 0.1221(9) 0.5303(5) 0.060(6) Uani 0.296(6) 1 d D . P A 2
 H4 H -0.233679 0.144017 0.541078 0.04(5) Uiso 0.296(6) 1 calc DR . P A 2
 HH H -0.111525 0.060991 0.512617 0.12(9) Uiso 0.296(6) 1 calc DR . P A 2
 HI H -0.090894 0.176150 0.496371 0.14(10) Uiso 0.296(6) 1 calc DR . P A 2
 C4 C 0.0468(9) -0.1336(6) 0.5906(4) 0.0110(18) Uiso 0.296(6) 1 d D . P A 2
 H4A H 0.031702 -0.092783 0.544678 0.016 Uiso 0.296(6) 1 calc R U P A 2
 H4B H 0.007397 -0.195489 0.596864 0.016 Uiso 0.296(6) 1 calc R U P A 2
 H4C H 0.153256 -0.151644 0.597895 0.016 Uiso 0.296(6) 1 calc R U P A 2

loop_
  _atom_site_aniso_label
  _atom_site_aniso_U_11
  _atom_site_aniso_U_22
  _atom_site_aniso_U_33
  _atom_site_aniso_U_23
  _atom_site_aniso_U_13
  _atom_site_aniso_U_12
 O001 0.0364(14) 0.0331(13) 0.0448(16) -0.0013(11) -0.0035(12) -0.0079(11)
 O002 0.0304(14) 0.0549(17) 0.0342(14) -0.0042(12) -0.0036(11) -0.0112(12)
 O003 0.0335(15) 0.069(2) 0.0405(16) -0.0137(14) -0.0040(12) -0.0155(14)
 O004 0.0486(18) 0.0463(17) 0.0568(19) -0.0144(14) 0.0117(14) -0.0173(14)
 O005 0.0379(17) 0.095(3) 0.0418(18) -0.0033(18) -0.0062(13) -0.0157(18)
 N006 0.046(2) 0.0408(18) 0.046(2) -0.0110(15) -0.0046(16) -0.0090(15)
 C007 0.0274(17) 0.0310(17) 0.0293(17) -0.0087(13) -0.0001(13) -0.0026(13)
 C008 0.0214(15) 0.0294(16) 0.0307(17) -0.0050(13) -0.0012(12) -0.0039(12)
 C009 0.0259(16) 0.0297(16) 0.0293(17) -0.0052(13) 0.0004(13) -0.0019(13)
 C00A 0.0212(15) 0.0310(16) 0.0297(17) -0.0052(13) -0.0010(12) -0.0031(12)
 C00B 0.0287(17) 0.0295(16) 0.0292(17) -0.0023(13) -0.0043(13) -0.0066(13)
 C00C 0.0218(15) 0.0296(16) 0.0308(17) -0.0053(13) -0.0033(12) -0.0040(12)
 C00D 0.0213(15) 0.0332(17) 0.0322(17) -0.0063(14) -0.0026(13) -0.0051(13)
 C00E 0.0270(17) 0.0316(17) 0.0306(17) -0.0059(14) 0.0011(13) -0.0072(13)
 C00F 0.0256(16) 0.0239(15) 0.0306(17) -0.0033(13) -0.0034(13) -0.0032(12)
 C00G 0.0260(17) 0.0352(18) 0.0324(18) -0.0048(14) -0.0044(13) -0.0003(14)
 C00H 0.0295(17) 0.0304(17) 0.0359(19) -0.0021(14) -0.0063(14) -0.0027(14)
 C00I 0.0258(16) 0.0286(16) 0.0326(18) -0.0042(13) 0.0015(13) -0.0030(13)
 C00J 0.0233(16) 0.0289(16) 0.0345(18) -0.0010(14) -0.0014(13) -0.0021(13)
 C00K 0.0254(16) 0.0279(16) 0.0308(17) -0.0065(13) -0.0007(13) -0.0061(12)
 C00L 0.0276(17) 0.0325(17) 0.0344(18) -0.0081(14) -0.0004(14) 0.0012(13)
 C00M 0.0336(18) 0.0337(18) 0.0260(16) -0.0034(13) -0.0022(13) -0.0046(14)
 C00N 0.0354(19) 0.0356(18) 0.0337(19) -0.0063(15) -0.0072(15) -0.0063(15)
 C00O 0.0342(18) 0.0351(18) 0.0284(17) -0.0025(14) -0.0064(14) -0.0051(14)
 C00P 0.039(2) 0.0339(18) 0.0294(18) -0.0044(14) -0.0052(15) -0.0105(15)
 C00Q 0.0295(18) 0.0322(18) 0.038(2) -0.0008(15) -0.0036(15) -0.0036(14)
 C00R 0.0258(16) 0.0343(18) 0.0323(18) -0.0051(14) -0.0038(13) -0.0049(13)
 C00S 0.0283(17) 0.041(2) 0.0353(19) -0.0069(15) -0.0024(14) -0.0101(15)
 C00T 0.0373(19) 0.0303(17) 0.0320(18) -0.0029(14) -0.0059(15) -0.0069(14)
 C00U 0.0331(19) 0.0398(19) 0.0361(19) -0.0084(15) -0.0069(15) -0.0126(15)
 C00V 0.0293(17) 0.0348(18) 0.0295(17) -0.0054(14) -0.0001(13) -0.0094(14)
 C00W 0.037(2) 0.0339(18) 0.0324(19) -0.0100(15) -0.0001(15) 0.0008(15)
 C00X 0.0308(18) 0.046(2) 0.0346(19) -0.0084(16) 0.0010(15) -0.0126(16)
 C00Y 0.039(2) 0.0324(18) 0.0343(19) -0.0045(15) -0.0051(15) -0.0077(15)
 C00Z 0.037(2) 0.037(2) 0.040(2) -0.0080(16) -0.0036(16) 0.0020(16)
 C010 0.0349(19) 0.041(2) 0.036(2) -0.0094(16) 0.0033(15) -0.0094(16)
 C011 0.040(2) 0.039(2) 0.048(2) -0.0125(18) -0.0113(18) 0.0027(17)
 C012 0.040(2) 0.050(2) 0.0305(19) -0.0033(16) -0.0026(15) -0.0126(17)
 C013 0.039(2) 0.041(2) 0.045(2) -0.0118(17) 0.0091(17) -0.0092(17)
 C014 0.043(2) 0.054(2) 0.034(2) -0.0055(18) -0.0098(17) -0.0171(19)
 C015 0.043(2) 0.044(2) 0.042(2) -0.0133(18) 0.0097(18) -0.0066(18)
 C016 0.0285(19) 0.067(3) 0.042(2) -0.015(2) 0.0041(16) -0.0154(19)
 C017 0.050(3) 0.051(3) 0.048(3) -0.022(2) -0.008(2) 0.007(2)
 C018 0.0288(19) 0.075(3) 0.040(2) -0.014(2) -0.0011(16) -0.0204(19)
 C019 0.058(3) 0.055(3) 0.031(2) -0.0037(18) -0.0120(18) -0.017(2)
 C01A 0.055(3) 0.063(3) 0.037(2) -0.007(2) -0.010(2) -0.008(2)
 C01B 0.052(3) 0.061(3) 0.032(2) -0.0083(19) -0.0006(18) -0.020(2)
 C01C 0.059(3) 0.060(3) 0.042(2) -0.018(2) 0.010(2) 0.002(2)
 C01D 0.055(3) 0.050(3) 0.054(3) -0.013(2) -0.001(2) -0.014(2)
 C01E 0.051(3) 0.066(3) 0.046(3) -0.013(2) -0.006(2) 0.000(2)
 C01F 0.058(3) 0.054(3) 0.048(3) -0.015(2) 0.018(2) -0.012(2)
 C01G 0.063(3) 0.054(3) 0.052(3) -0.014(2) -0.010(2) -0.014(2)
 C01H 0.049(3) 0.063(3) 0.058(3) -0.012(2) 0.002(2) -0.005(2)
 C01I 0.064(3) 0.059(3) 0.051(3) -0.005(2) -0.007(2) -0.015(2)
 N01J 0.037(3) 0.058(3) 0.045(3) -0.008(2) -0.006(2) -0.015(3)
 C01K 0.054(3) 0.069(3) 0.048(3) -0.015(2) -0.004(2) -0.015(2)
 C01L 0.026(3) 0.032(3) 0.058(4) 0.004(2) 0.000(2) -0.010(2)
 C01M 0.072(3) 0.061(3) 0.042(3) -0.002(2) -0.001(2) -0.005(3)
 C01N 0.047(3) 0.068(3) 0.058(3) -0.014(2) 0.002(2) -0.012(2)
 C01O 0.061(3) 0.050(3) 0.056(3) -0.010(2) 0.001(2) -0.014(2)
 C01P 0.078(4) 0.054(3) 0.067(3) -0.014(3) 0.000(3) -0.016(3)
 C01Q 0.080(4) 0.056(3) 0.057(3) -0.020(2) -0.008(3) -0.011(3)
 C01R 0.093(5) 0.059(3) 0.069(4) -0.012(3) -0.028(3) -0.015(3)
 C01S 0.070(5) 0.042(4) 0.069(5) 0.006(3) -0.028(4) -0.013(4)
 C01T 0.53(4) 0.065(7) 0.054(6) -0.046(6) 0.084(13) -0.120(14)
 C01V 0.057(5) 0.041(4) 0.229(14) 0.041(6) -0.071(7) -0.029(4)
 C01W 0.41(3) 0.078(9) 0.094(10) -0.068(9) -0.071(15) -0.007(13)
 C01X 0.102(8) 0.061(6) 0.162(12) -0.035(7) -0.080(8) 0.005(5)
 N01K 0.033(9) 0.20(3) 0.30(5) -0.15(3) 0.093(17) -0.073(14)
 C1 0.062(12) 0.044(9) 0.13(2) -0.020(11) 0.043(12) -0.016(9)
 C2 0.066(17) 0.054(13) 0.19(3) -0.011(16) -0.050(18) 0.005(11)
 C01U 0.36(6) 0.30(3) 0.16(3) 0.14(2) -0.20(4) -0.29(4)
 C3 0.61(16) 0.048(19) 0.42(11) -0.07(4) -0.40(12) 0.10(5)
 C01Y 0.162(19) 0.018(5) 0.004(4) -0.003(4) 0.008(7) -0.032(8)

_geom_special_details
;
 All esds (except the esd in the dihedral angle between two l.s. planes)
 are estimated using the full covariance matrix.  The cell esds are taken
 into account individually in the estimation of esds in distances, angles
 and torsion angles; correlations between esds in cell parameters are only
 used when they are defined by crystal symmetry.  An approximate (isotropic)
 treatment of cell esds is used for estimating esds involving l.s. planes.
;
loop_
  _geom_bond_atom_site_label_1
  _geom_bond_atom_site_label_2
  _geom_bond_distance
  _geom_bond_site_symmetry_2
  _geom_bond_publ_flag
 O001 C00Q 1.229(5) . ?
 O002 C00M 1.262(5) . ?
 O003 C00N 1.247(5) . ?
 O004 C013 1.267(5) . ?
 O005 H00K 0.8699 . ?
 O005 H00M 0.8699 . ?
 N006 H006 1.0000 . ?
 N006 C01D 1.503(6) . ?
 N006 C01O 1.476(6) . ?
 N006 C01Q 1.511(6) . ?
 C007 H007 0.9500 . ?
 C007 C008 1.440(5) . ?
 C007 C00I 1.356(5) . ?
 C008 C00A 1.426(5) . ?
 C008 C00D 1.416(5) . ?
 C009 C00A 1.434(5) . ?
 C009 C00L 1.392(5) . ?
 C009 C00W 1.516(5) . ?
 C00A C00C 1.466(5) . ?
 C00B C00H 1.423(5) . ?
 C00B C00K 1.423(5) . ?
 C00B C00O 1.419(5) . ?
 C00C C00F 1.417(5) . ?
 C00C C00K 1.428(5) . ?
 C00D C00G 1.402(5) . ?
 C00D C00R 1.474(5) . ?
 C00E C00K 1.466(5) . ?
 C00E C00S 1.419(5) . ?
 C00E C00V 1.425(5) . ?
 C00F C00I 1.421(5) . ?
 C00F C00J 1.424(5) . ?
 C00G H00G 0.9500 . ?
 C00G C00L 1.382(5) . ?
 C00H H00H 0.9500 . ?
 C00H C00J 1.362(5) . ?
 C00I H00I 0.9500 . ?
 C00J H00J 0.9500 . ?
 C00L H00L 0.9500 . ?
 C00M C00R 1.412(5) . ?
 C00M C00T 1.504(5) . ?
 C00N C00R 1.430(5) . ?
 C00N C00Y 1.496(6) . ?
 C00O H00O 0.9500 . ?
 C00O C00P 1.368(5) . ?
 C00P H00P 0.9500 . ?
 C00P C00V 1.443(5) . ?
 C00Q C00Z 1.518(6) . ?
 C00Q C010 1.442(6) . ?
 C00S C00U 1.501(5) . ?
 C00S C018 1.394(6) . ?
 C00T C00Y 1.388(5) . ?
 C00T C012 1.378(6) . ?
 C00U H00A 0.9800 . ?
 C00U H00B 0.9800 . ?
 C00U H00C 0.9800 . ?
 C00V C00X 1.432(5) . ?
 C00W H00D 0.9800 . ?
 C00W H00E 0.9800 . ?
 C00W H00F 0.9800 . ?
 C00X C010 1.470(6) . ?
 C00X C016 1.377(6) . ?
 C00Y C014 1.381(5) . ?
 C00Z C011 1.378(6) . ?
 C00Z C015 1.389(6) . ?
 C010 C013 1.414(6) . ?
 C011 H011 0.9500 . ?
 C011 C017 1.405(7) . ?
 C012 H012 0.9500 . ?
 C012 C01B 1.405(6) . ?
 C013 C015 1.506(6) . ?
 C014 H014 0.9500 . ?
 C014 C019 1.404(6) . ?
 C015 C01F 1.367(6) . ?
 C016 H016 0.9500 . ?
 C016 C018 1.383(6) . ?
 C017 H017 0.9500 . ?
 C017 C01C 1.379(8) . ?
 C018 H018 0.9500 . ?
 C019 H019 0.9500 . ?
 C019 C01B 1.375(7) . ?
 C01A H5 0.9500 . ?
 C01A C01E 1.357(7) . ?
 C01A C01I 1.353(7) . ?
 C01B H01B 0.9500 . ?
 C01C H01C 0.9500 . ?
 C01C C01F 1.404(7) . ?
 C01D H01A 0.9900 . ?
 C01D H01D 0.9900 . ?
 C01D C01H 1.487(7) . ?
 C01E H6 0.9500 . ?
 C01E C01K 1.392(7) . ?
 C01F H01F 0.9500 . ?
 C01G C01K 1.407(8) . ?
 C01G C01N 1.384(7) . ?
 C01G C01P 1.470(7) . ?
 C01H H01E 0.9800 . ?
 C01H H01G 0.9800 . ?
 C01H H01H 0.9800 . ?
 C01I H7 0.9500 . ?
 C01I C01N 1.388(7) . ?
 N01J H01S 1.0000 . ?
 N01J C01L 1.496(8) . ?
 N01J C01S 1.486(9) . ?
 N01J C01T 1.287(12) . ?
 C01K H8 0.9500 . ?
 C01L H01T 0.9900 . ?
 C01L H01U 0.9900 . ?
 C01L C01V 1.408(9) . ?
 C01M H01I 0.9800 . ?
 C01M H01J 0.9800 . ?
 C01M H01K 0.9800 . ?
 C01M C01O 1.515(7) . ?
 C01N H9 0.9500 . ?
 C01O H01L 0.9900 . ?
 C01O H01M 0.9900 . ?
 C01P H10 0.9800 . ?
 C01P H 0.9800 . ?
 C01P HA 0.9800 . ?
 C01Q H01N 0.9900 . ?
 C01Q H01O 0.9900 . ?
 C01Q C01R 1.493(9) . ?
 C01R H01P 0.9800 . ?
 C01R H01Q 0.9800 . ?
 C01R H01R 0.9800 . ?
 C01S H01V 0.9900 . ?
 C01S H01W 0.9900 . ?
 C01S C01X 1.501(12) . ?
 C01T H01X 0.9500 . ?
 C01T C01W 1.506(16) . ?
 C01V H01Y 0.9800 . ?
 C01V HB 0.9800 . ?
 C01V HC 0.9800 . ?
 C01W H01Z 0.9800 . ?
 C01W HD 0.9800 . ?
 C01W HE 0.9800 . ?
 C01X H01 0.9800 . ?
 C01X HF 0.9800 . ?
 C01X HG 0.9800 . ?
 N01K H1 1.0000 . ?
 N01K C1 1.453(16) . ?
 N01K C2 1.394(18) . ?
 N01K C01U 1.330(18) . ?
 C1 H1A 0.9900 . ?
 C1 H1B 0.9900 . ?
 C1 C01Y 1.503(16) . ?
 C2 H2 0.9500 . ?
 C2 C3 1.394(17) . ?
 C01U H3 0.9500 . ?
 C01U C4 1.49(2) . ?
 C3 H3A 0.9800 . ?
 C3 H3B 0.9800 . ?
 C3 H3C 0.9800 . ?
 C01Y H4 0.9800 . ?
 C01Y HH 0.9800 . ?
 C01Y HI 0.9800 . ?
 C4 H4A 0.9800 . ?
 C4 H4B 0.9800 . ?
 C4 H4C 0.9800 . ?

loop_
  _geom_angle_atom_site_label_1
  _geom_angle_atom_site_label_2
  _geom_angle_atom_site_label_3
  _geom_angle
  _geom_angle_site_symmetry_1
  _geom_angle_site_symmetry_3
  _geom_angle_publ_flag
 H00K O005 H00M 104.5 . . ?
 C01D N006 H006 105.6 . . ?
 C01D N006 C01Q 112.0(4) . . ?
 C01O N006 H006 105.6 . . ?
 C01O N006 C01D 113.7(4) . . ?
 C01O N006 C01Q 113.5(4) . . ?
 C01Q N006 H006 105.6 . . ?
 C008 C007 H007 119.8 . . ?
 C00I C007 H007 119.8 . . ?
 C00I C007 C008 120.5(3) . . ?
 C00A C008 C007 119.5(3) . . ?
 C00D C008 C007 119.0(3) . . ?
 C00D C008 C00A 121.4(3) . . ?
 C00A C009 C00W 125.0(3) . . ?
 C00L C009 C00A 117.7(3) . . ?
 C00L C009 C00W 117.0(3) . . ?
 C008 C00A C009 118.6(3) . . ?
 C008 C00A C00C 117.9(3) . . ?
 C009 C00A C00C 123.3(3) . . ?
 C00K C00B C00H 119.0(3) . . ?
 C00O C00B C00H 121.0(3) . . ?
 C00O C00B C00K 120.1(3) . . ?
 C00F C00C C00A 117.5(3) . . ?
 C00F C00C C00K 117.6(3) . . ?
 C00K C00C C00A 124.9(3) . . ?
 C008 C00D C00R 123.9(3) . . ?
 C00G C00D C008 117.6(3) . . ?
 C00G C00D C00R 118.4(3) . . ?
 C00S C00E C00K 122.7(3) . . ?
 C00S C00E C00V 119.3(3) . . ?
 C00V C00E C00K 117.8(3) . . ?
 C00C C00F C00I 119.8(3) . . ?
 C00C C00F C00J 119.4(3) . . ?
 C00I C00F C00J 120.8(3) . . ?
 C00D C00G H00G 119.5 . . ?
 C00L C00G C00D 120.9(3) . . ?
 C00L C00G H00G 119.5 . . ?
 C00B C00H H00H 119.7 . . ?
 C00J C00H C00B 120.5(3) . . ?
 C00J C00H H00H 119.7 . . ?
 C007 C00I C00F 121.0(3) . . ?
 C007 C00I H00I 119.5 . . ?
 C00F C00I H00I 119.5 . . ?
 C00F C00J H00J 119.9 . . ?
 C00H C00J C00F 120.2(3) . . ?
 C00H C00J H00J 119.9 . . ?
 C00B C00K C00C 117.8(3) . . ?
 C00B C00K C00E 116.6(3) . . ?
 C00C C00K C00E 125.5(3) . . ?
 C009 C00L H00L 118.6 . . ?
 C00G C00L C009 122.8(3) . . ?
 C00G C00L H00L 118.6 . . ?
 O002 C00M C00R 129.0(3) . . ?
 O002 C00M C00T 123.2(3) . . ?
 C00R C00M C00T 107.8(3) . . ?
 O003 C00N C00R 128.3(4) . . ?
 O003 C00N C00Y 124.2(3) . . ?
 C00R C00N C00Y 107.6(3) . . ?
 C00B C00O H00O 119.6 . . ?
 C00P C00O C00B 120.9(3) . . ?
 C00P C00O H00O 119.6 . . ?
 C00O C00P H00P 120.1 . . ?
 C00O C00P C00V 119.8(3) . . ?
 C00V C00P H00P 120.1 . . ?
 O001 C00Q C00Z 123.9(4) . . ?
 O001 C00Q C010 129.1(4) . . ?
 C010 C00Q C00Z 106.9(3) . . ?
 C00M C00R C00D 127.2(3) . . ?
 C00M C00R C00N 108.8(3) . . ?
 C00N C00R C00D 123.5(3) . . ?
 C00E C00S C00U 125.7(3) . . ?
 C018 C00S C00E 117.0(4) . . ?
 C018 C00S C00U 117.0(3) . . ?
 C00Y C00T C00M 107.9(3) . . ?
 C012 C00T C00M 130.8(4) . . ?
 C012 C00T C00Y 121.3(4) . . ?
 C00S C00U H00A 109.5 . . ?
 C00S C00U H00B 109.5 . . ?
 C00S C00U H00C 109.4 . . ?
 H00A C00U H00B 109.5 . . ?
 H00A C00U H00C 109.5 . . ?
 H00B C00U H00C 109.5 . . ?
 C00E C00V C00P 119.6(3) . . ?
 C00E C00V C00X 121.1(3) . . ?
 C00X C00V C00P 119.0(3) . . ?
 C009 C00W H00D 109.5 . . ?
 C009 C00W H00E 109.5 . . ?
 C009 C00W H00F 109.5 . . ?
 H00D C00W H00E 109.5 . . ?
 H00D C00W H00F 109.5 . . ?
 H00E C00W H00F 109.5 . . ?
 C00V C00X C010 122.9(3) . . ?
 C016 C00X C00V 116.9(4) . . ?
 C016 C00X C010 120.3(4) . . ?
 C00T C00Y C00N 107.9(3) . . ?
 C014 C00Y C00N 131.0(4) . . ?
 C014 C00Y C00T 121.1(4) . . ?
 C011 C00Z C00Q 130.9(4) . . ?
 C011 C00Z C015 121.2(4) . . ?
 C015 C00Z C00Q 107.9(4) . . ?
 C00Q C010 C00X 125.4(3) . . ?
 C013 C010 C00Q 108.9(3) . . ?
 C013 C010 C00X 125.4(4) . . ?
 C00Z C011 H011 121.0 . . ?
 C00Z C011 C017 118.1(4) . . ?
 C017 C011 H011 121.0 . . ?
 C00T C012 H012 121.0 . . ?
 C00T C012 C01B 117.9(4) . . ?
 C01B C012 H012 121.1 . . ?
 O004 C013 C010 129.3(4) . . ?
 O004 C013 C015 122.6(4) . . ?
 C010 C013 C015 108.1(4) . . ?
 C00Y C014 H014 121.0 . . ?
 C00Y C014 C019 118.0(4) . . ?
 C019 C014 H014 121.0 . . ?
 C00Z C015 C013 108.1(4) . . ?
 C01F C015 C00Z 121.4(4) . . ?
 C01F C015 C013 130.4(4) . . ?
 C00X C016 H016 119.1 . . ?
 C00X C016 C018 121.8(4) . . ?
 C018 C016 H016 119.1 . . ?
 C011 C017 H017 119.9 . . ?
 C01C C017 C011 120.1(4) . . ?
 C01C C017 H017 119.9 . . ?
 C00S C018 H018 118.5 . . ?
 C016 C018 C00S 123.0(4) . . ?
 C016 C018 H018 118.5 . . ?
 C014 C019 H019 119.6 . . ?
 C01B C019 C014 120.8(4) . . ?
 C01B C019 H019 119.6 . . ?
 C01E C01A H5 118.5 . . ?
 C01I C01A H5 118.6 . . ?
 C01I C01A C01E 122.9(5) . . ?
 C012 C01B H01B 119.5 . . ?
 C019 C01B C012 120.9(4) . . ?
 C019 C01B H01B 119.5 . . ?
 C017 C01C H01C 119.3 . . ?
 C017 C01C C01F 121.4(4) . . ?
 C01F C01C H01C 119.3 . . ?
 N006 C01D H01A 108.7 . . ?
 N006 C01D H01D 108.7 . . ?
 H01A C01D H01D 107.6 . . ?
 C01H C01D N006 114.2(4) . . ?
 C01H C01D H01A 108.7 . . ?
 C01H C01D H01D 108.7 . . ?
 C01A C01E H6 120.9 . . ?
 C01A C01E C01K 118.3(5) . . ?
 C01K C01E H6 120.9 . . ?
 C015 C01F C01C 117.8(5) . . ?
 C015 C01F H01F 121.1 . . ?
 C01C C01F H01F 121.1 . . ?
 C01K C01G C01P 120.6(5) . . ?
 C01N C01G C01K 118.2(5) . . ?
 C01N C01G C01P 121.2(5) . . ?
 C01D C01H H01E 109.5 . . ?
 C01D C01H H01G 109.4 . . ?
 C01D C01H H01H 109.5 . . ?
 H01E C01H H01G 109.5 . . ?
 H01E C01H H01H 109.5 . . ?
 H01G C01H H01H 109.5 . . ?
 C01A C01I H7 120.3 . . ?
 C01A C01I C01N 119.4(5) . . ?
 C01N C01I H7 120.3 . . ?
 C01L N01J H01S 110.7 . . ?
 C01S N01J H01S 110.7 . . ?
 C01S N01J C01L 109.9(5) . . ?
 C01T N01J H01S 110.7 . . ?
 C01T N01J C01L 95.2(12) . . ?
 C01T N01J C01S 118.5(8) . . ?
 C01E C01K C01G 120.8(5) . . ?
 C01E C01K H8 119.6 . . ?
 C01G C01K H8 119.6 . . ?
 N01J C01L H01T 108.3 . . ?
 N01J C01L H01U 108.2 . . ?
 H01T C01L H01U 107.4 . . ?
 C01V C01L N01J 116.1(5) . . ?
 C01V C01L H01T 108.3 . . ?
 C01V C01L H01U 108.3 . . ?
 H01I C01M H01J 109.5 . . ?
 H01I C01M H01K 109.5 . . ?
 H01J C01M H01K 109.5 . . ?
 C01O C01M H01I 109.4 . . ?
 C01O C01M H01J 109.5 . . ?
 C01O C01M H01K 109.5 . . ?
 C01G C01N C01I 120.5(5) . . ?
 C01G C01N H9 119.8 . . ?
 C01I C01N H9 119.8 . . ?
 N006 C01O C01M 112.9(4) . . ?
 N006 C01O H01L 109.0 . . ?
 N006 C01O H01M 109.0 . . ?
 C01M C01O H01L 109.0 . . ?
 C01M C01O H01M 109.0 . . ?
 H01L C01O H01M 107.8 . . ?
 C01G C01P H10 109.4 . . ?
 C01G C01P H 109.5 . . ?
 C01G C01P HA 109.5 . . ?
 H10 C01P H 109.5 . . ?
 H10 C01P HA 109.5 . . ?
 H C01P HA 109.5 . . ?
 N006 C01Q H01N 109.2 . . ?
 N006 C01Q H01O 109.2 . . ?
 H01N C01Q H01O 107.9 . . ?
 C01R C01Q N006 111.8(5) . . ?
 C01R C01Q H01N 109.2 . . ?
 C01R C01Q H01O 109.3 . . ?
 C01Q C01R H01P 109.5 . . ?
 C01Q C01R H01Q 109.4 . . ?
 C01Q C01R H01R 109.5 . . ?
 H01P C01R H01Q 109.5 . . ?
 H01P C01R H01R 109.5 . . ?
 H01Q C01R H01R 109.5 . . ?
 N01J C01S H01V 109.1 . . ?
 N01J C01S H01W 109.2 . . ?
 N01J C01S C01X 112.3(8) . . ?
 H01V C01S H01W 107.9 . . ?
 C01X C01S H01V 109.2 . . ?
 C01X C01S H01W 109.1 . . ?
 N01J C01T H01X 117.6 . . ?
 N01J C01T C01W 124.7(14) . . ?
 C01W C01T H01X 117.7 . . ?
 C01L C01V H01Y 109.4 . . ?
 C01L C01V HB 109.5 . . ?
 C01L C01V HC 109.5 . . ?
 H01Y C01V HB 109.5 . . ?
 H01Y C01V HC 109.5 . . ?
 HB C01V HC 109.5 . . ?
 C01T C01W H01Z 109.3 . . ?
 C01T C01W HD 109.6 . . ?
 C01T C01W HE 109.5 . . ?
 H01Z C01W HD 109.5 . . ?
 H01Z C01W HE 109.5 . . ?
 HD C01W HE 109.5 . . ?
 C01S C01X H01 109.5 . . ?
 C01S C01X HF 109.5 . . ?
 C01S C01X HG 109.5 . . ?
 H01 C01X HF 109.5 . . ?
 H01 C01X HG 109.5 . . ?
 HF C01X HG 109.5 . . ?
 C1 N01K H1 106.6 . . ?
 C2 N01K H1 106.0 . . ?
 C2 N01K C1 123.8(16) . . ?
 C01U N01K H1 104.9 . . ?
 C01U N01K C1 114.5(17) . . ?
 C01U N01K C2 99.4(16) . . ?
 N01K C1 H1A 103.1 . . ?
 N01K C1 H1B 103.7 . . ?
 N01K C1 C01Y 135.3(15) . . ?
 H1A C1 H1B 105.2 . . ?
 C01Y C1 H1A 103.4 . . ?
 C01Y C1 H1B 103.3 . . ?
 N01K C2 H2 116.6 . . ?
 N01K C2 C3 127(2) . . ?
 C3 C2 H2 116.9 . . ?
 N01K C01U H3 122.3 . . ?
 N01K C01U C4 115.2(18) . . ?
 C4 C01U H3 122.5 . . ?
 C2 C3 H3A 109.3 . . ?
 C2 C3 H3B 109.4 . . ?
 C2 C3 H3C 109.7 . . ?
 H3A C3 H3B 109.5 . . ?
 H3A C3 H3C 109.5 . . ?
 H3B C3 H3C 109.5 . . ?
 C1 C01Y H4 109.5 . . ?
 C1 C01Y HH 109.5 . . ?
 C1 C01Y HI 109.4 . . ?
 H4 C01Y HH 109.5 . . ?
 H4 C01Y HI 109.5 . . ?
 HH C01Y HI 109.5 . . ?
 C01U C4 H4A 109.6 . . ?
 C01U C4 H4B 110.1 . . ?
 C01U C4 H4C 108.7 . . ?
 H4A C4 H4B 109.5 . . ?
 H4A C4 H4C 109.5 . . ?
 H4B C4 H4C 109.5 . . ?

loop_
  _geom_torsion_atom_site_label_1
  _geom_torsion_atom_site_label_2
  _geom_torsion_atom_site_label_3
  _geom_torsion_atom_site_label_4
  _geom_torsion
  _geom_torsion_site_symmetry_1
  _geom_torsion_site_symmetry_2
  _geom_torsion_site_symmetry_3
  _geom_torsion_site_symmetry_4
  _geom_torsion_publ_flag
 O001 C00Q C00Z C011 -2.9(6) . . . . ?
 O001 C00Q C00Z C015 177.0(4) . . . . ?
 O001 C00Q C010 C00X 9.1(7) . . . . ?
 O001 C00Q C010 C013 -177.5(4) . . . . ?
 O002 C00M C00R C00D -4.8(7) . . . . ?
 O002 C00M C00R C00N -176.9(4) . . . . ?
 O002 C00M C00T C00Y 178.8(4) . . . . ?
 O002 C00M C00T C012 0.5(7) . . . . ?
 O003 C00N C00R C00D 4.5(6) . . . . ?
 O003 C00N C00R C00M 177.0(4) . . . . ?
 O003 C00N C00Y C00T -176.5(4) . . . . ?
 O003 C00N C00Y C014 0.9(7) . . . . ?
 O004 C013 C015 C00Z 179.9(4) . . . . ?
 O004 C013 C015 C01F 0.3(8) . . . . ?
 C007 C008 C00A C009 -168.0(3) . . . . ?
 C007 C008 C00A C00C 6.8(5) . . . . ?
 C007 C008 C00D C00G 176.5(3) . . . . ?
 C007 C008 C00D C00R -0.6(5) . . . . ?
 C008 C007 C00I C00F -8.6(5) . . . . ?
 C008 C00A C00C C00F -20.7(5) . . . . ?
 C008 C00A C00C C00K 160.4(3) . . . . ?
 C008 C00D C00G C00L -6.6(5) . . . . ?
 C008 C00D C00R C00M 58.6(5) . . . . ?
 C008 C00D C00R C00N -130.4(4) . . . . ?
 C009 C00A C00C C00F 153.9(3) . . . . ?
 C009 C00A C00C C00K -25.0(5) . . . . ?
 C00A C008 C00D C00G -0.9(5) . . . . ?
 C00A C008 C00D C00R -177.9(3) . . . . ?
 C00A C009 C00L C00G 3.3(5) . . . . ?
 C00A C00C C00F C00I 20.6(5) . . . . ?
 C00A C00C C00F C00J -160.9(3) . . . . ?
 C00A C00C C00K C00B 151.5(3) . . . . ?
 C00A C00C C00K C00E -31.6(5) . . . . ?
 C00B C00H C00J C00F -11.4(5) . . . . ?
 C00B C00O C00P C00V -11.6(5) . . . . ?
 C00C C00F C00I C007 -6.0(5) . . . . ?
 C00C C00F C00J C00H 1.4(5) . . . . ?
 C00D C008 C00A C009 9.4(5) . . . . ?
 C00D C008 C00A C00C -175.8(3) . . . . ?
 C00D C00G C00L C009 5.4(6) . . . . ?
 C00E C00S C018 C016 -1.2(7) . . . . ?
 C00E C00V C00X C010 172.2(4) . . . . ?
 C00E C00V C00X C016 -8.2(6) . . . . ?
 C00F C00C C00K C00B -27.4(5) . . . . ?
 C00F C00C C00K C00E 149.5(3) . . . . ?
 C00G C00D C00R C00M -118.5(4) . . . . ?
 C00G C00D C00R C00N 52.5(5) . . . . ?
 C00H C00B C00K C00C 17.9(5) . . . . ?
 C00H C00B C00K C00E -159.4(3) . . . . ?
 C00H C00B C00O C00P 178.2(3) . . . . ?
 C00I C007 C008 C00A 7.9(5) . . . . ?
 C00I C007 C008 C00D -169.5(3) . . . . ?
 C00I C00F C00J C00H 179.9(3) . . . . ?
 C00J C00F C00I C007 175.5(3) . . . . ?
 C00K C00B C00H C00J 1.6(5) . . . . ?
 C00K C00B C00O C00P -2.3(5) . . . . ?
 C00K C00C C00F C00I -160.5(3) . . . . ?
 C00K C00C C00F C00J 18.1(5) . . . . ?
 C00K C00E C00S C00U -7.1(6) . . . . ?
 C00K C00E C00S C018 178.9(4) . . . . ?
 C00K C00E C00V C00P 13.1(5) . . . . ?
 C00K C00E C00V C00X -173.7(3) . . . . ?
 C00L C009 C00A C008 -10.4(5) . . . . ?
 C00L C009 C00A C00C 175.1(3) . . . . ?
 C00M C00T C00Y C00N -2.1(4) . . . . ?
 C00M C00T C00Y C014 -179.8(4) . . . . ?
 C00M C00T C012 C01B 178.4(4) . . . . ?
 C00N C00Y C014 C019 -176.1(4) . . . . ?
 C00O C00B C00H C00J -178.8(3) . . . . ?
 C00O C00B C00K C00C -161.7(3) . . . . ?
 C00O C00B C00K C00E 21.1(5) . . . . ?
 C00O C00P C00V C00E 5.9(5) . . . . ?
 C00O C00P C00V C00X -167.4(4) . . . . ?
 C00P C00V C00X C010 -14.5(6) . . . . ?
 C00P C00V C00X C016 165.1(4) . . . . ?
 C00Q C00Z C011 C017 179.9(4) . . . . ?
 C00Q C00Z C015 C013 1.7(5) . . . . ?
 C00Q C00Z C015 C01F -178.7(4) . . . . ?
 C00Q C010 C013 O004 178.9(4) . . . . ?
 C00Q C010 C013 C015 -0.2(5) . . . . ?
 C00R C00D C00G C00L 170.7(3) . . . . ?
 C00R C00M C00T C00Y 0.8(4) . . . . ?
 C00R C00M C00T C012 -177.5(4) . . . . ?
 C00R C00N C00Y C00T 2.7(4) . . . . ?
 C00R C00N C00Y C014 -180.0(4) . . . . ?
 C00S C00E C00K C00B 148.6(4) . . . . ?
 C00S C00E C00K C00C -28.4(5) . . . . ?
 C00S C00E C00V C00P -161.8(3) . . . . ?
 C00S C00E C00V C00X 11.4(5) . . . . ?
 C00T C00M C00R C00D 172.9(3) . . . . ?
 C00T C00M C00R C00N 0.9(4) . . . . ?
 C00T C00Y C014 C019 1.0(6) . . . . ?
 C00T C012 C01B C019 1.0(7) . . . . ?
 C00U C00S C018 C016 -175.8(4) . . . . ?
 C00V C00E C00K C00B -26.1(5) . . . . ?
 C00V C00E C00K C00C 156.9(3) . . . . ?
 C00V C00E C00S C00U 167.5(4) . . . . ?
 C00V C00E C00S C018 -6.5(5) . . . . ?
 C00V C00X C010 C00Q -54.3(6) . . . . ?
 C00V C00X C010 C013 133.4(4) . . . . ?
 C00V C00X C016 C018 0.3(7) . . . . ?
 C00W C009 C00A C008 163.0(3) . . . . ?
 C00W C009 C00A C00C -11.5(6) . . . . ?
 C00W C009 C00L C00G -170.6(4) . . . . ?
 C00X C010 C013 O004 -7.7(7) . . . . ?
 C00X C010 C013 C015 173.2(4) . . . . ?
 C00X C016 C018 C00S 4.5(8) . . . . ?
 C00Y C00N C00R C00D -174.6(3) . . . . ?
 C00Y C00N C00R C00M -2.1(4) . . . . ?
 C00Y C00T C012 C01B 0.3(6) . . . . ?
 C00Y C014 C019 C01B 0.3(7) . . . . ?
 C00Z C00Q C010 C00X -172.2(4) . . . . ?
 C00Z C00Q C010 C013 1.2(4) . . . . ?
 C00Z C011 C017 C01C -1.2(6) . . . . ?
 C00Z C015 C01F C01C -1.1(7) . . . . ?
 C010 C00Q C00Z C011 178.3(4) . . . . ?
 C010 C00Q C00Z C015 -1.8(4) . . . . ?
 C010 C00X C016 C018 179.9(4) . . . . ?
 C010 C013 C015 C00Z -1.0(5) . . . . ?
 C010 C013 C015 C01F 179.5(5) . . . . ?
 C011 C00Z C015 C013 -178.4(4) . . . . ?
 C011 C00Z C015 C01F 1.2(7) . . . . ?
 C011 C017 C01C C01F 1.3(7) . . . . ?
 C012 C00T C00Y C00N 176.4(4) . . . . ?
 C012 C00T C00Y C014 -1.3(6) . . . . ?
 C013 C015 C01F C01C 178.4(5) . . . . ?
 C014 C019 C01B C012 -1.3(7) . . . . ?
 C015 C00Z C011 C017 0.0(6) . . . . ?
 C016 C00X C010 C00Q 126.2(5) . . . . ?
 C016 C00X C010 C013 -46.2(6) . . . . ?
 C017 C01C C01F C015 -0.1(8) . . . . ?
 C01A C01E C01K C01G -0.1(8) . . . . ?
 C01A C01I C01N C01G -0.2(8) . . . . ?
 C01D N006 C01O C01M -55.4(6) . . . . ?
 C01D N006 C01Q C01R 160.8(4) . . . . ?
 C01E C01A C01I C01N 0.2(8) . . . . ?
 C01I C01A C01E C01K 0.0(8) . . . . ?
 C01K C01G C01N C01I 0.1(8) . . . . ?
 C01L N01J C01S C01X 176.4(7) . . . . ?
 C01L N01J C01T C01W -68.7(19) . . . . ?
 C01N C01G C01K C01E 0.0(8) . . . . ?
 C01O N006 C01D C01H -59.8(5) . . . . ?
 C01O N006 C01Q C01R -68.9(6) . . . . ?
 C01P C01G C01K C01E 179.1(5) . . . . ?
 C01P C01G C01N C01I -179.0(5) . . . . ?
 C01Q N006 C01D C01H 70.5(5) . . . . ?
 C01Q N006 C01O C01M 175.1(4) . . . . ?
 C01S N01J C01L C01V 158.8(9) . . . . ?
 C01S N01J C01T C01W 47(2) . . . . ?
 C01T N01J C01L C01V -78.3(10) . . . . ?
 C01T N01J C01S C01X 68.6(15) . . . . ?
 C1 N01K C2 C3 149(3) . . . . ?
 C1 N01K C01U C4 88(2) . . . . ?
 C2 N01K C1 C01Y -141(2) . . . . ?
 C2 N01K C01U C4 -137.8(18) . . . . ?
 C01U N01K C1 C01Y -20(3) . . . . ?
 C01U N01K C2 C3 21(3) . . . . ?

loop_
  _diffrn_refln_index_h
  _diffrn_refln_index_k
  _diffrn_refln_index_l
  _diffrn_refln_intensity_net
  _diffrn_refln_intensity_u
 -1 0 0 42.59 4.48
 -1 0 0 42.73 4.72
 -1 0 0 47.03 3.79
 -1 0 0 42.67 4.07
 -1 0 0 39.24 4.29
 -1 0 0 44.55 4.48
 -1 0 0 38.16 4.06
 -1 0 0 40.82 4.18
 -1 0 0 42.97 3.99
 1 0 0 40.42 4.24
 1 0 0 40.34 4.41
 1 0 0 38.53 4.1
 1 0 0 42.88 4.41
 1 0 0 39.81 4.33
 1 0 0 45.28 4.76
 1 0 0 44.42 4.06
 -2 0 0 807.2 68.69
 -2 0 0 818.57 68.99
 -2 0 0 801.98 69.14
 -2 0 0 807.74 68.83
 -2 0 0 779.83 69.14
 -2 0 0 838.24 69.64
 -2 0 0 849.15 68.41
 -2 0 0 765.49 69.24
 -2 0 0 809.79 68.73
 2 0 0 761.54 69.22
 2 0 0 809.93 68.73
 2 0 0 758.58 69.1
 2 0 0 827.28 68.71
 2 0 0 832.86 68.94
 2 0 0 824.69 68.84
 2 0 0 808.88 69.2
 2 0 0 836.01 69.59
 -3 0 0 593.43 53.92
 -3 0 0 614.08 53.02
 -3 0 0 610.13 53.49
 -3 0 0 626.3 53.28
 -3 0 0 634.25 53.79
 -3 0 0 620.83 54.45
 -3 0 0 640.72 52.61
 -3 0 0 617.93 53.1
 -3 0 0 590.93 53.64
 3 0 0 626.1 53.86
 3 0 0 613.23 53.37
 3 0 0 639.7 53.27
 3 0 0 645.39 53.12
 3 0 0 591.29 53.69
 3 0 0 593.9 53.89
 3 0 0 623.33 54.33
 3 0 0 630.7 53.06
 -4 0 0 208.11 22.16
 -4 0 0 223.87 19.29
 -4 0 0 214.24 21.06
 -4 0 0 236.98 20.53
 -4 0 0 199.22 20.67
 -4 0 0 219.41 19.35
 -4 0 0 213.57 19.94
 -4 0 0 215.24 21.37
 -4 0 0 210.75 20.96
 -4 0 0 234.38 20.18
 4 0 0 220.49 21.88
 4 0 0 211.44 21.23
 4 0 0 220.32 20.47
 4 0 0 227.56 20.35
 4 0 0 229.53 21.45
 4 0 0 219.9 21.2
 4 0 0 244.49 20.21
 -5 0 0 105.36 11.32
 -5 0 0 104.62 10.2
 -5 0 0 121.96 10.44
 -5 0 0 113.27 11.13
 -5 0 0 113.39 13.79
 -5 0 0 132.13 12.37
 -5 0 0 133.26 14.51
 -5 0 0 112.72 15.21
 -5 0 0 91.61 12.66
 -5 0 0 106 12.36
 5 0 0 94.61 12.55
 5 0 0 99.32 12.58
 5 0 0 123.36 11.91
 5 0 0 102.42 13.57
 5 0 0 103.18 13.14
 5 0 0 104.64 11.63
 5 0 0 121.01 11.51
 -6 0 0 11.67 3.96
 -6 0 0 24.52 3.61
 -6 0 0 18.12 9.08
 -6 0 0 16.71 6.53
 -6 0 0 16.66 4.54
 -6 0 0 24.82 5.6
 -6 0 0 23.06 7.02
 -6 0 0 28.39 6.63
 -6 0 0 30.98 4.11
 -6 0 0 32.32 8.66
 6 0 0 26.79 6.94
 6 0 0 13.85 6.09
 6 0 0 26.97 5.06
 6 0 0 37.32 5.51
 6 0 0 21.48 7.95
 6 0 0 22.71 5.36
 6 0 0 17.46 5.17
 6 0 0 27.29 7.74
 -7 0 0 16.64 6.91
 -7 0 0 30.13 6.87
 -7 0 0 35.63 11.31
 -7 0 0 30.44 4.53
 -7 0 0 45.24 5.43
 -7 0 0 37.93 9.6
 -7 0 0 33.22 7.7
 -7 0 0 29.57 6
 -7 0 0 21.05 5.14
 -7 0 0 34.76 8.03
 7 0 0 30.05 5.93
 7 0 0 34.52 9.26
 7 0 0 34.15 9.49
 7 0 0 37.72 8.74
 7 0 0 26.79 6.31
 7 0 0 52.12 10.32
 7 0 0 32.73 6.75
 7 0 0 31.41 5.9
 -8 0 0 10.42 7.54
 -8 0 0 7.29 6.42
 -8 0 0 11.01 5.18
 -8 0 0 12.37 7.31
 -8 0 0 10.17 3.93
 -8 0 0 14.32 3.43
 -8 0 0 28.66 7.04
 -8 0 0 22.25 10.76
 -8 0 0 5.28 7.03
 8 0 0 3.43 6.8
 8 0 0 2.5 6.44
 8 0 0 10.81 5.81
 8 0 0 13.29 5.23
 8 0 0 10.83 5.18
 8 0 0 7.08 9.64
 8 0 0 10.62 9.94
 8 0 0 20.59 7.19
 -9 0 0 9.07 12.5
 -9 0 0 4.58 5.58
 -9 0 0 -1.8 8.03
 -9 0 0 6.54 5.4
 -9 0 0 -12.58 5.78
 -9 0 0 -1.45 2.88
 -9 0 0 3.1 3.76
 -9 0 0 0.22 6.98
 -9 0 0 -3.14 7.16
 9 0 0 1.54 8.81
 9 0 0 -3.1 4.49
 9 0 0 -2.92 7.48
 9 0 0 -0.02 9.97
 9 0 0 -0.07 4.98
 9 0 0 9.89 8.43
 -10 0 0 2.96 4.8
 -10 0 0 5.5 7.72
 -10 0 0 4.01 8.35
 -10 0 0 13.89 13.48
 -10 0 0 9.89 9.32
 -10 0 0 4.36 6.09
 10 0 0 -4.76 4.96
 10 0 0 6.45 9.06
 10 0 0 0.57 9.36
 10 0 0 -4.78 5.56
 -11 0 0 14.66 9.79
 -11 0 0 18.27 15.16
 -11 0 0 -3.32 4.6
 -11 0 0 2.53 10.21
 11 0 0 8.69 10.3
 11 0 0 -0.19 11.58
 11 0 0 5.32 6.81
 11 0 0 4.49 7.14
 -12 0 0 21.63 19.7
 -12 0 0 27.98 16.88
 -12 0 0 6.44 9.91
 12 0 0 16.18 14.5
 12 0 0 7.15 11.5
 12 0 0 6.92 7.69
 12 0 0 13.75 8.91
 12 -1 0 1.81 8.38
 12 -1 0 4.77 14.6
 12 -1 0 4.02 8.21
 12 -1 0 13.94 13.26
 -12 1 0 23.83 18.14
 -12 1 0 17.05 13.12
 -12 1 0 6.92 10.06
 11 -1 0 1.74 6.37
 11 -1 0 13.41 13
 11 -1 0 16.04 10.9
 11 -1 0 2.99 6.26
 -11 1 0 -3.66 9.41
 -11 1 0 18.44 10.71
 -11 1 0 6.14 14.65
 -11 1 0 0.25 7.19
 -11 1 0 5.82 5.11
 10 -1 0 -0.15 10.06
 10 -1 0 10.49 17.44
 10 -1 0 3.58 5.67
 10 -1 0 2.91 5.94
 10 -1 0 9.86 9.62
 -10 1 0 1.32 7.79
 -10 1 0 -3.72 8.78
 -10 1 0 -13.08 12.22
 -10 1 0 7.86 9.45
 -10 1 0 -1.6 3.93
 -10 1 0 9.64 6.83
 9 -1 0 6.93 5.61
 9 -1 0 13.91 5.81
 9 -1 0 9.54 9.78
 9 -1 0 5.67 8.39
 9 -1 0 11.66 8.6
 -9 1 0 9.33 10.05
 -9 1 0 11.62 8.32
 -9 1 0 23.53 8.39
 -9 1 0 2.18 5.66
 -9 1 0 6.92 3.94
 -9 1 0 11.64 9.17
 -9 1 0 6.19 5.56
 -9 1 0 7.22 3.73
 -9 1 0 36.53 15.44
 8 -1 0 6.21 4.36
 8 -1 0 0.21 4.69
 8 -1 0 0.01 4.34
 8 -1 0 -12.13 7.2
 8 -1 0 -2.57 6.55
 8 -1 0 -0.39 6.73
 -8 1 0 -4.24 3.53
 -8 1 0 -1.14 6.29
 -8 1 0 6.15 7.03
 -8 1 0 -0.99 5.82
 -8 1 0 -7.43 4.3
 -8 1 0 5.46 3.38
 -8 1 0 3.44 4.41
 -8 1 0 3.88 3.22
 -8 1 0 1.19 11.1
 -8 1 0 -2.32 5.59
 7 -1 0 38.57 10.85
 7 -1 0 13.86 7.97
 7 -1 0 27.2 9.76
 7 -1 0 29.24 6.43
 7 -1 0 32.69 6.2
 7 -1 0 21.09 5.81
 7 -1 0 32.91 5.92
 7 -1 0 40.26 9.21
 -7 1 0 28.07 5.43
 -7 1 0 30.52 4.68
 -7 1 0 22.86 5.41
 -7 1 0 26.83 7.66
 -7 1 0 29.11 4.58
 -7 1 0 19.28 8.08
 -7 1 0 14.6 6.68
 -7 1 0 24.9 11.41
 -7 1 0 20.15 6.95
 -7 1 0 37.7 7.92
 6 -1 0 64.8 12.67
 6 -1 0 57.32 7.46
 6 -1 0 63.78 10.58
 6 -1 0 58.08 7.73
 6 -1 0 38.94 7.64
 6 -1 0 57.66 10.3
 6 -1 0 61.74 10.17
 6 -1 0 56.54 8.4
 -6 1 0 65.21 12.65
 -6 1 0 32.85 8.05
 -6 1 0 44.12 7.71
 -6 1 0 56.17 10.28
 -6 1 0 58.78 7.67
 -6 1 0 50.72 9.01
 -6 1 0 52.38 7.3
 -6 1 0 63.8 10.47
 -6 1 0 65.62 6.24
 -6 1 0 60.74 6.4
 5 -1 0 78.94 9.51
 5 -1 0 81.21 9.13
 5 -1 0 88.24 11.74
 5 -1 0 87.76 9.55
 5 -1 0 68.98 11.12
 5 -1 0 100.02 14.06
 5 -1 0 75.47 10.98
 -5 1 0 86.52 9.14
 -5 1 0 92.92 12.48
 -5 1 0 77.73 8.16
 -5 1 0 85.19 10.79
 -5 1 0 80.81 12.64
 -5 1 0 82.06 8.88
 -5 1 0 90.24 11.27
 -5 1 0 80.01 10.9
 -5 1 0 80.61 11.57
 4 -1 0 75.62 10.81
 4 -1 0 108.87 10.29
 4 -1 0 90.84 11.75
 4 -1 0 74.93 10.75
 4 -1 0 82.89 11.32
 4 -1 0 98.15 9.71
 4 -1 0 96.55 10.03
 -4 1 0 99.19 9.61
 -4 1 0 82.27 11.13
 -4 1 0 91.32 10.72
 -4 1 0 94.71 10.85
 -4 1 0 108.47 14.12
 -4 1 0 81.78 10.55
 -4 1 0 96.44 9.67
 -4 1 0 98.89 8.99
 -4 1 0 114.26 10.43
 3 -1 0 348.07 30.57
 3 -1 0 354.72 29.81
 3 -1 0 354.13 29.87
 3 -1 0 351.45 29.62
 3 -1 0 342.41 29.52
 3 -1 0 353.12 29.26
 3 -1 0 312.37 30.27
 3 -1 0 340.33 30.98
 3 -1 0 336.74 30.5
 -3 1 0 329.87 29.82
 -3 1 0 322.56 30.2
 -3 1 0 315.7 29.47
 -3 1 0 335.08 29.55
 -3 1 0 339.83 30.35
 -3 1 0 359.71 30.14
 -3 1 0 333.31 29.51
 -3 1 0 338.92 30.6
 -3 1 0 333.77 31.15
 2 -1 0 3.64 1.83
 2 -1 0 2.5 3.41
 2 -1 0 -0.5 2.78
 2 -1 0 3.36 2.04
 2 -1 0 3.89 1.79
 2 -1 0 1.81 2.18
 2 -1 0 2.11 2.1
 2 -1 0 -2.59 3.08
 2 -1 0 1.8 2.75
 -2 1 0 2.14 1.85
 -2 1 0 3.53 2.53
 -2 1 0 3.44 2.72
 -2 1 0 -0.23 2.19
 -2 1 0 2.48 1.78
 -2 1 0 2.62 3.16
 -2 1 0 0.33 3.99
 -2 1 0 2.53 2.79
 -2 1 0 5.42 1.75
 1 -1 0 1761.16 149.55
 1 -1 0 1766.78 149.19
 1 -1 0 1794.98 149.32
 1 -1 0 1778.61 149.71
 1 -1 0 1728.98 149.58
 1 -1 0 1677.41 149.51
 1 -1 0 1903.79 149.34
 1 -1 0 1788.19 149.29
 1 -1 0 1779.98 149.34
 -1 1 0 1811.67 149.3
 -1 1 0 1676.97 149.5
 -1 1 0 1752.46 149.35
 -1 1 0 1643.97 149.57
 -1 1 0 1856.17 149.33
 -1 1 0 1768.43 149.2
 -1 1 0 1801.17 149.55
 -1 1 0 1792.98 149.36
 -1 1 0 1734.7 149.72
 -1 -1 0 854.68 71.32
 -1 -1 0 865.32 71.58
 -1 -1 0 814.12 71.39
 -1 -1 0 841.62 71.19
 -1 -1 0 879.49 71.36
 -1 -1 0 860.97 71.43
 1 1 0 817.17 71.31
 1 1 0 897.99 71.25
 1 1 0 833.58 71.39
 1 1 0 748.8 71.68
 1 1 0 869.15 71.36
 1 1 0 839.12 71.58
 1 1 0 822.25 71.4
 -2 -1 0 1302.14 106.95
 -2 -1 0 1280.29 107.46
 -2 -1 0 1283.28 106.61
 -2 -1 0 1201.25 106.99
 -2 -1 0 1344.38 106.53
 -2 -1 0 1154.18 107.08
 -2 -1 0 1257.51 106.8
 -2 -1 0 1203.65 107.02
 -2 -1 0 1252.29 106.75
 2 1 0 1179.85 107.11
 2 1 0 1190.31 106.99
 2 1 0 1295.23 106.64
 2 1 0 1259.31 106.79
 2 1 0 1264.87 107.08
 2 1 0 1292.7 106.78
 2 1 0 1300.51 106.93
 2 1 0 1262.09 107.41
 2 1 0 1332.21 106.51
 -3 -1 0 87.23 9.38
 -3 -1 0 93.55 8.52
 -3 -1 0 82.98 9.69
 -3 -1 0 88.39 9.46
 -3 -1 0 85.72 8.76
 -3 -1 0 94.46 8.17
 -3 -1 0 85.82 9.06
 -3 -1 0 86.81 9.63
 -3 -1 0 82.1 10.72
 3 1 0 92.12 9.55
 3 1 0 78.2 8.88
 3 1 0 82.89 9.66
 3 1 0 77.34 10.2
 3 1 0 84.26 8.84
 3 1 0 89.89 9.22
 3 1 0 83.23 9.82
 -4 -1 0 3.66 6.06
 -4 -1 0 8.71 4.45
 -4 -1 0 0.2 2.28
 -4 -1 0 4.89 3.76
 -4 -1 0 7.01 2.61
 -4 -1 0 0.03 3.37
 -4 -1 0 3.66 2.44
 -4 -1 0 6.86 4.05
 -4 -1 0 -0.12 3.2
 4 1 0 -3.42 3.13
 4 1 0 -1.52 3.62
 4 1 0 2.64 3.19
 4 1 0 7.45 3.02
 4 1 0 -0.77 4.06
 4 1 0 0.67 3.06
 4 1 0 -2.8 4.74
 -5 -1 0 -1.3 3.26
 -5 -1 0 0.51 3.84
 -5 -1 0 7.23 3.15
 -5 -1 0 6.5 6.5
 -5 -1 0 -0.43 3.06
 -5 -1 0 7.43 2
 -5 -1 0 -1.61 3.89
 -5 -1 0 3.31 3.9
 5 1 0 2.76 3.01
 5 1 0 1.42 4.81
 5 1 0 3.41 3.59
 5 1 0 -3.19 4.02
 5 1 0 0.2 3.56
 5 1 0 0.09 3.2
 5 1 0 -2.13 2.8
 5 1 0 5.81 5.15
 -6 -1 0 30.72 5.6
 -6 -1 0 30.19 4.56
 -6 -1 0 41.67 5.32
 -6 -1 0 28.88 7.03
 -6 -1 0 36.67 7.12
 -6 -1 0 49.32 8.99
 -6 -1 0 35.22 5.52
 -6 -1 0 32.72 7.64
 -6 -1 0 34.6 6.38
 6 1 0 49.82 9.26
 6 1 0 26.64 7.78
 6 1 0 31.91 5.92
 6 1 0 38.4 8.18
 6 1 0 40.73 6.08
 6 1 0 33.16 6.49
 6 1 0 42.28 6.71
 6 1 0 42.77 7.81
 -7 -1 0 2.76 5.13
 -7 -1 0 7.79 3.23
 -7 -1 0 7.84 5.14
 -7 -1 0 6.6 5.94
 -7 -1 0 8.51 2.67
 -7 -1 0 2.42 5.4
 -7 -1 0 6.37 3.97
 -7 -1 0 7.84 6.54
 -7 -1 0 3.55 3.33
 -7 -1 0 4.12 8.61
 7 1 0 38.74 15.5
 7 1 0 5.83 4.13
 7 1 0 8.68 4.67
 7 1 0 13.76 5.08
 7 1 0 10.14 7.33
 7 1 0 6.3 4.06
 7 1 0 6.81 6.54
 7 1 0 -5.19 5.14
 -8 -1 0 152.1 15.59
 -8 -1 0 154.62 16.85
 -8 -1 0 206.36 25.68
 -8 -1 0 139.22 18.46
 -8 -1 0 141.89 16.21
 -8 -1 0 130.72 17.42
 -8 -1 0 152.69 18.15
 -8 -1 0 131.96 14.03
 -8 -1 0 164.94 20.96
 -8 -1 0 156.7 14.62
 8 1 0 124.91 17.61
 8 1 0 171.1 16.71
 8 1 0 157.81 22.85
 8 1 0 163.99 16
 8 1 0 178.03 21.73
 8 1 0 140.96 18.54
 -9 -1 0 11.23 7.98
 -9 -1 0 18.36 8.56
 -9 -1 0 7.6 5.67
 -9 -1 0 7.1 8.26
 -9 -1 0 19.14 9.16
 -9 -1 0 14 4.81
 -9 -1 0 18.86 7.71
 -9 -1 0 7.9 10.99
 9 1 0 25.26 9.48
 9 1 0 8.76 10.66
 9 1 0 1.36 8.52
 9 1 0 14.24 6
 9 1 0 7.2 5.73
 9 1 0 19.15 9.06
 -10 -1 0 9.05 7.91
 -10 -1 0 2.37 9.57
 -10 -1 0 7.92 9.35
 -10 -1 0 1.19 12.92
 -10 -1 0 6.94 4.63
 10 1 0 -7.25 8.3
 10 1 0 6.37 8.55
 10 1 0 0.11 5.43
 10 1 0 1.14 5.52
 -11 -1 0 54.59 15.07
 -11 -1 0 57.75 17.81
 -11 -1 0 39.31 11.81
 -11 -1 0 54.17 8.66
 11 1 0 44.59 13.35
 11 1 0 30.69 16.61
 11 1 0 39.46 13.03
 11 1 0 39.97 9.99
 11 1 0 39.12 9.45
 -12 -1 0 -1.94 15.47
 -12 -1 0 10.06 12.83
 -12 -1 0 6.94 6.16
 -12 -1 0 18.82 11.21
 12 1 0 30.85 15.07
 12 1 0 -1.78 8.23
 12 1 0 2.01 8.21
 12 1 0 14.29 12.29
 13 1 0 21.26 10.26
 13 1 0 29.31 16.5
 12 -2 0 14 9.79
 12 -2 0 -8.4 7.22
 12 -2 0 7.12 14.43
 12 -2 0 -1.85 11.34
 -12 2 0 17.15 17.44
 -12 2 0 2.46 12.31
 11 -2 0 24.95 14.44
 11 -2 0 30.8 9.46
 11 -2 0 13.65 7.16
 11 -2 0 29.37 13.55
 -11 2 0 28.06 11.37
 -11 2 0 42.75 19.55
 -11 2 0 28.52 9.55
 -11 2 0 37.03 17.35
 10 -2 0 0.51 5.99
 10 -2 0 1 9.15
 10 -2 0 0.51 5.42
 -10 2 0 -4.21 12.45
 -10 2 0 4.71 7.13
 -10 2 0 16.76 10.24
 -10 2 0 1.82 7.65
 -10 2 0 -0.6 4.04
 -10 2 0 -2.18 8.38
 9 -2 0 1.58 8.35
 9 -2 0 18.54 9.38
 9 -2 0 12.89 5.58
 9 -2 0 26.38 11.05
 9 -2 0 6.55 5.64
 -9 2 0 -2.71 7.61
 -9 2 0 6.75 5.78
 -9 2 0 13.93 4.28
 -9 2 0 14.32 8.48
 -9 2 0 11.71 10.19
 -9 2 0 9.86 6.79
 -9 2 0 8.93 9.11
 -9 2 0 12.13 12.59
 8 -2 0 -11.72 7.55
 8 -2 0 3.63 4.89
 8 -2 0 -6.87 6.68
 8 -2 0 1.11 8.51
 8 -2 0 4.78 4.25
 8 -2 0 -1.68 6.85
 8 -2 0 2.44 4.88
 -8 2 0 -4.4 5.66
 -8 2 0 -2.71 4.16
 -8 2 0 -6.97 9.62
 -8 2 0 0.39 3.71
 -8 2 0 1.53 7.13
 -8 2 0 -4.22 6.52
 -8 2 0 1.34 3.08
 -8 2 0 -1.92 5.85
 -8 2 0 -5.49 4.64
 7 -2 0 151.66 18.81
 7 -2 0 108.44 15.61
 7 -2 0 150.32 13.55
 7 -2 0 129.55 13.81
 7 -2 0 118.4 18.5
 7 -2 0 113.42 13.77
 7 -2 0 128.01 15.87
 7 -2 0 112.95 13.93
 -7 2 0 127.39 11.8
 -7 2 0 108.58 12.15
 -7 2 0 129.37 17.8
 -7 2 0 99.52 15.19
 -7 2 0 134.85 14.57
 -7 2 0 108.02 18.33
 -7 2 0 119.52 15.66
 -7 2 0 130.58 15.62
 -7 2 0 134.76 13.67
 6 -2 0 5.4 3.78
 6 -2 0 4.6 3.73
 6 -2 0 10.09 4.04
 6 -2 0 1.7 6.65
 6 -2 0 6.37 3.61
 6 -2 0 6.37 6.21
 6 -2 0 3.28 4.53
 6 -2 0 9.51 5.57
 -6 2 0 -7.93 4.61
 -6 2 0 0.55 7.79
 -6 2 0 2.23 4.47
 -6 2 0 14.52 5.39
 -6 2 0 6.68 3.26
 -6 2 0 5.24 2.98
 -6 2 0 4.33 4.96
 -6 2 0 4.43 3.21
 -6 2 0 11.71 4.93
 5 -2 0 330.17 28.03
 5 -2 0 311.63 27.64
 5 -2 0 308.52 29.76
 5 -2 0 271.81 28.75
 5 -2 0 319.88 29.36
 5 -2 0 307.52 27.43
 5 -2 0 314.4 27.92
 5 -2 0 297.24 29.74
 -5 2 0 308.96 28.55
 -5 2 0 340.18 27.75
 -5 2 0 327.42 27.66
 -5 2 0 320.28 29.1
 -5 2 0 312.82 27.16
 -5 2 0 299.56 28.02
 -5 2 0 266.35 28.47
 -5 2 0 303.81 30.27
 -5 2 0 276.14 29.09
 4 -2 0 11.08 2.98
 4 -2 0 17.59 5.43
 4 -2 0 14.52 3.76
 4 -2 0 19.23 4.13
 4 -2 0 5.08 5.46
 4 -2 0 15.39 3.28
 4 -2 0 14.6 5.08
 4 -2 0 13.16 5.61
 -4 2 0 8.85 4.19
 -4 2 0 8.04 3.03
 -4 2 0 9.18 4.7
 -4 2 0 16 4.07
 -4 2 0 12.2 5.19
 -4 2 0 22.29 7.44
 -4 2 0 10.07 3.48
 -4 2 0 6.42 4.8
 -4 2 0 24.97 3.69
 3 -2 0 84.71 9.9
 3 -2 0 68.95 9.55
 3 -2 0 70.38 7.34
 3 -2 0 70.8 8.64
 3 -2 0 66.23 7.47
 3 -2 0 68.48 7.61
 3 -2 0 64.21 7.23
 3 -2 0 74.63 8.73
 3 -2 0 70.4 7.67
 -3 2 0 72.99 7.48
 -3 2 0 81.29 8.47
 -3 2 0 80.96 10.59
 -3 2 0 66.7 8.13
 -3 2 0 79.17 7.36
 -3 2 0 66.34 8.79
 -3 2 0 69.57 7.38
 -3 2 0 67.66 8.55
 -3 2 0 65.14 8.33
 2 -2 0 49.15 5.41
 2 -2 0 54.42 6.71
 2 -2 0 39.5 5.09
 2 -2 0 41.94 5.16
 2 -2 0 42.26 4.77
 2 -2 0 46.32 5.3
 2 -2 0 54.87 7.45
 2 -2 0 41.14 6.06
 2 -2 0 49.72 6.31
 -2 2 0 49.94 5.63
 -2 2 0 53.41 7.55
 -2 2 0 54.23 5.55
 -2 2 0 43.2 5.18
 -2 2 0 46.23 5.55
 -2 2 0 40.68 4.85
 -2 2 0 48.77 6.15
 -2 2 0 52 6.78
 1 -2 0 2718.03 225.95
 1 -2 0 2583.46 225.98
 1 -2 0 2803.98 226.26
 1 -2 0 2716.18 226.09
 1 -2 0 2601.56 226.31
 1 -2 0 2691.47 226.45
 1 -2 0 2637.16 226.32
 -1 2 0 2621.62 226.02
 -1 2 0 2862.02 226.67
 -1 2 0 2666.58 226.12
 -1 2 0 2700.8 226.02
 -1 2 0 2837.84 226.34
 -1 2 0 2636.98 226.28
 -1 2 0 2605.13 226.49
 -1 2 0 2492.55 226.33
 0 -2 0 692.77 57.96
 0 -2 0 700.93 58.16
 0 -2 0 676 57.89
 0 -2 0 686.32 57.84
 0 -2 0 686.92 58.03
 0 2 0 701.01 58.15
 0 2 0 660.45 57.7
 0 2 0 703.39 57.88
 0 2 0 693.04 57.9
 0 2 0 692.42 57.87
 0 2 0 654.43 57.75
 0 2 0 681.74 58.07
 0 2 0 658.74 57.81
 0 2 0 689.21 57.97
 -1 -2 0 160.06 13.87
 -1 -2 0 163.69 13.96
 -1 -2 0 167.3 14.29
 -1 -2 0 165.58 14.22
 -1 -2 0 166.49 14.27
 -1 -2 0 156.32 14.15
 -1 -2 0 168 13.95
 -1 -2 0 166.55 14.19
 1 2 0 156.03 14.07
 1 2 0 160.52 14.27
 1 2 0 160.12 14.14
 1 2 0 156.06 13.91
 1 2 0 157.56 14.18
 1 2 0 157.13 14.16
 1 2 0 167.59 13.95
 1 2 0 170.19 14.51
 1 2 0 164.02 14.21
 1 2 0 152.99 14.19
 -2 -2 0 781.95 64.81
 -2 -2 0 739.46 64.42
 -2 -2 0 746.77 64.22
 -2 -2 0 744.24 63.94
 -2 -2 0 692.11 64.33
 -2 -2 0 815.7 64.35
 -2 -2 0 806.02 64.12
 -2 -2 0 728 64.42
 2 2 0 761.58 64.24
 2 2 0 715.55 64.34
 2 2 0 706.43 64.48
 2 2 0 784.64 64.05
 2 2 0 755.9 64.3
 2 2 0 772.64 64.45
 2 2 0 750.72 64.79
 -3 -2 0 63.02 7.71
 -3 -2 0 45.82 5.55
 -3 -2 0 52.09 7.12
 -3 -2 0 52.18 6.88
 -3 -2 0 41.85 5.5
 -3 -2 0 75.58 9.41
 -3 -2 0 39.39 5.66
 -3 -2 0 56.15 6.86
 3 2 0 50.6 5.4
 3 2 0 59.09 7.68
 3 2 0 57.35 7.08
 3 2 0 57.33 6.67
 3 2 0 45.02 6.27
 3 2 0 66.27 8.96
 3 2 0 64.62 7.7
 3 2 0 48.21 5.99
 -4 -2 0 114.05 13.2
 -4 -2 0 146.33 12.03
 -4 -2 0 120.73 12.5
 -4 -2 0 122.19 13.25
 -4 -2 0 122.64 13.54
 -4 -2 0 128.83 12.06
 -4 -2 0 121.75 14.86
 -4 -2 0 114.66 12.98
 4 2 0 124.8 13.62
 4 2 0 139.92 12.76
 4 2 0 124.21 13.29
 4 2 0 128.29 13.53
 4 2 0 139.08 11.81
 4 2 0 123.11 14.09
 4 2 0 121.62 12.8
 4 2 0 133.64 12.67
 -5 -2 0 154.77 16.71
 -5 -2 0 175.13 16.97
 -5 -2 0 164.04 17.03
 -5 -2 0 168.9 18.62
 -5 -2 0 165.85 15.55
 -5 -2 0 179.63 15.33
 -5 -2 0 170.59 16.8
 -5 -2 0 175.42 17.43
 5 2 0 186.36 16.26
 5 2 0 169.31 15.75
 5 2 0 153.16 17.16
 5 2 0 152.8 17.11
 5 2 0 148.43 16.82
 5 2 0 156.81 17.88
 5 2 0 165.01 16.82
 -6 -2 0 8.16 4.28
 -6 -2 0 8.62 3.04
 -6 -2 0 2.85 2.89
 -6 -2 0 2.99 4.81
 -6 -2 0 1.52 3.21
 -6 -2 0 6.2 4.91
 -6 -2 0 10.17 7.65
 -6 -2 0 5.6 4.6
 6 2 0 9.86 4.83
 6 2 0 6.96 3.77
 6 2 0 8.63 3.72
 6 2 0 3.66 3.38
 6 2 0 10.36 7.35
 6 2 0 6.53 3.71
 6 2 0 8.98 6.18
 -7 -2 0 47.29 9.53
 -7 -2 0 70.2 7.79
 -7 -2 0 57.27 7.92
 -7 -2 0 73.38 13.39
 -7 -2 0 63.33 8.25
 -7 -2 0 64.8 10.94
 -7 -2 0 58.56 10.31
 -7 -2 0 61.51 8.67
 -7 -2 0 79.66 12.28
 7 2 0 71.41 9.11
 7 2 0 69.55 8.74
 7 2 0 55.25 11.75
 7 2 0 58.79 9.13
 7 2 0 81.86 10.6
 7 2 0 64.7 11.46
 7 2 0 56.5 10.46
 7 2 0 65.14 11.49
 -8 -2 0 44.83 6.8
 -8 -2 0 34.66 6.49
 -8 -2 0 27.02 7.08
 -8 -2 0 34.77 5.97
 -8 -2 0 33.83 9.95
 -8 -2 0 31.93 11.78
 -8 -2 0 45.18 11.69
 -8 -2 0 27.26 8.1
 -8 -2 0 36.78 9.09
 8 2 0 31.82 6.55
 8 2 0 33.58 9.39
 8 2 0 26.02 10.01
 8 2 0 29.23 11.84
 8 2 0 42.77 7.18
 8 2 0 38.23 9.51
 -9 -2 0 3.64 8.27
 -9 -2 0 -6.12 8.26
 -9 -2 0 -0.16 10.56
 -9 -2 0 2.47 4.15
 -9 -2 0 -3.87 6.77
 -9 -2 0 -0.95 4.67
 -9 -2 0 4.34 7.65
 -9 -2 0 -4.07 4.11
 9 2 0 -4.09 7.18
 9 2 0 2.52 7.22
 9 2 0 2.7 4.85
 9 2 0 -2.94 7.76
 9 2 0 -1.72 4.96
 -10 -2 0 -0.04 4.93
 -10 -2 0 3.92 11.91
 -10 -2 0 -1.65 8.66
 10 2 0 -6.68 8.16
 10 2 0 7.08 8.51
 10 2 0 -3.93 5.03
 10 2 0 -2.55 10.54
 -11 -2 0 31.73 11.25
 -11 -2 0 18.31 14.72
 -11 -2 0 9.71 11.01
 -11 -2 0 15.65 6.23
 11 2 0 15.18 7.8
 11 2 0 6.96 10.89
 11 2 0 18.14 12.41
 11 2 0 21.15 7.49
 11 2 0 0.5 11.58
 -12 -2 0 10.55 10.19
 -12 -2 0 19.49 16.29
 -12 -2 0 31.74 14.25
 -12 -2 0 2.97 6.54
 12 2 0 4.39 11.39
 12 2 0 2.41 7.63
 12 2 0 12.09 11.52
 12 2 0 8.52 8.29
 -13 -2 0 3.8 7.69
 -13 -2 0 43.32 19.64
 -13 -2 0 22.31 17.86
 13 2 0 8.65 9.78
 13 2 0 33.26 15.62
 13 2 0 22.35 14.1
 12 -3 0 -6.56 6.85
 12 -3 0 25.68 16.62
 -12 3 0 15.26 11.94
 -12 3 0 20.56 14.42
 -12 3 0 -8.21 7.78
 -12 3 0 2.86 25.22
 11 -3 0 11.14 13.81
 11 -3 0 10.63 8.37
 11 -3 0 5.38 11.62
 11 -3 0 3.88 6.56
 -11 3 0 13.78 9.86
 -11 3 0 3.87 9.16
 -11 3 0 14 15.95
 -11 3 0 3.11 10.76
 10 -3 0 -2.42 5.07
 10 -3 0 6.62 9.67
 10 -3 0 15.11 7.35
 -10 3 0 -2.58 7.82
 -10 3 0 7.85 7.28
 -10 3 0 8.39 14.54
 -10 3 0 4.89 4.33
 -10 3 0 7.51 9.36
 -10 3 0 -8.18 8.78
 9 -3 0 -3.38 8.35
 9 -3 0 6.48 9.03
 9 -3 0 -3.26 5.23
 9 -3 0 8.37 5.36
 9 -3 0 0.69 9.88
 -9 3 0 3.26 5.69
 -9 3 0 2.41 12.86
 -9 3 0 -3.31 7.54
 -9 3 0 4.26 7.53
 -9 3 0 4.65 6.73
 -9 3 0 11.09 4.16
 -9 3 0 6.1 14.03
 -9 3 0 12.78 9.09
 8 -3 0 5.12 9.35
 8 -3 0 -7.51 7.39
 8 -3 0 4.51 9.9
 8 -3 0 -0.08 5.11
 8 -3 0 -3.61 5.09
 8 -3 0 -4.78 7.18
 8 -3 0 6.4 4.5
 -8 3 0 -3.15 5.08
 -8 3 0 13.11 7.26
 -8 3 0 -5.16 7.61
 -8 3 0 0.9 3.07
 -8 3 0 -4.55 10.21
 -8 3 0 2.46 7.17
 -8 3 0 2.53 4.27
 -8 3 0 -5.47 6.8
 -8 3 0 3.79 4.5
 7 -3 0 6.97 7.33
 7 -3 0 10.97 5.02
 7 -3 0 1.53 8.33
 7 -3 0 8.72 7.84
 7 -3 0 6.83 6.55
 7 -3 0 3.75 4.63
 7 -3 0 5.09 4.79
 7 -3 0 10.03 4.45
 -7 3 0 10.26 4.35
 -7 3 0 15.98 10.17
 -7 3 0 4.85 6.19
 -7 3 0 20.92 4.65
 -7 3 0 17.78 6.8
 -7 3 0 13.95 5.84
 -7 3 0 1.26 5.69
 -7 3 0 16.59 8.09
 -7 3 0 13.95 4.69
 6 -3 0 14.43 5.13
 6 -3 0 12.3 7.12
 6 -3 0 8.84 6.66
 6 -3 0 10.11 5.47
 6 -3 0 7.16 3.97
 6 -3 0 15.48 4.31
 6 -3 0 19.54 7.11
 6 -3 0 5.84 4.08
 -6 3 0 16.56 4.08
 -6 3 0 5.58 5.41
 -6 3 0 16.27 6.93
 -6 3 0 13.37 5.6
 -6 3 0 1.72 3.1
 -6 3 0 12.14 6.4
 -6 3 0 9.02 3.75
 -6 3 0 13.7 8.6
 -6 3 0 10.16 5.34
 5 -3 0 38.77 9.28
 5 -3 0 41.23 6.72
 5 -3 0 51.12 9.04
 5 -3 0 62.86 7.13
 5 -3 0 56.55 9.57
 5 -3 0 51.92 6.34
 5 -3 0 58.33 9.47
 5 -3 0 43.37 7.11
 5 -3 0 47.56 6.52
 -5 3 0 42.93 9.82
 -5 3 0 64.43 9.05
 -5 3 0 50.02 8.1
 -5 3 0 59.27 9.49
 -5 3 0 48.17 6.46
 -5 3 0 44.68 6.51
 -5 3 0 53.84 6.88
 -5 3 0 43.79 7.12
 4 -3 0 17.09 3.36
 4 -3 0 27.23 8.01
 4 -3 0 21.1 3.99
 4 -3 0 12.66 5.68
 4 -3 0 16.71 5.52
 4 -3 0 18.09 5.3
 4 -3 0 22.04 4.2
 -4 3 0 21.05 5.58
 -4 3 0 24.82 6.38
 -4 3 0 18.3 4.85
 -4 3 0 21.15 7.23
 -4 3 0 21.18 4.08
 -4 3 0 20.23 5.31
 -4 3 0 14.94 5.43
 -4 3 0 16.42 3.55
 -4 3 0 23.84 4.91
 3 -3 0 76.35 9.72
 3 -3 0 68.02 8.73
 3 -3 0 67.35 8.89
 3 -3 0 72.32 10.01
 3 -3 0 65.73 10.01
 3 -3 0 80.3 7.42
 3 -3 0 72.45 7.98
 3 -3 0 70.29 7.69
 -3 3 0 69.36 10.52
 -3 3 0 72.24 7.81
 -3 3 0 70.44 8.97
 -3 3 0 72.64 9.67
 -3 3 0 75.15 7.51
 -3 3 0 69.03 8.18
 -3 3 0 63.73 8.62
 -3 3 0 83.29 7.93
 -3 3 0 89.07 8.61
 2 -3 0 247.69 22.91
 2 -3 0 247.3 23.04
 2 -3 0 260.09 22.62
 2 -3 0 251.57 23.26
 2 -3 0 258.12 22.24
 2 -3 0 240.43 22.33
 2 -3 0 260.43 22.95
 2 -3 0 265.25 22.17
 -2 3 0 249.22 22.5
 -2 3 0 258.99 22.28
 -2 3 0 264.31 23.66
 -2 3 0 267.96 22.55
 -2 3 0 259.37 22.94
 -2 3 0 259.56 22.46
 -2 3 0 237.17 22.79
 -2 3 0 234.87 22.98
 1 -3 0 1265.6 104.27
 1 -3 0 1183.56 104.36
 1 -3 0 1265.22 104.53
 1 -3 0 1297.21 104.92
 1 -3 0 1252.52 104.76
 1 -3 0 1199.96 104.79
 1 -3 0 1258.88 104.88
 -1 3 0 1149.9 104.8
 -1 3 0 1213.9 104.73
 -1 3 0 1230.29 104.59
 -1 3 0 1216.2 104.38
 -1 3 0 1314.99 104.62
 -1 3 0 1215.5 104.73
 -1 3 0 1223.03 105.02
 -1 3 0 1209.73 104.43
 -1 3 0 1249.44 104.84
 0 -3 0 11.16 1.96
 0 -3 0 7.63 1.84
 0 -3 0 11.11 1.93
 0 -3 0 10.9 2.02
 0 -3 0 8.44 2.47
 0 -3 0 6.66 2.23
 0 3 0 10.59 2.61
 0 3 0 9.62 1.79
 0 3 0 10.87 1.55
 0 3 0 13.34 2.83
 0 3 0 8.47 1.92
 0 3 0 11.91 2.48
 0 3 0 10.91 1.4
 0 3 0 11.19 1.91
 0 3 0 8.93 1.98
 0 3 0 6.68 3.01
 -1 -3 0 12.79 2
 -1 -3 0 6.67 1.94
 -1 -3 0 2.98 2.35
 -1 -3 0 4 1.93
 -1 -3 0 8.02 2.26
 -1 -3 0 8.07 2.4
 -1 -3 0 11.68 2.82
 -1 -3 0 8.27 1.86
 1 3 0 12.92 1.89
 1 3 0 12.13 1.62
 1 3 0 15 2.85
 1 3 0 11.2 1.66
 1 3 0 8.47 2.1
 1 3 0 6.88 2.26
 1 3 0 9.54 2.59
 1 3 0 6.6 2.14
 1 3 0 6.24 2.01
 1 3 0 6.88 1.84
 -2 -3 0 3893.57 313.61
 -2 -3 0 3684.87 313.89
 -2 -3 0 3882.23 313.88
 -2 -3 0 3677.42 313.42
 -2 -3 0 3820.1 314.12
 -2 -3 0 3776.34 313.83
 -2 -3 0 3522.1 313.83
 2 3 0 3720.37 313.75
 2 3 0 3799.31 313.82
 2 3 0 3693.56 313.73
 2 3 0 3484.49 313.92
 2 3 0 3709.01 313.48
 2 3 0 3572.56 313.81
 2 3 0 3575.53 314.14
 2 3 0 3819.24 313.87
 2 3 0 3814.02 313.47
 -3 -3 0 102.38 10.26
 -3 -3 0 99.01 10.19
 -3 -3 0 121.9 9.83
 -3 -3 0 90.8 9.8
 -3 -3 0 87.46 11.14
 -3 -3 0 99.93 10.26
 -3 -3 0 110.42 9.36
 -3 -3 0 96.46 10.36
 3 3 0 84.28 10.21
 3 3 0 97.69 9.47
 3 3 0 98.92 10.54
 3 3 0 95.73 10.09
 3 3 0 90.18 10.18
 3 3 0 104.47 10.02
 3 3 0 88.31 11.02
 3 3 0 103.06 9.42
 -4 -3 0 280.75 22.77
 -4 -3 0 264.45 23.61
 -4 -3 0 253.55 23.04
 -4 -3 0 249.88 23.49
 -4 -3 0 252.72 22.5
 -4 -3 0 261.01 23.88
 -4 -3 0 253.21 24.64
 -4 -3 0 251.75 23.55
 4 3 0 230.74 23.63
 4 3 0 269.1 22.51
 4 3 0 239.87 23.75
 4 3 0 254.81 23.28
 4 3 0 249.69 22.64
 4 3 0 246.51 24.32
 4 3 0 249.33 23.06
 4 3 0 240.4 23.48
 4 3 0 266.01 23.16
 -5 -3 0 210.5 19.2
 -5 -3 0 210.63 18.62
 -5 -3 0 183.37 22.01
 -5 -3 0 196.56 20.14
 -5 -3 0 221.84 20.07
 -5 -3 0 212.5 21.42
 -5 -3 0 212.91 18.63
 -5 -3 0 214.67 20.02
 5 3 0 177.9 20.55
 5 3 0 232.86 19.98
 5 3 0 209.86 18.38
 5 3 0 194.06 18.74
 5 3 0 211.17 21.18
 5 3 0 204.97 19.31
 5 3 0 183.89 20.03
 5 3 0 175.84 19.68
 -6 -3 0 21.96 5.81
 -6 -3 0 12.98 5.35
 -6 -3 0 18.22 4.35
 -6 -3 0 17.24 3.93
 -6 -3 0 23.19 4.47
 -6 -3 0 15.07 7.75
 -6 -3 0 20.36 5.85
 -6 -3 0 4.71 5.67
 6 3 0 16 4.9
 6 3 0 12.36 4.77
 6 3 0 16.25 6.03
 6 3 0 12.43 5.41
 6 3 0 16.81 6.47
 6 3 0 19.8 7.56
 6 3 0 24.8 4.63
 6 3 0 22.14 4.78
 -7 -3 0 69.22 11.26
 -7 -3 0 67.57 11.16
 -7 -3 0 78.9 9.14
 -7 -3 0 62.82 9.61
 -7 -3 0 102.91 15.46
 -7 -3 0 75.99 12.42
 -7 -3 0 74.27 11.69
 -7 -3 0 89.03 9.4
 7 3 0 69.84 13.3
 7 3 0 78.39 10.98
 7 3 0 70.31 10.55
 7 3 0 90.9 13.41
 7 3 0 96.31 10.81
 7 3 0 82.51 9.88
 7 3 0 91.73 12.92
 7 3 0 75.41 11.87
 -8 -3 0 121.64 15.18
 -8 -3 0 123.91 11.97
 -8 -3 0 127.72 19.61
 -8 -3 0 104 11.88
 -8 -3 0 93.04 15.17
 -8 -3 0 71.05 12.95
 -8 -3 0 93.41 14.17
 8 3 0 107.05 12.43
 8 3 0 117.11 18.56
 8 3 0 105.92 16.42
 8 3 0 97.8 12.5
 8 3 0 140.52 18.07
 8 3 0 89.3 14.18
 -9 -3 0 -4.48 9.87
 -9 -3 0 -4.82 6.1
 -9 -3 0 -0.68 4.81
 -9 -3 0 1.14 4.54
 -9 -3 0 -6.05 6.73
 -9 -3 0 -0.61 4.3
 -9 -3 0 8.71 9.33
 9 3 0 3.4 4.96
 9 3 0 -0.23 8.23
 9 3 0 23.29 14.25
 9 3 0 1.36 4.44
 9 3 0 -1.37 7.01
 9 3 0 -9.67 6.57
 9 3 0 3.2 9.81
 -10 -3 0 23.23 10.7
 -10 -3 0 12.88 5.74
 -10 -3 0 12.49 12.47
 -10 -3 0 13.64 8.78
 10 3 0 21.75 11.08
 10 3 0 5.37 9.85
 10 3 0 5.39 11.71
 10 3 0 8.27 6.82
 10 3 0 16.74 6.63
 10 3 0 10.8 9.31
 -11 -3 0 15.74 10.03
 -11 -3 0 24.8 11.61
 -11 -3 0 46.09 16.58
 -11 -3 0 10.62 6.34
 11 3 0 22.29 15.02
 11 3 0 9.52 6.84
 11 3 0 16.95 7.46
 11 3 0 21.96 12.39
 11 3 0 5.93 10.64
 -12 -3 0 20.81 11.26
 -12 -3 0 35.22 8.55
 -12 -3 0 29.82 13.5
 -12 -3 0 17.35 15.77
 12 3 0 17.51 8.77
 12 3 0 18.46 11.99
 12 3 0 28.63 13.97
 12 3 0 16.75 8.78
 -13 -3 0 16.87 14.21
 -13 -3 0 14.26 17.23
 -13 -3 0 33.84 15.15
 -13 -3 0 9.52 8.17
 13 3 0 4.45 8.77
 13 3 0 5.75 12.47
 13 3 0 17.55 13.61
 13 3 0 3.25 9.67
 12 -4 0 4.56 16.08
 12 -4 0 12.58 17.38
 12 -4 0 -9.86 7.37
 -12 4 0 11.36 13.39
 -12 4 0 21.21 19.55
 -12 4 0 -3.88 8.72
 11 -4 0 19.69 14.76
 11 -4 0 -1.16 7.11
 11 -4 0 17.61 12.92
 11 -4 0 1.94 8.41
 -11 4 0 2.83 15.28
 -11 4 0 10.31 9.91
 -11 4 0 5.13 11.49
 -11 4 0 -2.4 7.35
 10 -4 0 16.09 20.04
 10 -4 0 16.96 7.67
 10 -4 0 34.4 12.39
 10 -4 0 19.83 6.88
 -10 4 0 -0.95 10.14
 -10 4 0 26.37 10.68
 -10 4 0 24.78 16.09
 -10 4 0 13.65 7.82
 -10 4 0 21.29 5.26
 -10 4 0 3.56 10.23
 9 -4 0 0.1 6.99
 9 -4 0 -6.22 4.12
 9 -4 0 5.04 9.09
 9 -4 0 -2.47 10.08
 -9 4 0 1.73 7.92
 -9 4 0 2.64 7.54
 -9 4 0 -2.1 3.65
 -9 4 0 -8.49 7.6
 -9 4 0 10.98 7
 -9 4 0 3.61 11.14
 8 -4 0 4.89 8.05
 8 -4 0 11.42 4.79
 8 -4 0 13.32 6.48
 8 -4 0 3.88 5.28
 8 -4 0 20.85 10.1
 -8 4 0 21.81 9.13
 -8 4 0 12.94 7.94
 -8 4 0 3.16 5.14
 -8 4 0 18.45 11.01
 -8 4 0 17.98 5.58
 -8 4 0 19.8 7.97
 -8 4 0 6.11 10.93
 -8 4 0 18.66 7.64
 7 -4 0 -4.25 7.06
 7 -4 0 -10.91 4.99
 7 -4 0 2.33 3.66
 7 -4 0 -8.21 4.06
 7 -4 0 -1.15 4.34
 7 -4 0 -5.03 6.35
 7 -4 0 -5.49 8.25
 -7 4 0 -1.59 5.6
 -7 4 0 3.22 9
 -7 4 0 -8.79 4.7
 -7 4 0 -2.53 9.31
 -7 4 0 4.57 5.27
 -7 4 0 -4.89 3.3
 -7 4 0 0.14 3.94
 -7 4 0 -7.65 4.62
 -7 4 0 3.24 6.65
 6 -4 0 7.09 6.2
 6 -4 0 -1.89 6.03
 6 -4 0 -2.32 6.55
 6 -4 0 -1.99 3.41
 6 -4 0 -4.93 3.48
 6 -4 0 1.65 5.03
 6 -4 0 3.21 3.77
 6 -4 0 1.43 2.92
 6 -4 0 2.73 3.58
 -6 4 0 7.73 3.52
 -6 4 0 -2.81 3.7
 -6 4 0 8.6 5.32
 -6 4 0 4.15 5.22
 -6 4 0 8.78 4.93
 -6 4 0 -5.12 3.34
 -6 4 0 2.44 8.33
 -6 4 0 1.55 5.18
 -6 4 0 1.36 5.63
 5 -4 0 4.9 3.43
 5 -4 0 2.78 3.09
 5 -4 0 7.55 3.17
 5 -4 0 4.66 5.7
 5 -4 0 1.75 4.73
 5 -4 0 3.54 2.68
 5 -4 0 -0.37 3.74
 5 -4 0 3.05 3.47
 5 -4 0 -1.03 4.64
 -5 4 0 5.47 6.28
 -5 4 0 4.77 5.01
 -5 4 0 1.35 2.69
 -5 4 0 4.72 4.14
 -5 4 0 2.18 2.57
 -5 4 0 3.84 4.17
 -5 4 0 4.01 4.74
 -5 4 0 4.66 3.42
 -5 4 0 6.22 3.73
 4 -4 0 1.96 4.44
 4 -4 0 4.22 3.79
 4 -4 0 2.55 2.45
 4 -4 0 -3.71 4.88
 4 -4 0 3.73 2.94
 4 -4 0 14.29 5.14
 4 -4 0 6.13 2.38
 4 -4 0 7.74 3.17
 -4 4 0 3.25 2.31
 -4 4 0 1.2 2.48
 -4 4 0 6.8 4.01
 -4 4 0 6.08 6.01
 -4 4 0 10.03 4.37
 -4 4 0 4.33 4.28
 -4 4 0 6.67 3.08
 -4 4 0 0.97 3.24
 -4 4 0 -0.1 3.16
 3 -4 0 28.24 5.87
 3 -4 0 33.28 4.46
 3 -4 0 22.67 6.22
 3 -4 0 36.34 5.4
 3 -4 0 31.01 5.03
 3 -4 0 32.84 3.89
 3 -4 0 26.31 6.59
 3 -4 0 28.49 5.62
 -3 4 0 43.54 6.37
 -3 4 0 37.8 6.39
 -3 4 0 33.63 5.29
 -3 4 0 32.52 4.81
 -3 4 0 31.44 6.06
 -3 4 0 39.06 5.44
 -3 4 0 42.76 8.08
 -3 4 0 34.2 5.25
 2 -4 0 6.3 3.13
 2 -4 0 8.23 2.97
 2 -4 0 8.78 3.78
 2 -4 0 8.98 2.73
 2 -4 0 7.81 3.25
 2 -4 0 9.7 2.01
 2 -4 0 8.63 3.93
 -2 4 0 14.3 4.86
 -2 4 0 9.51 2.52
 -2 4 0 13.06 3.33
 -2 4 0 8.75 3.61
 -2 4 0 11.64 3.76
 -2 4 0 11.39 3.59
 -2 4 0 10.3 2.72
 -2 4 0 6.59 2.83
 1 -4 0 42.75 4.27
 1 -4 0 43.75 6.12
 1 -4 0 43.67 5.01
 1 -4 0 46.71 5.93
 1 -4 0 39.34 5.1
 -1 4 0 43.61 5.55
 -1 4 0 51.95 5.46
 -1 4 0 41.5 4.71
 -1 4 0 52.98 6.09
 -1 4 0 38.42 5.13
 -1 4 0 46.81 5.31
 -1 4 0 44.37 4.58
 -1 4 0 40.11 5.21
 -1 4 0 57.61 6.83
 0 -4 0 9752.68 829.3
 0 4 0 9999 829.29
 0 4 0 9738.66 829.11
 -1 -4 0 859.84 75.05
 -1 -4 0 922.28 74.46
 -1 -4 0 856.24 74.52
 -1 -4 0 874.11 74.52
 -1 -4 0 888.63 74.84
 -1 -4 0 863.25 75.07
 -1 -4 0 873.23 74.54
 -1 -4 0 883.91 74.59
 1 4 0 893.39 74.6
 1 4 0 876.42 74.31
 1 4 0 863.64 74.33
 1 4 0 875.24 74.46
 1 4 0 908.57 74.52
 1 4 0 906.8 74.5
 1 4 0 856.43 74.83
 1 4 0 866.27 74.91
 1 4 0 862.13 74.54
 1 4 0 877.74 74.54
 -2 -4 0 369.77 31.99
 -2 -4 0 365.37 31.86
 -2 -4 0 354.85 31.19
 -2 -4 0 409.52 32.53
 -2 -4 0 340.4 31.74
 -2 -4 0 364.33 31.95
 -2 -4 0 350.6 31.76
 -2 -4 0 374.34 31.93
 -2 -4 0 404.28 31.78
 -2 -4 0 362.69 31.23
 2 4 0 377.48 31.84
 2 4 0 353.55 32.17
 2 4 0 346.97 31.86
 2 4 0 344.76 31.6
 2 4 0 384.07 31.76
 2 4 0 358.01 31.82
 2 4 0 373.78 31.77
 2 4 0 367.84 31.38
 -3 -4 0 1783.73 140.59
 -3 -4 0 1780.79 140.3
 -3 -4 0 1601.15 140.64
 -3 -4 0 1548.19 140.56
 -3 -4 0 1622.41 139.92
 -3 -4 0 1641.84 140.5
 -3 -4 0 1776.89 141.13
 3 4 0 1699.6 140.52
 3 4 0 1720.38 139.99
 3 4 0 1614.99 140.56
 3 4 0 1604.44 141.11
 3 4 0 1643.43 140.6
 3 4 0 1552.63 141.43
 3 4 0 1656.97 140.06
 3 4 0 1583.71 140.44
 3 4 0 1627.41 140.3
 -4 -4 0 293.1 23.73
 -4 -4 0 282.51 24.22
 -4 -4 0 288.72 24.67
 -4 -4 0 275.83 25.76
 -4 -4 0 254.24 24.6
 -4 -4 0 257.18 24.84
 -4 -4 0 273.86 24.39
 -4 -4 0 258.11 24.73
 4 4 0 235.3 24.79
 4 4 0 253.7 24.57
 4 4 0 269.67 24.4
 4 4 0 274.64 24.54
 4 4 0 274.12 24.92
 4 4 0 284.3 23.94
 4 4 0 267.29 23.85
 4 4 0 254.85 25.45
 -5 -4 0 150.2 15.89
 -5 -4 0 154.99 17.02
 -5 -4 0 146.82 15.63
 -5 -4 0 167.69 15.8
 -5 -4 0 139.53 14.86
 -5 -4 0 144.1 15.36
 -5 -4 0 155.13 14.24
 -5 -4 0 171.73 14.75
 5 4 0 161.5 16.14
 5 4 0 151.37 16.77
 5 4 0 157.1 14.62
 5 4 0 142.64 15.81
 5 4 0 160.39 15.15
 5 4 0 140.58 15.95
 5 4 0 157.35 16.78
 5 4 0 140.09 14.14
 -6 -4 0 34.59 9.21
 -6 -4 0 35.98 6.98
 -6 -4 0 33.97 7.47
 -6 -4 0 26.35 4.94
 -6 -4 0 19.08 7.21
 -6 -4 0 22.63 6.27
 -6 -4 0 26.2 4.58
 -6 -4 0 32.39 5.62
 6 4 0 15.82 5.28
 6 4 0 33.16 7.41
 6 4 0 26.92 5.2
 6 4 0 26.73 4.79
 6 4 0 23.83 7.71
 6 4 0 34.11 5.46
 6 4 0 26.22 6.61
 6 4 0 23.82 5.72
 6 4 0 23.26 7.73
 -7 -4 0 62.82 9.56
 -7 -4 0 78.33 9.06
 -7 -4 0 82.61 9.29
 -7 -4 0 100.26 12.3
 -7 -4 0 53.36 10.47
 -7 -4 0 95.05 15.22
 -7 -4 0 75.36 12.1
 -7 -4 0 64.92 10.97
 7 4 0 68.6 12.86
 7 4 0 90.37 9.91
 7 4 0 93.9 13.38
 7 4 0 100.35 11.05
 7 4 0 74.6 10.68
 7 4 0 94.48 10.88
 7 4 0 66.1 11.26
 7 4 0 83.05 12.54
 -8 -4 0 5.62 4.19
 -8 -4 0 6.1 7.43
 -8 -4 0 11.38 7.38
 -8 -4 0 23.43 10.84
 -8 -4 0 6.88 6.08
 -8 -4 0 7.76 5.12
 -8 -4 0 -0.45 5.86
 8 4 0 9.92 4.98
 8 4 0 7.84 6.87
 8 4 0 3.22 6.89
 8 4 0 1.2 7.96
 8 4 0 13.54 8.69
 8 4 0 16.14 5.75
 -9 -4 0 -0.23 7.24
 -9 -4 0 -5.56 6.68
 -9 -4 0 2.95 4.68
 -9 -4 0 1.84 6.57
 -9 -4 0 4.21 7.79
 -9 -4 0 -0.11 10.43
 9 4 0 0.1 5.07
 9 4 0 4.75 7.52
 9 4 0 3.17 9.52
 9 4 0 0.78 5.14
 9 4 0 4.14 8.07
 9 4 0 -4.25 6.49
 -10 -4 0 1.21 8.2
 -10 -4 0 -1.16 7.77
 -10 -4 0 -3.88 5.06
 -10 -4 0 9.74 11.91
 10 4 0 8.52 12.16
 10 4 0 1.18 5.58
 10 4 0 3.33 7.88
 10 4 0 2.15 5.23
 10 4 0 -1.37 8.97
 10 4 0 9.58 9.35
 -11 -4 0 -0.28 12.85
 -11 -4 0 2.02 8.74
 -11 -4 0 4.74 9.49
 -11 -4 0 2.68 6.13
 11 4 0 -7.84 5.6
 11 4 0 4.4 10.95
 11 4 0 2.19 6.68
 11 4 0 9.48 9.21
 11 4 0 12.44 11.21
 -12 -4 0 22.07 16.47
 -12 -4 0 -1.45 6.81
 -12 -4 0 30.53 12.86
 -12 -4 0 19.71 11.4
 12 4 0 2.56 11.51
 12 4 0 0.12 14.35
 12 4 0 10.45 10.47
 12 4 0 8.72 7.93
 12 4 0 5.81 7.75
 -13 -4 0 2.89 10.21
 -13 -4 0 25.96 12.09
 -13 -4 0 21.28 13.37
 -13 -4 0 22.69 18.31
 13 4 0 1.31 12.22
 13 4 0 19.1 12.29
 13 4 0 0 8.46
 13 4 0 6.83 8.74
 11 -5 0 28.47 10.14
 11 -5 0 28.96 14.65
 11 -5 0 15.76 7.63
 11 -5 0 28.8 16.82
 -11 5 0 9.14 9.3
 -11 5 0 32.06 14.68
 -11 5 0 16.16 11.82
 -11 5 0 41.06 19.45
 10 -5 0 1.36 7.13
 10 -5 0 3.32 11.49
 10 -5 0 -0.75 17.72
 10 -5 0 -4.99 5.15
 -10 5 0 9.44 8.79
 -10 5 0 -2.57 15.26
 -10 5 0 12.49 15.39
 -10 5 0 -3.37 6.96
 -10 5 0 17.03 11.21
 -10 5 0 -6.36 7.34
 9 -5 0 16.44 12.21
 9 -5 0 3.27 5
 9 -5 0 7.42 10.39
 -9 5 0 4.46 7.34
 -9 5 0 10.62 9.25
 -9 5 0 -2.56 8.45
 -9 5 0 3.65 6.22
 -9 5 0 -1.27 5.5
 -9 5 0 -0.82 11.74
 8 -5 0 4.68 4.32
 8 -5 0 4.62 9.4
 8 -5 0 -5.65 5.08
 8 -5 0 7.38 8.9
 8 -5 0 2.6 5.42
 -8 5 0 -3.78 7.69
 -8 5 0 3.2 7.58
 -8 5 0 2.16 4.57
 -8 5 0 12.16 11.23
 -8 5 0 10.52 7.22
 -8 5 0 4.86 6.77
 7 -5 0 -2.36 6.22
 7 -5 0 4.01 3.72
 7 -5 0 0.19 8.21
 7 -5 0 5.66 4.5
 7 -5 0 8.19 4.93
 7 -5 0 3.33 7.34
 -7 5 0 -6.02 5.53
 -7 5 0 5.89 5.75
 -7 5 0 -2.06 4.67
 -7 5 0 1.12 6.52
 -7 5 0 -0.74 5.78
 -7 5 0 8.48 9.97
 -7 5 0 8.48 5.51
 -7 5 0 2.53 4.02
 -7 5 0 -0.9 3.8
 6 -5 0 61.63 7.16
 6 -5 0 43.48 9.98
 6 -5 0 69.76 8.34
 6 -5 0 42.58 9.97
 6 -5 0 51.93 10.32
 6 -5 0 48.81 8.42
 6 -5 0 53.8 7.95
 6 -5 0 53.49 7.84
 6 -5 0 66.78 12.43
 -6 5 0 53.32 8.39
 -6 5 0 51.1 12.67
 -6 5 0 44.85 8.51
 -6 5 0 52.55 7.72
 -6 5 0 67.66 10.38
 -6 5 0 60.63 7.54
 -6 5 0 57.97 10.79
 -6 5 0 43.73 10
 -6 5 0 58.02 9.66
 5 -5 0 17.41 6.38
 5 -5 0 18.04 6.64
 5 -5 0 20.98 3.63
 5 -5 0 16.68 7.58
 5 -5 0 19.41 4.57
 5 -5 0 16.71 6.14
 5 -5 0 15.96 4.83
 5 -5 0 21.94 4.61
 5 -5 0 21.46 4.45
 -5 5 0 18.65 4.32
 -5 5 0 24.63 8.83
 -5 5 0 36.68 9.07
 -5 5 0 16.39 5.34
 -5 5 0 15.95 5.52
 -5 5 0 21.4 3.98
 -5 5 0 33.81 6.43
 -5 5 0 16.77 6.47
 -5 5 0 10.94 6.9
 4 -5 0 25.22 5.96
 4 -5 0 33.61 5.09
 4 -5 0 25.93 4.42
 4 -5 0 28.36 5.33
 4 -5 0 28.37 6.45
 4 -5 0 25.23 5.09
 4 -5 0 39.86 7.64
 4 -5 0 32.18 7.2
 -4 5 0 36.75 6.81
 -4 5 0 30.67 8.14
 -4 5 0 36.64 6.58
 -4 5 0 29.39 5.48
 -4 5 0 24.93 7.26
 -4 5 0 38.97 5.2
 -4 5 0 32.31 5.44
 -4 5 0 28.68 6.74
 3 -5 0 284.51 24.55
 3 -5 0 293.27 23.56
 3 -5 0 248.8 24.57
 3 -5 0 266.87 24.02
 3 -5 0 264.24 24.86
 3 -5 0 260.13 25
 3 -5 0 265.12 25.88
 -3 5 0 235.98 24.11
 -3 5 0 279.1 24.73
 -3 5 0 264.08 24.14
 -3 5 0 253.63 25.01
 -3 5 0 279.76 23.9
 -3 5 0 273.6 24.36
 -3 5 0 279.94 24.73
 -3 5 0 244.04 25.57
 2 -5 0 82.74 8.5
 2 -5 0 64.74 8.09
 2 -5 0 63.07 7.37
 2 -5 0 72.66 8.85
 2 -5 0 70.37 6.34
 2 -5 0 61.05 7.05
 -2 5 0 58.2 7.56
 -2 5 0 56.62 6.9
 -2 5 0 73.33 7.79
 -2 5 0 70.46 8.84
 -2 5 0 68.34 7.59
 -2 5 0 68.9 7.68
 -2 5 0 56.8 6.73
 -2 5 0 50.62 6.87
 -2 5 0 68.03 9.65
 1 -5 0 457.44 39.58
 1 -5 0 486.88 39.76
 1 -5 0 514.74 39.97
 1 -5 0 425.73 40
 1 -5 0 452.01 39.17
 1 -5 0 446.29 40.41
 1 -5 0 458.13 40.1
 -1 5 0 459.71 39.87
 -1 5 0 462.07 39.55
 -1 5 0 463.23 39.91
 -1 5 0 447.09 40.11
 -1 5 0 471.62 39.88
 -1 5 0 464.56 39.91
 -1 5 0 479.33 40.43
 -1 5 0 452.52 39.45
 -1 5 0 445.3 40.37
 0 -5 0 1291.38 111.91
 0 -5 0 1250.88 111.27
 0 -5 0 1351.3 111.1
 0 -5 0 1341.97 111.1
 0 -5 0 1334.13 111.18
 0 -5 0 1309.75 111.47
 0 5 0 1307.44 111.2
 0 5 0 1288.47 110.98
 0 5 0 1273.33 111.65
 0 5 0 1286.29 111.46
 0 5 0 1320.48 111.27
 0 5 0 1397.45 111.38
 0 5 0 1380.01 111.22
 0 5 0 1288.17 111.07
 0 5 0 1335.45 111.93
 0 5 0 1238.8 110.85
 -1 -5 0 1288.58 109.9
 -1 -5 0 1309.37 109.22
 -1 -5 0 1372.14 109.15
 -1 -5 0 1251.39 109.22
 -1 -5 0 1283.82 109.57
 -1 -5 0 1313.23 109.17
 -1 -5 0 1273.94 109.18
 1 5 0 1264.27 108.97
 1 5 0 1313.23 108.94
 1 5 0 1245.93 109.56
 1 5 0 1273.29 109.1
 1 5 0 1282.28 109.2
 1 5 0 1300.51 109.21
 1 5 0 1238.63 109.16
 1 5 0 1302.95 109.71
 1 5 0 1305.43 109.23
 1 5 0 1291.7 109.13
 -2 -5 0 4.9 2.13
 -2 -5 0 1.91 2.6
 -2 -5 0 4.56 2.75
 -2 -5 0 2.01 2.54
 -2 -5 0 1.87 1.96
 -2 -5 0 0.7 1.98
 -2 -5 0 5.88 3.1
 -2 -5 0 2.01 2.13
 -2 -5 0 4.1 2.86
 2 5 0 1.86 1.76
 2 5 0 3.26 2.36
 2 5 0 -2.35 2.43
 2 5 0 1.5 2.13
 2 5 0 2.64 2.11
 2 5 0 3.36 1.73
 2 5 0 -1.96 2.32
 2 5 0 1.15 3.42
 2 5 0 -0.06 1.83
 2 5 0 4.28 2.29
 2 5 0 0.97 2.87
 -3 -5 0 44.07 6.63
 -3 -5 0 43.47 6.2
 -3 -5 0 36.94 5.92
 -3 -5 0 40.39 4.65
 -3 -5 0 38.06 5.52
 -3 -5 0 49.19 5.32
 -3 -5 0 41.23 5.9
 -3 -5 0 48.31 7.19
 -3 -5 0 45.25 5.82
 3 5 0 43.23 6.44
 3 5 0 60.84 8.14
 3 5 0 51.38 6.12
 3 5 0 46.87 6.07
 3 5 0 49.68 6.11
 3 5 0 37.68 4.93
 3 5 0 44.47 6.15
 3 5 0 46.29 6.48
 3 5 0 47.96 5.31
 -4 -5 0 413.52 37.32
 -4 -5 0 401.62 37.61
 -4 -5 0 472.74 36.94
 -4 -5 0 425.1 38
 -4 -5 0 446.71 37.13
 -4 -5 0 415.77 36.2
 -4 -5 0 429.54 37.07
 4 5 0 441.8 37.13
 4 5 0 402.91 36.64
 4 5 0 420.47 37.24
 4 5 0 436.26 36.52
 4 5 0 351.49 37.27
 4 5 0 387.4 37.96
 4 5 0 433.72 36.32
 4 5 0 416.05 37.28
 4 5 0 419.92 37.1
 -5 -5 0 13.41 6.53
 -5 -5 0 11.57 4.4
 -5 -5 0 6.6 4.55
 -5 -5 0 4.44 3.58
 -5 -5 0 11.71 4.1
 -5 -5 0 9.85 2.73
 -5 -5 0 10.49 3.47
 -5 -5 0 10.82 4.44
 5 5 0 5.62 4.15
 5 5 0 4.8 3.02
 5 5 0 12.02 5.22
 5 5 0 11.7 5.56
 5 5 0 9.16 4.41
 5 5 0 8.97 3.05
 5 5 0 12.73 3.84
 5 5 0 12.6 3.65
 -6 -5 0 28.06 9.23
 -6 -5 0 43.35 8
 -6 -5 0 43.74 7.63
 -6 -5 0 26.84 5.96
 -6 -5 0 47.06 7.15
 -6 -5 0 35.59 7.45
 -6 -5 0 31.27 6.03
 -6 -5 0 43.67 8.21
 6 5 0 41.1 7.34
 6 5 0 53.43 8.4
 6 5 0 42.12 8.4
 6 5 0 47.83 7.75
 6 5 0 52.46 9.67
 6 5 0 41.99 8.51
 6 5 0 52.4 6.55
 6 5 0 49.74 6.41
 6 5 0 41.4 6.78
 -7 -5 0 7.09 5.44
 -7 -5 0 -2.3 6.92
 -7 -5 0 4.58 3.47
 -7 -5 0 5.42 5.06
 -7 -5 0 6.92 6.16
 -7 -5 0 4.43 3.44
 -7 -5 0 9.37 4.72
 -7 -5 0 -3.8 5.14
 7 5 0 6.01 3.52
 7 5 0 6.88 5.43
 7 5 0 3.65 4.77
 7 5 0 -0.24 6.79
 7 5 0 2.12 3.91
 7 5 0 0.93 4.05
 7 5 0 -0.19 5.07
 7 5 0 -0.35 6
 7 5 0 5.41 4.48
 -8 -5 0 23.36 6.38
 -8 -5 0 21.42 5.5
 -8 -5 0 21.19 10.32
 -8 -5 0 29.29 12.89
 -8 -5 0 29.73 4.44
 -8 -5 0 40.15 8.85
 -8 -5 0 15.03 8.41
 8 5 0 38.68 9
 8 5 0 30.92 10.48
 8 5 0 23.75 7.8
 8 5 0 22.62 8.49
 8 5 0 22.96 5.85
 8 5 0 16.08 5.79
 8 5 0 17.58 7.86
 -9 -5 0 44.34 7.82
 -9 -5 0 53.94 10.9
 -9 -5 0 65.51 9.74
 -9 -5 0 68.47 14.32
 -9 -5 0 46.1 5.39
 -9 -5 0 31.16 9.76
 -9 -5 0 44.37 11.56
 9 5 0 39.55 11.38
 9 5 0 49.5 8.83
 9 5 0 64.38 11.92
 9 5 0 31.94 12.32
 9 5 0 38.51 10.02
 9 5 0 51.34 8.45
 -10 -5 0 18.48 9.47
 -10 -5 0 -0.54 10.64
 -10 -5 0 8.82 6.1
 -10 -5 0 -2.33 7.62
 10 5 0 4.18 12.06
 10 5 0 15.65 9.17
 10 5 0 8.05 5.57
 10 5 0 5.06 8.29
 10 5 0 -6.02 7.61
 10 5 0 1.15 5.94
 -11 -5 0 5.43 6.97
 -11 -5 0 0.81 12.84
 -11 -5 0 -1.19 8.6
 -11 -5 0 6.08 10.02
 11 5 0 13.63 10.28
 11 5 0 5.24 6.87
 11 5 0 0.55 6.83
 11 5 0 6.08 10.89
 11 5 0 10.51 8.98
 -12 -5 0 24.29 12.92
 -12 -5 0 24.16 15.4
 -12 -5 0 0.26 9.83
 12 5 0 0.6 10.73
 12 5 0 -6.1 14.97
 12 5 0 -1.31 8.89
 12 5 0 4.28 7.26
 12 5 0 -1.73 7.36
 -13 -5 0 8.36 9.13
 -13 -5 0 20.46 12.09
 -13 -5 0 28.09 14.11
 -13 -5 0 28.5 16.74
 13 5 0 11.31 12.4
 13 5 0 17.11 11.75
 13 5 0 4.61 8.6
 13 5 0 -4.57 8.54
 11 -6 0 -15.59 7.29
 11 -6 0 10.03 15.94
 11 -6 0 11.45 16.35
 11 -6 0 4.74 8.67
 -11 6 0 6.65 10.25
 -11 6 0 5.09 11.77
 -11 6 0 -4.9 10.91
 -11 6 0 -4.46 22.16
 10 -6 0 67.35 12.79
 10 -6 0 34.32 7.96
 10 -6 0 16.71 13.49
 10 -6 0 53.9 16.92
 -10 6 0 22.02 8.78
 -10 6 0 51.88 15.16
 -10 6 0 51.16 18.93
 -10 6 0 33.39 11.61
 -10 6 0 28.49 10.2
 9 -6 0 11.04 7.88
 9 -6 0 2.28 10.03
 9 -6 0 -2.16 4.56
 9 -6 0 11.44 11.94
 -9 6 0 -0.4 9
 -9 6 0 2.87 6.78
 -9 6 0 17.11 14.87
 -9 6 0 -2.6 5.16
 -9 6 0 1.69 9.37
 -9 6 0 14.81 8.2
 8 -6 0 -2.33 5.17
 8 -6 0 -16.03 9.22
 8 -6 0 -3.46 5.71
 8 -6 0 -1.07 8.12
 8 -6 0 -1.16 3.99
 -8 6 0 -10.88 9.98
 -8 6 0 -10.29 6.79
 -8 6 0 -4.52 4.17
 -8 6 0 -6.73 5.26
 -8 6 0 -2.65 10.34
 -8 6 0 -1.95 7.8
 7 -6 0 25.18 4.79
 7 -6 0 34.23 10.22
 7 -6 0 25.15 6.07
 7 -6 0 23.88 6.34
 7 -6 0 20.92 8.27
 7 -6 0 16.64 10.45
 7 -6 0 12.31 5.3
 -7 6 0 15 4.73
 -7 6 0 21.24 5.85
 -7 6 0 19.89 7.63
 -7 6 0 14.42 7.05
 -7 6 0 30.14 11.83
 -7 6 0 7.66 7.05
 -7 6 0 11.59 7.9
 -7 6 0 18.45 8.13
 6 -6 0 35.79 10.33
 6 -6 0 17.2 9.88
 6 -6 0 19.79 5.4
 6 -6 0 17.1 7.51
 6 -6 0 31.61 5.76
 6 -6 0 14.31 5.63
 6 -6 0 28.35 9.04
 6 -6 0 20.5 7.87
 6 -6 0 28.02 4.6
 -6 6 0 48.45 9.98
 -6 6 0 32.78 5.18
 -6 6 0 27.17 7.64
 -6 6 0 33.05 10.79
 -6 6 0 26.28 5.72
 -6 6 0 22.62 6.34
 -6 6 0 21.76 7.15
 -6 6 0 15.9 7.8
 5 -6 0 192.43 20.51
 5 -6 0 215.82 18.21
 5 -6 0 216.16 19.05
 5 -6 0 209.63 18.81
 5 -6 0 222.86 21.81
 5 -6 0 199.75 19.4
 5 -6 0 181.19 20.77
 5 -6 0 206.42 19.68
 5 -6 0 196.8 21.33
 -5 6 0 173.4 22.4
 -5 6 0 195.29 19.09
 -5 6 0 191.6 20.01
 -5 6 0 204.48 20.01
 -5 6 0 181.19 19.53
 -5 6 0 204.11 20.47
 -5 6 0 245.82 25.26
 -5 6 0 186.05 21.13
 4 -6 0 13.91 3.56
 4 -6 0 9.58 4.38
 4 -6 0 10.58 5.5
 4 -6 0 5.19 3.8
 4 -6 0 7.28 4.81
 4 -6 0 12.36 5.88
 4 -6 0 6.13 2.59
 4 -6 0 9.71 3.62
 -4 6 0 10.94 4.34
 -4 6 0 6.26 3.62
 -4 6 0 7.34 3.19
 -4 6 0 7.21 4.68
 -4 6 0 21.54 7.84
 -4 6 0 10.84 4.5
 -4 6 0 7.27 4.01
 -4 6 0 3.19 4.63
 3 -6 0 180.2 16.18
 3 -6 0 183.31 17.42
 3 -6 0 165.36 17.31
 3 -6 0 172.36 16.89
 3 -6 0 181.24 15.75
 3 -6 0 169.07 16.73
 3 -6 0 161.33 16.95
 3 -6 0 183.08 15.47
 -3 6 0 159.75 17.72
 -3 6 0 179.02 16.35
 -3 6 0 181.92 17.09
 -3 6 0 171.09 16.52
 -3 6 0 158.45 17.22
 -3 6 0 163.69 18.1
 -3 6 0 162.99 16.77
 -3 6 0 163.03 16.7
 2 -6 0 12.68 4.36
 2 -6 0 14.38 3.72
 2 -6 0 21.41 2.65
 2 -6 0 16.91 2.97
 2 -6 0 12.02 4.63
 2 -6 0 8.9 4.4
 -2 6 0 22.14 4.59
 -2 6 0 24.79 5.01
 -2 6 0 17.52 3.33
 -2 6 0 19.11 3.42
 -2 6 0 13.51 3.78
 -2 6 0 16.52 5.78
 -2 6 0 18.56 4.36
 -2 6 0 18.05 4.48
 1 -6 0 73.54 8.94
 1 -6 0 90.53 8.12
 1 -6 0 75 8.19
 1 -6 0 83.12 8.64
 1 -6 0 76.37 7.16
 1 -6 0 90.84 8.08
 1 -6 0 69.22 8.28
 1 -6 0 77.67 7.04
 1 -6 0 78.18 8.02
 -1 6 0 80.85 8.51
 -1 6 0 75.71 8.81
 -1 6 0 71.47 8.11
 -1 6 0 81.95 8.18
 -1 6 0 79.3 9.26
 -1 6 0 78.03 7.48
 -1 6 0 61.9 8.3
 -1 6 0 75.26 8.26
 -1 6 0 80.26 8.06
 -1 6 0 78.92 7.67
 0 -6 0 399.65 34.96
 0 -6 0 413.41 35.21
 0 -6 0 415.94 34.85
 0 -6 0 434.66 34.71
 0 -6 0 381.21 34.91
 0 -6 0 414.05 34.69
 0 -6 0 384.01 35.68
 0 6 0 434.57 35.07
 0 6 0 371.27 35.1
 0 6 0 388.36 34.79
 0 6 0 391.96 34.54
 0 6 0 392.13 34.4
 0 6 0 424.34 34.81
 0 6 0 393.22 34.93
 0 6 0 401.9 35.4
 -1 -6 0 338.9 28.09
 -1 -6 0 333.71 29.11
 -1 -6 0 324.29 28.06
 -1 -6 0 322.01 28.24
 -1 -6 0 314.91 28.04
 -1 -6 0 327.71 28.62
 -1 -6 0 345.15 28.06
 1 6 0 320.29 28.04
 1 6 0 308.17 28.69
 1 6 0 323.63 27.83
 1 6 0 327.89 28.08
 1 6 0 316.35 27.75
 1 6 0 327.73 28.14
 1 6 0 324.36 28.07
 1 6 0 304.42 28.57
 -2 -6 0 14.83 3.05
 -2 -6 0 12.82 3.88
 -2 -6 0 19.6 3.26
 -2 -6 0 12.33 3.01
 -2 -6 0 19.07 4.35
 -2 -6 0 6.52 3.75
 -2 -6 0 8.58 3.32
 -2 -6 0 16.81 3.04
 2 6 0 13.94 2.8
 2 6 0 14.19 3.59
 2 6 0 15.19 3.12
 2 6 0 7.66 4.11
 2 6 0 11.48 3.42
 2 6 0 14.6 3.28
 2 6 0 14.7 2.94
 2 6 0 12.36 2.53
 2 6 0 13.84 4.05
 2 6 0 12.35 2.78
 2 6 0 12.61 3.55
 -3 -6 0 67.2 6.23
 -3 -6 0 67.53 7.75
 -3 -6 0 78.65 9
 -3 -6 0 55.17 7.38
 -3 -6 0 69.06 7.88
 -3 -6 0 72.92 9.22
 -3 -6 0 70.15 6.29
 -3 -6 0 69.45 7.71
 -3 -6 0 80.65 9.04
 -3 -6 0 74.94 8.03
 3 6 0 67.49 6.81
 3 6 0 77.75 7.99
 3 6 0 59.66 7.82
 3 6 0 60.59 7.87
 3 6 0 59.73 7.56
 3 6 0 92.79 10.11
 3 6 0 64.68 7.02
 3 6 0 63.11 7.69
 3 6 0 70.08 7.7
 -4 -6 0 486.09 41.19
 -4 -6 0 524.57 42.2
 -4 -6 0 452.88 41.34
 -4 -6 0 472.36 41.62
 -4 -6 0 453.46 41.61
 -4 -6 0 482.26 41.59
 -4 -6 0 423.06 41.3
 -4 -6 0 488.89 40.65
 -4 -6 0 477.15 40.34
 4 6 0 490.33 41.4
 4 6 0 399.37 41.57
 4 6 0 463.38 41.27
 4 6 0 494.72 40.76
 4 6 0 459.99 43.12
 4 6 0 454.52 42.21
 4 6 0 484.31 40.52
 4 6 0 483.85 41.44
 -5 -6 0 13.38 6.65
 -5 -6 0 12.5 4.42
 -5 -6 0 15.44 4.52
 -5 -6 0 10.8 4.6
 -5 -6 0 11.94 3.66
 -5 -6 0 13.15 2.97
 -5 -6 0 15.84 5.06
 -5 -6 0 11.91 3.69
 -5 -6 0 16.95 4.66
 5 6 0 14.99 4.86
 5 6 0 14.65 3.49
 5 6 0 12.15 3.53
 5 6 0 13.36 5.05
 5 6 0 21 4.46
 5 6 0 14.13 4.88
 5 6 0 17.76 6.63
 5 6 0 12.27 3.77
 -6 -6 0 120.86 11.03
 -6 -6 0 104 11.62
 -6 -6 0 92.72 13.59
 -6 -6 0 90.06 9.57
 -6 -6 0 80.09 10.98
 -6 -6 0 67.4 10.22
 -6 -6 0 95.87 11.8
 -6 -6 0 85.5 12.06
 -6 -6 0 92.62 9.46
 6 6 0 95.82 11.43
 6 6 0 93.47 14.26
 6 6 0 99.14 10.2
 6 6 0 86.03 11.28
 6 6 0 87.19 9.9
 6 6 0 81.94 12.38
 6 6 0 74.55 11.16
 6 6 0 120.34 13.52
 6 6 0 97.76 11.08
 -7 -6 0 -2.01 4.58
 -7 -6 0 0.81 2.99
 -7 -6 0 6.25 3.26
 -7 -6 0 1.89 5.72
 -7 -6 0 -4.98 5.14
 -7 -6 0 7.29 8.27
 -7 -6 0 2.59 3.65
 -7 -6 0 3.67 4.72
 -7 -6 0 4.37 4.63
 7 6 0 1.17 5.15
 7 6 0 9.84 4.4
 7 6 0 8.93 4.73
 7 6 0 -4.89 5.59
 7 6 0 10.42 7.68
 7 6 0 1.74 5.3
 7 6 0 1.1 4.3
 7 6 0 0.2 4.54
 -8 -6 0 113.5 11.44
 -8 -6 0 93.7 14.34
 -8 -6 0 65.86 12.59
 -8 -6 0 117.7 12.28
 -8 -6 0 94.78 13.34
 -8 -6 0 118.94 18.28
 -8 -6 0 89.86 9.96
 8 6 0 109.4 17.55
 8 6 0 103.8 14.72
 8 6 0 100.72 15.63
 8 6 0 116.97 12.27
 8 6 0 86.77 12.56
 8 6 0 101.4 12.48
 8 6 0 80.22 12.98
 -9 -6 0 8.31 5.98
 -9 -6 0 -0.78 7.45
 -9 -6 0 18.52 7.96
 -9 -6 0 6.08 4.79
 -9 -6 0 10.61 10.69
 -9 -6 0 6.55 5.56
 9 6 0 5.28 7.12
 9 6 0 6.33 5.75
 9 6 0 -0.19 9.11
 9 6 0 10.8 5.59
 9 6 0 1.96 7.23
 9 6 0 12.46 7.12
 -10 -6 0 0.95 7.8
 -10 -6 0 5.88 6.13
 -10 -6 0 4.23 6.03
 -10 -6 0 14.69 12.12
 -10 -6 0 12.9 8.47
 10 6 0 -5.31 5.28
 10 6 0 -5.02 7.31
 10 6 0 -8.27 9.09
 10 6 0 -3.02 5.52
 10 6 0 5.23 9.04
 -11 -6 0 -1.81 13.95
 -11 -6 0 -2 9.3
 -11 -6 0 26.16 13.98
 -11 -6 0 4.06 10.21
 11 6 0 -1.76 5.83
 11 6 0 -1.71 9.48
 11 6 0 2.78 6.56
 11 6 0 8.91 11.31
 11 6 0 -6.65 7.74
 -12 -6 0 0.96 9.56
 -12 -6 0 18.13 11
 -12 -6 0 16.09 22.61
 -12 -6 0 7.04 8.03
 12 6 0 -7.95 12.67
 12 6 0 -0.64 9.82
 12 6 0 9.98 9.96
 12 6 0 6.81 7.81
 12 6 0 -1.13 6.97
 -13 -6 0 35.35 17.72
 -13 -6 0 31.5 14.43
 -13 -6 0 4.7 11.62
 13 6 0 15.82 12.14
 13 6 0 -15.21 8.26
 13 6 0 13.18 9.46
 13 6 0 9.53 13.51
 11 -7 0 7.23 15.86
 11 -7 0 17.82 17.07
 11 -7 0 -17.19 6.83
 11 -7 0 25.76 9.96
 -11 7 0 3.72 12.84
 -11 7 0 3.15 8.59
 -11 7 0 8.56 18.42
 10 -7 0 1.46 13.74
 10 -7 0 2.21 13.14
 10 -7 0 -14.59 4.99
 10 -7 0 21.5 9.07
 -10 7 0 -4.16 6.95
 -10 7 0 23.17 11.27
 -10 7 0 8.09 11.63
 -10 7 0 -8.93 7.54
 -10 7 0 -8.54 16.61
 9 -7 0 13.81 16.05
 9 -7 0 -5.97 4.54
 9 -7 0 6.98 6.82
 9 -7 0 13.83 13.18
 -9 7 0 0.77 7.49
 -9 7 0 2.28 5.55
 -9 7 0 5.83 10.38
 -9 7 0 5.6 7.88
 -9 7 0 4.12 13.41
 -9 7 0 0.13 8.66
 8 -7 0 11.21 9.49
 8 -7 0 17.64 13.18
 8 -7 0 12.44 4.65
 8 -7 0 23.85 6.47
 8 -7 0 8.53 6.66
 -8 7 0 10.48 10.17
 -8 7 0 8.08 7.33
 -8 7 0 8.68 8.32
 -8 7 0 15.96 5.32
 -8 7 0 7.85 9.58
 -8 7 0 35.32 14.17
 -8 7 0 13.67 7.32
 7 -7 0 -1.84 4.59
 7 -7 0 1.04 4.87
 7 -7 0 -5.04 9.45
 7 -7 0 -4.53 4.74
 7 -7 0 -4.91 4.57
 7 -7 0 -10.48 7.13
 -7 7 0 0.77 9.97
 -7 7 0 10.73 6.45
 -7 7 0 -1.8 6.13
 -7 7 0 7.68 8.15
 -7 7 0 -7.71 6.39
 -7 7 0 -4.35 6.44
 6 -7 0 -3.85 3.96
 6 -7 0 1.74 4.64
 6 -7 0 5.05 4.7
 6 -7 0 -5.9 5.28
 6 -7 0 0.21 7.85
 6 -7 0 0.24 3.61
 6 -7 0 -0.59 6.66
 6 -7 0 -4.64 6.76
 -6 7 0 0.43 4.97
 -6 7 0 15.51 6.42
 -6 7 0 -4.85 5.7
 -6 7 0 -6.87 7.47
 -6 7 0 1.31 5.75
 -6 7 0 -0.71 6.06
 -6 7 0 -0.75 3.58
 5 -7 0 247.61 21.14
 5 -7 0 259.51 20.94
 5 -7 0 204.59 22.62
 5 -7 0 218.82 22.07
 5 -7 0 233.83 23.83
 5 -7 0 220.03 21.62
 5 -7 0 194.12 22.88
 5 -7 0 230.78 23.73
 -5 7 0 175.56 22.95
 -5 7 0 226.09 21.32
 -5 7 0 240.11 22.45
 -5 7 0 223.88 22.57
 -5 7 0 242.81 25.42
 -5 7 0 229.84 22.26
 -5 7 0 234.94 28.21
 4 -7 0 63.34 7.86
 4 -7 0 69.22 9.92
 4 -7 0 62.88 10.74
 4 -7 0 66.62 9.29
 4 -7 0 51.28 7.99
 4 -7 0 71.99 10.34
 4 -7 0 66.4 7.33
 4 -7 0 67.72 10.7
 -4 7 0 64.99 9
 -4 7 0 78.13 10.21
 -4 7 0 60.03 10.32
 -4 7 0 73.13 12.62
 -4 7 0 88.68 10.64
 -4 7 0 58.42 9.02
 -4 7 0 74.28 8.55
 3 -7 0 12.54 2.42
 3 -7 0 8.39 2.88
 3 -7 0 6.45 4.06
 3 -7 0 1.47 3.95
 3 -7 0 17.96 5.93
 3 -7 0 9.4 3.43
 3 -7 0 7.75 3.59
 3 -7 0 -1.53 4.56
 -3 7 0 12.42 4.7
 -3 7 0 12.64 4.45
 -3 7 0 4.03 4.21
 -3 7 0 13.94 3.39
 -3 7 0 10.56 3.42
 -3 7 0 10.45 4.28
 -3 7 0 20.9 7.02
 -3 7 0 8.43 3.83
 2 -7 0 19.36 6.26
 2 -7 0 26.37 5.73
 2 -7 0 29.32 3.56
 2 -7 0 32.25 4.58
 2 -7 0 22.34 5.28
 2 -7 0 32.25 5.09
 2 -7 0 27.49 3.72
 2 -7 0 32.08 6.09
 2 -7 0 29.02 4.72
 -2 7 0 27.95 4.39
 -2 7 0 32.57 6.13
 -2 7 0 39.31 5.89
 -2 7 0 36.44 5.52
 -2 7 0 30.88 8.53
 -2 7 0 28.39 5.13
 -2 7 0 30.83 5.3
 -2 7 0 28.95 5.73
 -2 7 0 35.15 4.57
 1 -7 0 142.75 12.51
 1 -7 0 129.93 12.99
 1 -7 0 118.06 13.47
 1 -7 0 130.39 12.69
 1 -7 0 123.67 12.85
 -1 7 0 121.91 13.51
 -1 7 0 132.54 12.75
 -1 7 0 151.84 12.67
 -1 7 0 139.57 12.04
 -1 7 0 130.62 12.61
 -1 7 0 119.62 13.64
 -1 7 0 123.93 12.67
 -1 7 0 140.74 13.67
 -1 7 0 118.69 12.94
 -1 7 0 135.88 12.16
 0 -7 0 401.8 35.22
 0 -7 0 408.82 34.84
 0 -7 0 406.38 35.47
 0 -7 0 394.53 36.13
 0 -7 0 382.9 35.14
 0 -7 0 411.56 35.08
 0 -7 0 412.11 34.86
 0 7 0 414.53 35.24
 0 7 0 434.42 35.04
 0 7 0 389.83 35.01
 0 7 0 429.53 35.34
 0 7 0 385.88 34.56
 0 7 0 399.73 34.74
 0 7 0 403.99 35.7
 0 7 0 380.4 37.09
 -1 -7 0 329.8 27.91
 -1 -7 0 304.67 27.61
 -1 -7 0 326.56 27.66
 -1 -7 0 319.86 28.88
 -1 -7 0 324.69 27.69
 -1 -7 0 321.23 28.32
 -1 -7 0 302.08 27.86
 1 7 0 306.59 28.42
 1 7 0 322.68 27.45
 1 7 0 339.04 27.81
 1 7 0 302.16 28.27
 1 7 0 308.5 28.57
 1 7 0 312.14 27.66
 1 7 0 328.39 27.34
 -2 -7 0 -1.5 2.14
 -2 -7 0 2.06 2.9
 -2 -7 0 1.68 1.91
 -2 -7 0 1.72 3.58
 -2 -7 0 2.37 2.25
 -2 -7 0 2.54 2.43
 2 7 0 6.51 2.34
 2 7 0 -3.8 3.23
 2 7 0 -6.52 2.46
 2 7 0 6.09 2.44
 2 7 0 -1.79 1.7
 2 7 0 0.31 2.13
 2 7 0 -0.45 1.89
 2 7 0 2.45 2.49
 2 7 0 7.83 2.77
 -3 -7 0 15.5 3.37
 -3 -7 0 13.49 4.52
 -3 -7 0 12.35 4.09
 -3 -7 0 11.14 3.43
 -3 -7 0 14.06 4.46
 -3 -7 0 14.24 3.78
 -3 -7 0 9.48 3.17
 -3 -7 0 16.97 4.09
 3 7 0 14.33 3.36
 3 7 0 12.26 4.57
 3 7 0 14.15 3.26
 3 7 0 12.39 3.95
 3 7 0 9.45 3.47
 3 7 0 7.22 3.57
 3 7 0 11.54 4.86
 3 7 0 7.24 3.42
 3 7 0 14.32 2.9
 3 7 0 16.21 2.94
 -4 -7 0 5.5 1.77
 -4 -7 0 4.18 3.37
 -4 -7 0 2.64 3.64
 -4 -7 0 1.82 4.31
 -4 -7 0 1.54 1.45
 -4 -7 0 1.19 2.73
 -4 -7 0 1.34 2.95
 -4 -7 0 0.33 2.73
 -4 -7 0 2.64 3.4
 -4 -7 0 -1.57 4.25
 4 7 0 -2.08 2.86
 4 7 0 1.22 2.94
 4 7 0 2.45 2.16
 4 7 0 -2.68 2.53
 4 7 0 2.43 2.46
 4 7 0 3.94 4.75
 4 7 0 0.39 2.86
 4 7 0 0.68 3.04
 4 7 0 -8.75 5.83
 -5 -7 0 210.02 18.56
 -5 -7 0 187.68 18.13
 -5 -7 0 210.1 17.07
 -5 -7 0 167.71 17.65
 -5 -7 0 187.98 17.5
 -5 -7 0 166.88 17.99
 -5 -7 0 156.31 17.66
 -5 -7 0 195.56 19.08
 -5 -7 0 186.7 16.44
 5 7 0 190.25 18.1
 5 7 0 151.72 18.21
 5 7 0 143.51 17.78
 5 7 0 166.69 18.97
 5 7 0 190.36 17.96
 5 7 0 202.78 18.58
 5 7 0 201.34 17.19
 5 7 0 197.5 16.75
 5 7 0 183.69 17.96
 -6 -7 0 26.91 8.42
 -6 -7 0 36.04 7.31
 -6 -7 0 38.13 5.9
 -6 -7 0 26.02 5.76
 -6 -7 0 32.51 6.89
 -6 -7 0 34.56 6.69
 -6 -7 0 39.84 7.54
 -6 -7 0 35.34 4.98
 -6 -7 0 42.55 6.5
 -6 -7 0 31.44 7.55
 6 7 0 40.93 7.88
 6 7 0 34.81 5.57
 6 7 0 46.44 8.39
 6 7 0 32.55 8.78
 6 7 0 29.41 6.59
 6 7 0 43 6.1
 6 7 0 34.84 6.56
 6 7 0 40.44 7.32
 -7 -7 0 21.46 6.56
 -7 -7 0 2.91 4.64
 -7 -7 0 5.83 4.1
 -7 -7 0 15.56 5.75
 -7 -7 0 8.69 4
 -7 -7 0 7.19 6.07
 -7 -7 0 10.84 6.24
 -7 -7 0 9.61 7.8
 -7 -7 0 13.7 6.21
 7 7 0 3.29 6.29
 7 7 0 14.23 4.68
 7 7 0 13.91 6.66
 7 7 0 21.7 8.61
 7 7 0 9.49 5.06
 7 7 0 9.22 5.84
 7 7 0 11.54 5.2
 7 7 0 23.31 5.59
 -8 -7 0 175.03 16.97
 -8 -7 0 130.18 17.44
 -8 -7 0 159.76 14.93
 -8 -7 0 201.54 18.2
 -8 -7 0 183.71 21.53
 -8 -7 0 153.9 18.21
 -8 -7 0 125.41 17.89
 -8 -7 0 171.04 15.61
 8 7 0 162.23 17.61
 8 7 0 128.1 18.03
 8 7 0 161.42 17.63
 8 7 0 148.08 16.11
 8 7 0 128.9 19.06
 8 7 0 146.73 17.42
 8 7 0 138.83 21
 8 7 0 158.56 18.23
 -9 -7 0 1.92 3.39
 -9 -7 0 -0.3 9.19
 -9 -7 0 0.1 7.02
 -9 -7 0 4.07 7.22
 -9 -7 0 2.7 4.22
 -9 -7 0 5.22 5.91
 9 7 0 -6.95 7.07
 9 7 0 6.58 5.36
 9 7 0 -4.49 9.46
 9 7 0 -3.85 5.85
 9 7 0 -3.96 6.34
 9 7 0 0.17 4.86
 -10 -7 0 4.29 7.96
 -10 -7 0 13.67 11.17
 -10 -7 0 1.77 8.46
 -10 -7 0 2.79 3.61
 -10 -7 0 9.37 8.2
 10 7 0 -1.98 6.26
 10 7 0 -6.04 4.97
 10 7 0 1.11 11.98
 10 7 0 3.65 8.54
 10 7 0 2.4 7.07
 10 7 0 3.65 8.91
 -11 -7 0 17.04 10.03
 -11 -7 0 3.24 6.96
 -11 -7 0 0.87 8.86
 -11 -7 0 11.67 12.95
 11 7 0 -2.72 6.21
 11 7 0 -3.27 5.84
 11 7 0 6.78 9.12
 11 7 0 3.8 21.78
 11 7 0 -1.78 10.29
 11 7 0 9.32 8.63
 -12 -7 0 16.53 13.22
 -12 -7 0 36.98 16.03
 -12 -7 0 -5.05 8.07
 -12 -7 0 5.85 10
 12 7 0 0.4 8.7
 12 7 0 -3.05 13.59
 12 7 0 8.96 7.67
 12 7 0 12.85 10.36
 12 7 0 5.21 9.25
 10 -8 0 -1.71 13.65
 10 -8 0 9.17 15.08
 10 -8 0 -3.71 8.05
 -10 8 0 8.68 10.86
 -10 8 0 6.64 12.41
 -10 8 0 -2.1 13.59
 9 -8 0 9.23 12.23
 9 -8 0 8.61 7.51
 9 -8 0 0.13 4.82
 9 -8 0 27.1 17.87
 -9 8 0 15.04 11.55
 -9 8 0 19.52 8.46
 -9 8 0 15.13 9.85
 -9 8 0 10.66 11.08
 -9 8 0 -5.32 14.77
 8 -8 0 3.53 11.25
 8 -8 0 0.37 5.96
 8 -8 0 25.4 11.92
 8 -8 0 -4.32 6.19
 8 -8 0 -5.3 3.93
 -8 8 0 2.22 12.43
 -8 8 0 -6.04 7.72
 -8 8 0 -7.45 9.25
 -8 8 0 -1.87 6.68
 -8 8 0 7.45 6.85
 -8 8 0 -3.1 8.5
 7 -8 0 -6.14 4.41
 7 -8 0 -8.64 5.05
 7 -8 0 -0.21 10.21
 7 -8 0 -0.44 4.8
 7 -8 0 6.11 7.73
 -7 8 0 -6.4 5.85
 -7 8 0 2.83 6.26
 -7 8 0 -2.26 7.79
 -7 8 0 -8.07 9.54
 -7 8 0 8.58 6.65
 -7 8 0 -2.1 7.65
 6 -8 0 -5.7 6.6
 6 -8 0 4.57 3.97
 6 -8 0 -3.52 8.07
 6 -8 0 -3.19 3.91
 6 -8 0 -11.14 4.35
 -6 8 0 7.01 6.02
 -6 8 0 3.21 5.72
 -6 8 0 5.41 6.36
 -6 8 0 -2.34 9.11
 -6 8 0 6.41 7.11
 -6 8 0 -3.21 5.86
 -6 8 0 -5.98 3.86
 5 -8 0 5.84 3.22
 5 -8 0 -0.1 4.91
 5 -8 0 2.64 5.71
 5 -8 0 4.46 7.16
 5 -8 0 0.35 4.01
 5 -8 0 6.93 3.96
 5 -8 0 0.01 7.6
 5 -8 0 -1.45 4.57
 -5 8 0 -0.09 4.44
 -5 8 0 15.68 5.87
 -5 8 0 4.1 3.59
 -5 8 0 -4.63 6.4
 -5 8 0 5.24 4.79
 -5 8 0 7.58 8.44
 -5 8 0 3.97 5.25
 4 -8 0 118.18 10.41
 4 -8 0 107.77 13.83
 4 -8 0 108.78 12.43
 4 -8 0 92.42 12.69
 4 -8 0 99.32 12.17
 4 -8 0 101.18 11.46
 4 -8 0 105.17 10.78
 -4 8 0 112.64 12.39
 -4 8 0 101.91 13.2
 -4 8 0 100.1 12.33
 -4 8 0 106.47 12.1
 -4 8 0 95.85 15.47
 -4 8 0 101.7 11.2
 -4 8 0 102.57 13.29
 3 -8 0 120.44 10.08
 3 -8 0 106.87 12.97
 3 -8 0 108.17 10.38
 3 -8 0 100.62 12.32
 3 -8 0 103.88 11.16
 3 -8 0 114.89 11.8
 -3 8 0 109.87 11.9
 -3 8 0 90.06 11.83
 -3 8 0 90.54 11.9
 -3 8 0 105.74 10.97
 -3 8 0 109.79 11.8
 -3 8 0 84.26 12.21
 -3 8 0 135.64 16.24
 2 -8 0 15.12 2.63
 2 -8 0 22.87 4.05
 2 -8 0 14.9 4.75
 2 -8 0 3.29 3.92
 2 -8 0 10.73 5.78
 2 -8 0 19.63 2.52
 2 -8 0 18.41 5.13
 2 -8 0 18.37 4.24
 2 -8 0 16.47 4.39
 2 -8 0 14.76 3.56
 -2 8 0 22.45 3.79
 -2 8 0 28.78 5.31
 -2 8 0 13.72 6.15
 -2 8 0 12.64 4.42
 -2 8 0 20.19 4.41
 -2 8 0 21.07 3.74
 -2 8 0 11.97 4.26
 -2 8 0 11.54 4.68
 1 -8 0 43 6.43
 1 -8 0 42.66 6.65
 1 -8 0 36.48 5.92
 1 -8 0 34.76 6.87
 1 -8 0 45.2 5.65
 -1 8 0 55.09 8.82
 -1 8 0 44.95 5.03
 -1 8 0 46.33 5.44
 -1 8 0 43.71 6.85
 -1 8 0 39.05 6.12
 -1 8 0 38.67 6.42
 -1 8 0 49.62 6.09
 -1 8 0 53.1 6.46
 -1 8 0 34.84 6.34
 0 -8 0 321.54 28.58
 0 -8 0 335.33 28.28
 0 -8 0 312.82 29.77
 0 -8 0 320.74 29.02
 0 -8 0 340.31 28.81
 0 -8 0 310.75 28.64
 0 -8 0 316.37 28.22
 0 8 0 324.35 28.8
 0 8 0 308.29 28.91
 0 8 0 328.08 28.18
 0 8 0 311.37 28.48
 0 8 0 332.67 28.74
 0 8 0 354.32 28.52
 0 8 0 319.17 29.24
 0 8 0 329.28 28.01
 -1 -8 0 361.96 31.63
 -1 -8 0 342.58 31.12
 -1 -8 0 348.5 32.26
 -1 -8 0 360.08 30.98
 -1 -8 0 374.23 31.2
 -1 -8 0 353.95 30.84
 1 8 0 335.47 31.72
 1 8 0 326.75 31.52
 1 8 0 361.46 31.47
 1 8 0 357.58 30.52
 1 8 0 342.28 30.84
 1 8 0 383.13 31.07
 1 8 0 361.67 30.69
 -2 -8 0 100.92 10.18
 -2 -8 0 82.85 10.45
 -2 -8 0 96.56 9.39
 -2 -8 0 80.76 9.33
 -2 -8 0 79.86 9.18
 -2 -8 0 107.41 9.1
 -2 -8 0 92.44 9.44
 2 8 0 97.68 9.22
 2 8 0 105.42 9.32
 2 8 0 71.83 9.8
 2 8 0 97.38 9.22
 2 8 0 97.53 9.71
 2 8 0 110.99 9.58
 2 8 0 76.51 9.92
 2 8 0 95.4 10.08
 2 8 0 94.74 8.85
 2 8 0 99.36 9.31
 -3 -8 0 412.02 37.18
 -3 -8 0 469.47 36.81
 -3 -8 0 448.34 36.98
 -3 -8 0 420.51 37.63
 -3 -8 0 402.25 38.1
 -3 -8 0 435.61 36.93
 -3 -8 0 369.93 36.96
 -3 -8 0 403.57 37.78
 -3 -8 0 404.09 37.13
 3 8 0 385.69 37.27
 3 8 0 402.53 37.53
 3 8 0 452.08 37.31
 3 8 0 398.09 37.66
 3 8 0 431.65 36.62
 3 8 0 460.16 36.99
 3 8 0 411.69 36.92
 3 8 0 437.83 36.6
 3 8 0 419.79 36.97
 3 8 0 463.24 37.03
 -4 -8 0 -0.25 4.15
 -4 -8 0 2.49 3.84
 -4 -8 0 0.97 2.56
 -4 -8 0 -0.37 2.76
 -4 -8 0 2.89 2.98
 -4 -8 0 6.72 3.32
 -4 -8 0 4.3 3.65
 -4 -8 0 1.95 4.11
 4 8 0 -2.4 3.43
 4 8 0 2.71 3.2
 4 8 0 7.23 2.54
 4 8 0 1.01 2.97
 4 8 0 1.67 4.71
 4 8 0 5.15 3.63
 4 8 0 -1.37 2.03
 4 8 0 -0.99 3.48
 -5 -8 0 15.41 6.34
 -5 -8 0 13.38 5.15
 -5 -8 0 22.85 3.01
 -5 -8 0 20.74 5.52
 -5 -8 0 23.26 6.03
 -5 -8 0 15.88 4.37
 -5 -8 0 13.43 4.59
 -5 -8 0 21.9 3.12
 -5 -8 0 21.84 4.92
 -5 -8 0 13.5 4.68
 5 8 0 22.44 5.09
 5 8 0 20.97 5.77
 5 8 0 20.41 3.87
 5 8 0 20.01 4.82
 5 8 0 20.71 5.46
 5 8 0 18.73 4.25
 5 8 0 30.94 7.35
 5 8 0 16.98 4.99
 -6 -8 0 6.1 3.77
 -6 -8 0 20.34 6.82
 -6 -8 0 15.75 4.01
 -6 -8 0 6.38 4.41
 -6 -8 0 10.95 5.42
 -6 -8 0 14.76 4.63
 -6 -8 0 6.72 6.84
 -6 -8 0 9.75 2.88
 -6 -8 0 12.07 6.21
 6 8 0 15.6 4.39
 6 8 0 17.54 5.24
 6 8 0 17.47 6.1
 6 8 0 15.11 5.24
 6 8 0 2.21 6.18
 6 8 0 12.18 5.37
 6 8 0 14.48 3.75
 6 8 0 12.34 5.84
 -7 -8 0 -0.05 2.99
 -7 -8 0 1.2 7.71
 -7 -8 0 -1.71 3.91
 -7 -8 0 2.78 4.98
 -7 -8 0 -1.19 5.26
 -7 -8 0 -4.83 5.19
 -7 -8 0 -2.14 4.7
 -7 -8 0 0.74 5.83
 -7 -8 0 2.43 3.33
 7 8 0 2.57 4.51
 7 8 0 0.57 5.8
 7 8 0 -3.26 3.83
 7 8 0 3.58 5.34
 7 8 0 -0.27 4.56
 7 8 0 13.61 8.21
 7 8 0 -6.27 4.68
 7 8 0 4.71 5.56
 7 8 0 2.97 3.74
 -8 -8 0 13.6 9.57
 -8 -8 0 -7.71 5.67
 -8 -8 0 8.58 6.68
 -8 -8 0 6.41 4.14
 -8 -8 0 0.63 3.51
 -8 -8 0 -3.46 4.84
 -8 -8 0 3.98 5.63
 8 8 0 6.36 4.79
 8 8 0 -1.62 5.41
 8 8 0 0.33 6.66
 8 8 0 -7.4 8.01
 8 8 0 8.05 4.78
 8 8 0 -4.22 5.37
 8 8 0 -1.08 4.22
 8 8 0 12.41 6.42
 8 8 0 5.04 5.42
 -9 -8 0 74.27 11.52
 -9 -8 0 77.44 9.26
 -9 -8 0 80.52 10.26
 -9 -8 0 82.25 15.56
 -9 -8 0 79.69 13.2
 -9 -8 0 93.84 14.68
 9 8 0 93.77 11.53
 9 8 0 70.95 12.58
 9 8 0 60.67 13.54
 9 8 0 85.33 17.14
 -10 -8 0 6.23 10.75
 -10 -8 0 5.86 7.48
 -10 -8 0 -8.93 5.55
 -10 -8 0 17.04 8.48
 -10 -8 0 2.13 3.79
 -10 -8 0 -2.87 4.74
 10 8 0 2.57 5.64
 10 8 0 0.58 8.26
 10 8 0 -5.09 12.04
 10 8 0 1.72 7.05
 10 8 0 -0.12 6.13
 10 8 0 -1.69 7.7
 -11 -8 0 -2.15 9.13
 -11 -8 0 9.31 11.9
 -11 -8 0 5.9 8.44
 -11 -8 0 20.95 9.68
 -11 -8 0 17.75 9.38
 11 8 0 1.64 7.29
 11 8 0 6.36 8.78
 11 8 0 2.32 15.56
 11 8 0 1.21 8.52
 11 8 0 9.84 11.48
 11 8 0 18.77 7.33
 -12 -8 0 11.36 10.5
 -12 -8 0 44.46 14.99
 -12 -8 0 1.12 8.93
 -12 -8 0 28.5 11.45
 12 8 0 2.15 9.59
 12 8 0 8.36 9.89
 12 8 0 13.38 9.94
 12 8 0 9.07 7.77
 10 -9 0 17.49 9.28
 10 -9 0 16.64 16.92
 10 -9 0 15.05 14.24
 10 -9 0 14.83 11.87
 -10 9 0 -7.73 9.44
 -10 9 0 4.56 20.25
 -10 9 0 17.18 10.79
 9 -9 0 8.58 7.61
 9 -9 0 0.71 12.89
 9 -9 0 12.03 17.72
 -9 9 0 -0.01 9.89
 -9 9 0 -0.02 8.71
 -9 9 0 1.73 14.8
 -9 9 0 -10.36 10.81
 -9 9 0 0.59 8.38
 8 -9 0 22.26 12.66
 8 -9 0 19.44 12.1
 8 -9 0 11.77 6.98
 8 -9 0 16.39 7.2
 -8 9 0 -3.27 6.69
 -8 9 0 14.29 8.33
 -8 9 0 9.36 10.16
 -8 9 0 16.62 10.42
 -8 9 0 3.48 11.29
 -8 9 0 18.7 14.7
 7 -9 0 29.82 13.87
 7 -9 0 7.39 5.46
 7 -9 0 13.09 9.77
 7 -9 0 16.66 7.22
 7 -9 0 20.51 6.24
 -7 9 0 18.33 8.93
 -7 9 0 12.5 9.43
 -7 9 0 10.29 11.68
 -7 9 0 12.78 7.01
 -7 9 0 8.15 8.1
 -7 9 0 5.3 7.7
 6 -9 0 3.17 7.62
 6 -9 0 -2.02 5.56
 6 -9 0 -4.03 8.96
 6 -9 0 3.3 4.44
 6 -9 0 -9.1 3.46
 -6 9 0 -2.57 5.5
 -6 9 0 -1.82 6.22
 -6 9 0 -3.99 4.73
 -6 9 0 -3.08 5.82
 -6 9 0 -7.02 6.61
 -6 9 0 0.66 9.87
 5 -9 0 19.66 7.94
 5 -9 0 9.5 8.46
 5 -9 0 31.48 7.74
 5 -9 0 29.75 9.96
 5 -9 0 32.47 5.68
 5 -9 0 31.39 5.43
 -5 9 0 24.02 8.34
 -5 9 0 29.36 11.33
 -5 9 0 28.01 7.1
 -5 9 0 33.25 8.55
 -5 9 0 24.02 7.45
 -5 9 0 32 7.73
 4 -9 0 5.51 7.77
 4 -9 0 25.3 8.85
 4 -9 0 16.4 4.06
 4 -9 0 12.94 6.01
 4 -9 0 26.66 3.89
 4 -9 0 21.4 7.89
 -4 9 0 19.66 9.06
 -4 9 0 21.03 5.64
 -4 9 0 14.22 5.83
 -4 9 0 19.21 4.72
 -4 9 0 29.87 7.45
 -4 9 0 18.13 6.9
 -4 9 0 36.2 6.82
 3 -9 0 15.21 3.13
 3 -9 0 18.49 2.85
 3 -9 0 17.58 5.63
 3 -9 0 19.12 4.59
 3 -9 0 16.09 5.23
 3 -9 0 -1.4 6.51
 3 -9 0 12.09 4.17
 3 -9 0 17.06 5.82
 3 -9 0 9.91 4.37
 3 -9 0 18.76 6.68
 -3 9 0 15.81 5.41
 -3 9 0 9.43 4.06
 -3 9 0 12.83 3.79
 -3 9 0 12.22 4.82
 -3 9 0 9.75 5.19
 -3 9 0 16.89 6.28
 -3 9 0 25.76 8.58
 2 -9 0 5.02 3.22
 2 -9 0 -5.73 3.86
 2 -9 0 7.64 3.6
 2 -9 0 5.48 6.17
 2 -9 0 4.71 4.83
 2 -9 0 4.11 4.43
 2 -9 0 6.48 4.26
 2 -9 0 7.26 3.71
 -2 9 0 7.48 3.93
 -2 9 0 9.74 2.89
 -2 9 0 10.86 4.57
 -2 9 0 8.36 4.03
 -2 9 0 1.62 4.13
 -2 9 0 -1.57 5.44
 -2 9 0 13.08 3.81
 -2 9 0 6.7 2.84
 1 -9 0 73.52 8.97
 1 -9 0 80.46 8.71
 1 -9 0 64.6 8.65
 1 -9 0 65.91 9.79
 1 -9 0 77.23 7.84
 1 -9 0 73.53 7.82
 1 -9 0 84.04 8.51
 -1 9 0 74.35 7.62
 -1 9 0 81.76 9.25
 -1 9 0 67.1 8.86
 -1 9 0 99.83 11.41
 -1 9 0 82.67 11.19
 -1 9 0 78.08 8.26
 -1 9 0 68.07 7.69
 -1 9 0 71.79 8.37
 0 -9 0 20.34 5.56
 0 -9 0 17.75 3.75
 0 -9 0 17.76 4.16
 0 -9 0 15.41 3.27
 0 -9 0 13.47 4.1
 0 -9 0 20.97 4.75
 0 9 0 20.13 3.3
 0 9 0 22.24 3.07
 0 9 0 21.73 4.34
 0 9 0 19.5 4.23
 0 9 0 25.43 4.41
 0 9 0 24.3 3.92
 -1 -9 0 10.16 3.6
 -1 -9 0 6.7 3.25
 -1 -9 0 12.93 3.17
 -1 -9 0 7.03 2.58
 -1 -9 0 7.55 4.34
 1 9 0 11.58 2.24
 1 9 0 13.85 2.65
 1 9 0 -0.49 3.75
 1 9 0 8.44 4.05
 1 9 0 10.64 3.26
 1 9 0 14.99 2.83
 1 9 0 13.94 3.25
 1 9 0 20.46 3.7
 -2 -9 0 10.1 3.15
 -2 -9 0 8.61 4.41
 -2 -9 0 16.46 3.04
 -2 -9 0 11.22 2.82
 -2 -9 0 7.76 3.85
 -2 -9 0 10.09 3.59
 2 9 0 13.15 3.13
 2 9 0 16.02 2.67
 2 9 0 14.44 2.98
 2 9 0 11.42 4.61
 2 9 0 11.72 3.47
 2 9 0 12.81 3.27
 2 9 0 17.59 3.27
 -3 -9 0 1.48 2.79
 -3 -9 0 0.1 2.39
 -3 -9 0 0.45 3.33
 -3 -9 0 0.34 2.16
 -3 -9 0 0.55 3.93
 -3 -9 0 -2.26 2.53
 3 9 0 0.63 2.43
 3 9 0 -3.33 2.54
 3 9 0 4.56 2.75
 3 9 0 -0.22 1.88
 3 9 0 0.57 2.69
 3 9 0 3.73 4.39
 3 9 0 1.34 2.26
 3 9 0 2.58 2.98
 3 9 0 -2.62 2.63
 -4 -9 0 2.64 3.7
 -4 -9 0 1.33 3.96
 -4 -9 0 5.2 3.24
 -4 -9 0 0.23 2.63
 -4 -9 0 3.08 4.01
 -4 -9 0 3.19 2.93
 -4 -9 0 5.83 4.6
 -4 -9 0 2.66 3.52
 4 9 0 -5.84 2.6
 4 9 0 5.08 3.82
 4 9 0 0.27 4.63
 4 9 0 -0.83 3.44
 4 9 0 7.69 3.52
 4 9 0 -0.99 2.6
 4 9 0 0.46 3.2
 4 9 0 4.23 2.65
 4 9 0 2.28 2.57
 -5 -9 0 20.2 5.1
 -5 -9 0 11.03 6.09
 -5 -9 0 22.96 5.68
 -5 -9 0 22.59 6.77
 -5 -9 0 22.07 6.49
 -5 -9 0 22.58 5.03
 -5 -9 0 20.04 4.92
 -5 -9 0 25.52 5.33
 5 9 0 18.53 5.07
 5 9 0 25.85 7.73
 5 9 0 29.65 4.67
 5 9 0 23.73 3.9
 5 9 0 22.04 5.34
 5 9 0 31.41 5.77
 5 9 0 21.34 5.76
 5 9 0 18.39 5.66
 -6 -9 0 61.55 9.9
 -6 -9 0 80.35 6.62
 -6 -9 0 50.98 10.42
 -6 -9 0 56.4 8.75
 -6 -9 0 52.64 9.85
 -6 -9 0 72.01 6.76
 -6 -9 0 52.57 8.54
 -6 -9 0 53.33 9.42
 -6 -9 0 40.13 8.44
 -6 -9 0 49.47 8.28
 6 9 0 73.97 9.39
 6 9 0 57.13 7.23
 6 9 0 48.14 9.92
 6 9 0 63.98 9.48
 6 9 0 75.11 8.37
 6 9 0 73.87 9.46
 6 9 0 69.56 12.14
 6 9 0 85.67 10.47
 -7 -9 0 149.62 17.27
 -7 -9 0 98.91 14.33
 -7 -9 0 135.2 13.77
 -7 -9 0 114.85 16.09
 -7 -9 0 142.6 15.59
 -7 -9 0 126.83 12.32
 -7 -9 0 140.96 13.08
 7 9 0 133.62 15.05
 7 9 0 127.78 14.63
 7 9 0 134.27 15.19
 7 9 0 106.5 16.35
 7 9 0 98.33 14.9
 7 9 0 129.89 12.71
 7 9 0 150.19 13.96
 7 9 0 119.77 18.36
 -8 -9 0 42.68 8.22
 -8 -9 0 55.84 10.75
 -8 -9 0 62.12 10.15
 -8 -9 0 53.55 7.76
 -8 -9 0 67.37 18.17
 -8 -9 0 41.75 11.54
 8 9 0 57.73 9.29
 8 9 0 46.08 9.18
 8 9 0 41.35 14.56
 8 9 0 53.59 9.61
 8 9 0 51.39 7.91
 8 9 0 37.42 6.93
 8 9 0 53.49 10.79
 8 9 0 53.83 10.44
 -9 -9 0 6.84 6.25
 -9 -9 0 9.56 4.69
 -9 -9 0 10 10.4
 -9 -9 0 13.9 7.55
 -9 -9 0 10.58 4.87
 -9 -9 0 10.31 7.99
 -9 -9 0 7.57 7.21
 9 9 0 8.4 8.18
 9 9 0 14.01 5.92
 9 9 0 13.98 6.34
 9 9 0 30.76 9.27
 9 9 0 0.84 5.04
 9 9 0 7.9 10.57
 9 9 0 10.96 7.04
 -10 -9 0 3.29 4.22
 -10 -9 0 7.2 10.3
 -10 -9 0 7.31 7.96
 -10 -9 0 -7.92 7.23
 -10 -9 0 16.12 8.23
 -10 -9 0 -3.9 6.93
 -10 -9 0 1.47 5.13
 10 9 0 5.75 6.64
 10 9 0 1.35 5.33
 10 9 0 8.29 9.24
 10 9 0 11.54 13.27
 10 9 0 2.85 7.66
 10 9 0 10.15 7.54
 -11 -9 0 -4.57 7.98
 -11 -9 0 23.95 9.52
 -11 -9 0 4.96 9.98
 -11 -9 0 6.01 8.69
 -11 -9 0 18.63 12.15
 11 9 0 -1.7 14.95
 11 9 0 7.1 7.86
 11 9 0 10.56 8.69
 11 9 0 3.7 10.84
 11 9 0 6.59 8.81
 11 9 0 13.11 6.86
 -12 -9 0 29.27 14.26
 -12 -9 0 -4.33 17.84
 -12 -9 0 34.7 10.1
 12 9 0 4.26 7.63
 12 9 0 8.9 9.05
 9 -10 0 8.2 14.91
 9 -10 0 4.22 18.64
 9 -10 0 4.6 7.91
 -9 10 0 -1.48 13.15
 -9 10 0 -1.92 10.22
 -9 10 0 3.69 9.83
 8 -10 0 24.99 7.69
 8 -10 0 25.27 13.16
 8 -10 0 -3.16 6.72
 8 -10 0 1.81 7.74
 8 -10 0 21.47 9.64
 8 -10 0 21.5 13.72
 -8 10 0 4.52 12.7
 -8 10 0 4.87 10.07
 -8 10 0 -5.73 12.63
 -8 10 0 9.39 7.86
 -8 10 0 -5.21 13.38
 -8 10 0 3.85 8.4
 7 -10 0 12.66 5.95
 7 -10 0 24.47 12.41
 7 -10 0 20.05 7.82
 7 -10 0 33.36 6.9
 7 -10 0 27.95 8.61
 7 -10 0 31.32 13.42
 -7 10 0 23.98 9.89
 -7 10 0 21.17 8.75
 -7 10 0 25.18 8.09
 -7 10 0 10.73 8.77
 -7 10 0 24.06 10.92
 -7 10 0 5.23 12.43
 6 -10 0 -1.07 7.56
 6 -10 0 -3.04 3.84
 6 -10 0 13.5 6.77
 6 -10 0 3.99 6.54
 6 -10 0 2.58 10.01
 6 -10 0 4.54 4.43
 -6 10 0 -4.54 5.21
 -6 10 0 -0.29 7.07
 -6 10 0 -4.29 7.35
 -6 10 0 -2.23 5.77
 -6 10 0 -7.22 10.31
 -6 10 0 -4.66 5.48
 5 -10 0 101.93 13.04
 5 -10 0 70.9 13.03
 5 -10 0 94.88 11.38
 5 -10 0 99.55 15.68
 5 -10 0 95.35 12.77
 -5 10 0 138.21 15.92
 -5 10 0 87.59 12.99
 -5 10 0 100.32 13.12
 -5 10 0 67.18 11.15
 -5 10 0 115.57 18.7
 -5 10 0 112.28 13.31
 -5 10 0 88.36 14.72
 4 -10 0 39.44 9.91
 4 -10 0 38.93 8.14
 4 -10 0 34.35 7.82
 4 -10 0 28.51 5.99
 4 -10 0 10.3 8.39
 4 -10 0 31.44 4.34
 4 -10 0 29.42 4.57
 4 -10 0 29.36 7.2
 4 -10 0 27.32 10.25
 -4 10 0 32.79 7.08
 -4 10 0 24.85 5.59
 -4 10 0 31.65 7.59
 -4 10 0 18.6 7.05
 -4 10 0 38.18 7.17
 -4 10 0 41.6 11.62
 -4 10 0 32.09 7.87
 3 -10 0 135.23 12.39
 3 -10 0 127.47 12.92
 3 -10 0 132.54 13.12
 3 -10 0 87.47 13.69
 3 -10 0 96.4 13.27
 3 -10 0 104 14.6
 -3 10 0 109.96 13.32
 -3 10 0 129.27 12.54
 -3 10 0 148.52 18.18
 -3 10 0 96.45 12.18
 -3 10 0 83.11 13.76
 -3 10 0 103.67 11.68
 -3 10 0 112.75 12.78
 2 -10 0 -1.82 4.24
 2 -10 0 8.11 4.91
 2 -10 0 5.77 3.66
 2 -10 0 2.79 4.84
 2 -10 0 9.28 5.16
 -2 10 0 3.39 3.71
 -2 10 0 4.41 2.99
 -2 10 0 -3.28 5.85
 -2 10 0 3.46 4.07
 -2 10 0 6.49 3.45
 -2 10 0 7.25 4.49
 1 -10 0 79.3 8.77
 1 -10 0 91.48 10.06
 1 -10 0 99.2 9.66
 1 -10 0 74.67 11.32
 1 -10 0 72.08 9.7
 1 -10 0 79.98 8.78
 1 -10 0 82.2 10.05
 -1 10 0 86.62 8.67
 -1 10 0 80.24 10.01
 -1 10 0 90.91 9.53
 -1 10 0 90.94 12.36
 -1 10 0 91.41 9.86
 -1 10 0 85.36 9.11
 0 -10 0 11 3.67
 0 -10 0 9.65 3.15
 0 -10 0 14.93 4.43
 0 -10 0 2.32 4.43
 0 -10 0 7.37 3.69
 0 -10 0 6.73 2.64
 0 -10 0 13.16 4.28
 0 10 0 16.34 4.08
 0 10 0 6.62 3.47
 0 10 0 11.87 3.62
 0 10 0 10.58 2.49
 0 10 0 17.69 3.55
 0 10 0 13.73 2.79
 0 10 0 18.33 5.45
 -1 -10 0 156.52 15.13
 -1 -10 0 145.38 14.18
 -1 -10 0 156.07 14.67
 -1 -10 0 139.36 13.81
 -1 -10 0 138.29 15.85
 1 10 0 145.92 14.04
 1 10 0 153.36 15.01
 1 10 0 160.14 14.47
 1 10 0 155.14 14.35
 1 10 0 149.48 13.84
 1 10 0 161.74 14.63
 1 10 0 152.49 13.55
 -2 -10 0 26.33 3.97
 -2 -10 0 22.36 5.46
 -2 -10 0 17.62 5.31
 -2 -10 0 15.19 3.55
 -2 -10 0 18.46 4.38
 2 10 0 15.27 3.62
 2 10 0 18.61 3.88
 2 10 0 21.61 4.49
 2 10 0 20.97 3.29
 2 10 0 27.25 3.98
 -3 -10 0 33.54 6.91
 -3 -10 0 23.07 4.94
 -3 -10 0 28.71 5.28
 -3 -10 0 32.33 6.68
 -3 -10 0 40.02 5.11
 -3 -10 0 35.64 5.92
 3 10 0 45.52 5.7
 3 10 0 33.71 5.58
 3 10 0 49.26 5.94
 3 10 0 38.81 7.35
 3 10 0 40.37 6.2
 3 10 0 42.11 5
 3 10 0 41.07 5.61
 3 10 0 41.4 5.79
 -4 -10 0 39.64 6.16
 -4 -10 0 32.84 7.09
 -4 -10 0 23.54 5.21
 -4 -10 0 26.26 5.8
 -4 -10 0 27.73 5.5
 -4 -10 0 30.28 6.47
 -4 -10 0 42.2 5.37
 4 10 0 34.61 7.91
 4 10 0 38.37 6.15
 4 10 0 28.06 6.25
 4 10 0 38.14 5.07
 4 10 0 39.85 6.05
 4 10 0 39.13 5.23
 4 10 0 45.78 5.98
 4 10 0 43.22 6.05
 4 10 0 28.04 6.7
 -5 -10 0 -0.36 3.63
 -5 -10 0 -3.57 4.73
 -5 -10 0 -1.34 3.77
 -5 -10 0 -4.39 4.33
 -5 -10 0 0.46 4.93
 -5 -10 0 1.73 4.42
 -5 -10 0 2.4 3.34
 -5 -10 0 -2.61 3.66
 5 10 0 7.97 4.79
 5 10 0 -2.29 3.66
 5 10 0 -2.93 5.64
 5 10 0 4.45 2.9
 5 10 0 -1.51 4.33
 5 10 0 -0.97 4.13
 5 10 0 1.08 3.68
 5 10 0 -0.32 3.78
 5 10 0 -0.39 3.27
 -6 -10 0 1.86 4.27
 -6 -10 0 3.72 6.31
 -6 -10 0 4.22 4.62
 -6 -10 0 3.56 5.29
 -6 -10 0 2.85 5.61
 -6 -10 0 4.73 4.23
 -6 -10 0 -4.98 3.05
 6 10 0 -2.54 5.1
 6 10 0 3.23 4.3
 6 10 0 -2.09 4.57
 6 10 0 2.55 4.13
 6 10 0 1.73 2.9
 6 10 0 0.99 4.42
 6 10 0 -1.05 3.41
 6 10 0 1.27 6.45
 -7 -10 0 25.85 6.57
 -7 -10 0 21.08 8.6
 -7 -10 0 19.53 7.66
 -7 -10 0 30.18 8.85
 -7 -10 0 15.5 7.02
 -7 -10 0 21.27 5.78
 -7 -10 0 18.24 5.62
 7 10 0 31.88 9.99
 7 10 0 25.17 5.58
 7 10 0 22.9 6.79
 7 10 0 35.32 7.07
 7 10 0 31.59 6.74
 7 10 0 28.78 7.38
 7 10 0 22.13 9.43
 7 10 0 22.71 4.7
 -8 -10 0 18.87 7.37
 -8 -10 0 16.52 4.33
 -8 -10 0 21.46 8.5
 -8 -10 0 10.09 9.6
 -8 -10 0 15.95 3.73
 -8 -10 0 28.6 9.89
 -8 -10 0 12.32 5.32
 8 10 0 19.17 6.42
 8 10 0 5.95 4.88
 8 10 0 12.85 7.21
 8 10 0 20.9 7.92
 8 10 0 14.43 10.58
 8 10 0 13.73 6.61
 8 10 0 15.41 4.72
 8 10 0 17.24 7.43
 -9 -10 0 17.47 8.45
 -9 -10 0 16.68 10.13
 -9 -10 0 -0.58 7.22
 -9 -10 0 5.17 7.11
 -9 -10 0 -0.45 5.97
 -9 -10 0 2.45 4.99
 9 10 0 7.91 7.5
 9 10 0 5.36 6.05
 9 10 0 12.16 8.12
 9 10 0 9.1 10.74
 9 10 0 9.56 4.93
 9 10 0 17.43 7.1
 9 10 0 6.45 5.21
 -10 -10 0 1.96 6.11
 -10 -10 0 -0.69 8.06
 -10 -10 0 28.29 11.16
 -10 -10 0 10.91 7.17
 -10 -10 0 2.31 4.77
 -10 -10 0 -1.56 4.45
 -10 -10 0 1.82 8.45
 10 10 0 5.26 7.21
 10 10 0 8.94 7.96
 10 10 0 2.37 13.21
 10 10 0 4.14 5.7
 10 10 0 2.52 9.08
 10 10 0 0.92 6.44
 -11 -10 0 22.86 11.83
 -11 -10 0 -2.21 5.98
 -11 -10 0 28.82 9.34
 -11 -10 0 6.96 9.57
 -11 -10 0 1.58 7.37
 -11 -10 0 -0.56 3.93
 11 10 0 8.41 8.49
 11 10 0 2.34 6.68
 11 10 0 -6.21 15.77
 11 10 0 1.87 7.35
 11 10 0 -6.16 6.97
 11 10 0 3.93 10.99
 -12 -10 0 20.75 11.77
 -12 -10 0 44.97 9.91
 -12 -10 0 -21.2 7.84
 -12 -10 0 36.64 13.83
 12 10 0 10.41 10.74
 12 10 0 2.14 9.18
 12 10 0 6.43 7.68
 12 10 0 13.41 13.55
 9 -11 0 6.89 18.79
 9 -11 0 13.28 10.88
 -9 11 0 10.35 17.41
 -9 11 0 -6.25 10.94
 -9 11 0 -0.27 8.86
 8 -11 0 10.5 15.22
 8 -11 0 -1.1 7.56
 8 -11 0 2.85 15.38
 8 -11 0 4.14 6.07
 8 -11 0 -23.08 9.61
 8 -11 0 -1.21 8.21
 -8 11 0 -14.79 16.05
 -8 11 0 4 10.17
 -8 11 0 -0.33 14.84
 -8 11 0 -13.01 10.64
 -8 11 0 5.15 8.47
 -8 11 0 -0.24 8.66
 7 -11 0 17.05 11.81
 7 -11 0 -12.73 4.69
 7 -11 0 10.88 7.95
 7 -11 0 7.05 5.4
 7 -11 0 -2.39 12.22
 7 -11 0 4.29 7.31
 -7 11 0 -8 7.85
 -7 11 0 9.16 7.2
 -7 11 0 1.09 8.22
 -7 11 0 -9.34 12.86
 -7 11 0 -7.34 10.21
 -7 11 0 8.62 8.17
 6 -11 0 -13.58 4.87
 6 -11 0 5.84 5.57
 6 -11 0 5.53 4.27
 6 -11 0 -3.52 10.64
 6 -11 0 -2.25 6.3
 6 -11 0 2.35 9.68
 6 -11 0 4.13 6.98
 -6 11 0 3.39 11.73
 -6 11 0 -3.36 5.54
 -6 11 0 -4.88 8.33
 -6 11 0 2.97 6.63
 -6 11 0 -1.58 7.42
 5 -11 0 -7.53 2.94
 5 -11 0 -7.11 5.43
 5 -11 0 6.71 9.06
 5 -11 0 3.57 3.48
 5 -11 0 -1.05 4.61
 5 -11 0 5.07 6.3
 -5 11 0 -2.08 5.08
 -5 11 0 2.93 5.67
 -5 11 0 -3.75 6.63
 -5 11 0 3.71 6.37
 -5 11 0 4.58 5.66
 -5 11 0 -1.88 11.91
 4 -11 0 106.98 14.08
 4 -11 0 115.27 15.2
 4 -11 0 123.93 12.29
 4 -11 0 73.01 13.43
 4 -11 0 100.61 14.96
 -4 11 0 99.05 12.39
 -4 11 0 119.56 14.44
 -4 11 0 85.37 12.67
 -4 11 0 106.24 17.82
 -4 11 0 105.2 12.94
 -4 11 0 80.16 13.91
 3 -11 0 4.77 6.66
 3 -11 0 9.15 6.54
 3 -11 0 8.45 5.32
 3 -11 0 0.49 5.51
 3 -11 0 8.01 4.85
 -3 11 0 2.14 3.92
 -3 11 0 7.65 3.88
 -3 11 0 2.36 4.67
 -3 11 0 5.02 3.83
 -3 11 0 2.17 5.03
 -3 11 0 -2.84 7.89
 -3 11 0 6.75 5.39
 2 -11 0 246.35 20.87
 2 -11 0 220.66 21.17
 2 -11 0 248.68 20.17
 2 -11 0 180.53 21.7
 2 -11 0 204.85 19.38
 2 -11 0 173.89 20.41
 -2 11 0 235.34 20.35
 -2 11 0 178.6 20.84
 -2 11 0 207.02 20.54
 -2 11 0 213.81 19.76
 -2 11 0 182.55 22.11
 -2 11 0 222.16 20.1
 -2 11 0 201.56 19.48
 1 -11 0 2.02 4.65
 1 -11 0 -1.73 2.57
 1 -11 0 13.56 5.29
 1 -11 0 2.57 4.31
 1 -11 0 8.98 4.91
 1 -11 0 8.29 3.3
 1 -11 0 3.33 3.56
 -1 11 0 -0.39 2.61
 -1 11 0 7.83 6.36
 -1 11 0 8.82 4.08
 -1 11 0 -1.24 3.84
 -1 11 0 -5.4 3.46
 -1 11 0 9.29 3
 -1 11 0 5.34 3.4
 0 -11 0 88.39 13.6
 0 -11 0 129.19 12.36
 0 -11 0 90.05 11.49
 0 -11 0 118.78 11.92
 0 -11 0 103.77 12.08
 0 -11 0 101.32 10.76
 0 11 0 116.18 13.03
 0 11 0 124.6 11.48
 0 11 0 125.82 12.16
 0 11 0 121.66 10.74
 0 11 0 113.6 11.83
 0 11 0 117.88 12.18
 0 11 0 104.01 11.58
 -1 -11 0 12.91 3.81
 -1 -11 0 9.63 2.88
 -1 -11 0 6.92 4.95
 -1 -11 0 13.35 4.88
 -1 -11 0 18.77 5.46
 1 11 0 11.81 6.02
 1 11 0 13.51 3.72
 1 11 0 11.13 2.67
 1 11 0 5.61 4.68
 1 11 0 19.32 4.16
 1 11 0 9.24 3.65
 1 11 0 11.29 3.14
 -2 -11 0 66.35 8.77
 -2 -11 0 44.24 6.19
 -2 -11 0 47.33 6.33
 -2 -11 0 58.66 7.67
 -2 -11 0 35.4 7.7
 2 11 0 46.24 5.9
 2 11 0 54.66 6.7
 2 11 0 63.11 6.95
 2 11 0 62.86 7.47
 2 11 0 54.43 6.59
 2 11 0 63.04 7.5
 -3 -11 0 16.37 5.51
 -3 -11 0 23.19 4.34
 -3 -11 0 19.08 5.86
 -3 -11 0 26.7 4.45
 -3 -11 0 24.79 5.36
 -3 -11 0 34.73 4.58
 3 11 0 30.58 5.05
 3 11 0 22.66 4.59
 3 11 0 25.11 4.97
 3 11 0 21.15 4.66
 3 11 0 24.55 4.01
 3 11 0 24.78 6.37
 3 11 0 25.19 5.46
 -4 -11 0 56.11 9.83
 -4 -11 0 70.39 7.83
 -4 -11 0 55.15 8.36
 -4 -11 0 70.92 10.64
 -4 -11 0 65.89 8.52
 4 11 0 64.98 8.93
 4 11 0 78.93 11.24
 4 11 0 68.25 8.75
 4 11 0 77.58 9.03
 4 11 0 63.28 9.54
 4 11 0 85.17 8.79
 4 11 0 87.12 9.2
 4 11 0 86.08 9.52
 4 11 0 73.61 8.03
 -5 -11 0 0.75 3.57
 -5 -11 0 -1.6 4.45
 -5 -11 0 -1.16 3.28
 -5 -11 0 -2.39 4.32
 -5 -11 0 -0.42 4.5
 -5 -11 0 -3.78 6.22
 5 11 0 -0.99 4.45
 5 11 0 -9.8 3.41
 5 11 0 -0.11 3.03
 5 11 0 -5.59 5.63
 5 11 0 -1.81 3.84
 5 11 0 -4.15 3.77
 5 11 0 -2.99 3.41
 5 11 0 4.53 4.6
 5 11 0 1.76 3.05
 -6 -11 0 -0.64 4.79
 -6 -11 0 1.71 4.99
 -6 -11 0 -2.89 4.4
 -6 -11 0 4.74 5.34
 -6 -11 0 -1.96 3.49
 -6 -11 0 0.79 5.52
 -6 -11 0 -9.8 4.85
 6 11 0 0.89 3.83
 6 11 0 -0.39 3.2
 6 11 0 3.87 4.84
 6 11 0 3.44 4.31
 6 11 0 -0.53 4.53
 6 11 0 -4.9 6.1
 6 11 0 -1.55 3.91
 6 11 0 -2.17 4.97
 6 11 0 -1.14 3.44
 -7 -11 0 4.3 6.97
 -7 -11 0 2.01 4.6
 -7 -11 0 5.89 5.8
 -7 -11 0 6.84 6.39
 -7 -11 0 4.27 4.9
 -7 -11 0 10.55 6.71
 7 11 0 11.25 8.44
 7 11 0 -5.41 4.48
 7 11 0 3.91 5.26
 7 11 0 5.48 6.36
 7 11 0 5.38 4.31
 7 11 0 7.85 5.92
 7 11 0 9.58 5.34
 -8 -11 0 -2.98 6.63
 -8 -11 0 5.13 5.91
 -8 -11 0 1.84 5.04
 -8 -11 0 2.51 7.88
 -8 -11 0 -6.76 6.31
 8 11 0 2.09 5.43
 8 11 0 7.89 6.29
 8 11 0 -0.5 9.32
 8 11 0 -1.76 3.61
 8 11 0 -5.18 5.71
 8 11 0 0.28 4.21
 8 11 0 2.06 5.2
 8 11 0 2.69 6.83
 -9 -11 0 5.53 7.64
 -9 -11 0 12.22 6.07
 -9 -11 0 24.39 10.31
 -9 -11 0 21.28 7.5
 9 11 0 24.79 12.61
 9 11 0 12.37 6.57
 9 11 0 7.5 7.15
 9 11 0 21.96 8.04
 9 11 0 8.14 5.27
 9 11 0 15.58 8.69
 9 11 0 7.99 4.94
 -10 -11 0 24.26 10.89
 -10 -11 0 -0.3 4.46
 -10 -11 0 -11.99 6.96
 -10 -11 0 0.66 5.27
 10 11 0 4.78 9.37
 10 11 0 0.57 6.22
 10 11 0 12.64 7.6
 10 11 0 8.18 14.35
 10 11 0 5.58 5.71
 10 11 0 10.01 7.55
 -11 -11 0 0.38 4.61
 -11 -11 0 11.36 10.28
 -11 -11 0 33.24 9.01
 -11 -11 0 31.76 12.56
 -11 -11 0 -9.51 5.71
 11 11 0 0.56 7.84
 11 11 0 3.58 11.21
 11 11 0 11.87 6.89
 11 11 0 13.19 8.22
 11 11 0 16.63 8.78
 -12 -11 0 28.82 14.03
 -12 -11 0 -3.18 9.98
 12 11 0 24.07 9.61
 12 11 0 0.41 8.72
 12 11 0 24.78 10.31
 8 -12 0 10.98 14.86
 8 -12 0 12.09 7.79
 8 -12 0 6.19 9.27
 8 -12 0 28.48 6.78
 8 -12 0 7.13 8.73
 8 -12 0 16.01 16.5
 -8 12 0 18.93 10.57
 -8 12 0 8.11 20.39
 -8 12 0 11.09 10.44
 -8 12 0 0.18 11.52
 7 -12 0 -7 7.33
 7 -12 0 12.27 4.6
 7 -12 0 4.04 6.65
 7 -12 0 4.58 9.01
 7 -12 0 8.42 12.64
 -7 12 0 -4.25 8.46
 -7 12 0 7.68 8.29
 -7 12 0 2.44 9.49
 -7 12 0 -9.8 11.36
 -7 12 0 1.29 14.5
 -7 12 0 -2.88 7.77
 6 -12 0 9.72 7.83
 6 -12 0 -0.84 6.98
 6 -12 0 -3.44 6.03
 -6 12 0 0.23 7.82
 -6 12 0 -1.94 12.21
 -6 12 0 -3.19 6.09
 -6 12 0 1.95 9.38
 -6 12 0 5.62 7.48
 -6 12 0 -6.93 6.37
 5 -12 0 10.34 9.74
 5 -12 0 5.55 5.61
 5 -12 0 9.26 6.87
 5 -12 0 11.92 7.48
 5 -12 0 10.78 9.45
 -5 12 0 3.78 7.97
 -5 12 0 6.3 6.31
 -5 12 0 -8.15 10.31
 -5 12 0 -2.44 5.49
 -5 12 0 13.49 7.29
 -5 12 0 17.66 8.46
 4 -12 0 -2.4 7.85
 4 -12 0 -3.98 7.25
 4 -12 0 5.66 7.32
 4 -12 0 3.47 4.89
 4 -12 0 2.82 6.22
 -4 12 0 -1.52 6.33
 -4 12 0 -5.81 4.56
 -4 12 0 -5.88 6.72
 -4 12 0 0.51 4.58
 -4 12 0 3.29 5.01
 -4 12 0 5.22 6.55
 -4 12 0 5.5 9.46
 3 -12 0 22.29 6.71
 3 -12 0 22.25 8.19
 3 -12 0 14.17 5.18
 3 -12 0 15.36 7.71
 3 -12 0 2.24 6.31
 -3 12 0 18.41 4.8
 -3 12 0 17.77 5.66
 -3 12 0 26.29 10.86
 -3 12 0 20.1 6.29
 -3 12 0 17.41 6.54
 -3 12 0 22.37 5.81
 -3 12 0 21.88 7.31
 2 -12 0 10.28 3.83
 2 -12 0 -6.44 5.32
 2 -12 0 11.63 7.34
 2 -12 0 0.59 4.11
 2 -12 0 6.73 6.19
 2 -12 0 8.93 5.79
 -2 12 0 8.91 4.22
 -2 12 0 2.46 4.97
 -2 12 0 4.73 3.82
 -2 12 0 -2.78 4.45
 -2 12 0 6.01 5.05
 -2 12 0 7.6 3.56
 -2 12 0 5.94 7.83
 1 -12 0 99.54 10.88
 1 -12 0 70.18 13.17
 1 -12 0 94.5 10.85
 1 -12 0 128.64 12.31
 1 -12 0 115.05 12.58
 1 -12 0 142.33 13.1
 -1 12 0 110.98 12.08
 -1 12 0 116.89 14.57
 -1 12 0 127.77 11.74
 -1 12 0 110.23 11.11
 -1 12 0 93.83 12.49
 -1 12 0 98.53 11.07
 -1 12 0 124.59 12.81
 0 -12 0 87.16 9.99
 0 -12 0 73.39 13.67
 0 -12 0 131.19 11.71
 0 -12 0 84.79 11.15
 0 -12 0 131.22 12.2
 0 12 0 91.67 11.47
 0 12 0 100.83 10.42
 0 12 0 110.25 11.7
 0 12 0 96.54 11.62
 0 12 0 103.57 11.02
 0 12 0 115.62 10.29
 0 12 0 120.45 13.1
 -1 -12 0 31.35 5.6
 -1 -12 0 25.34 6.38
 -1 -12 0 23.65 4.42
 -1 -12 0 37.07 6.68
 -1 -12 0 24.92 8.09
 1 12 0 31.93 4.43
 1 12 0 43.91 6.39
 1 12 0 39.96 7.34
 1 12 0 56.13 7.07
 1 12 0 33.93 5.69
 -2 -12 0 9.19 3.27
 -2 -12 0 13.55 3.79
 -2 -12 0 8.51 5
 -2 -12 0 6.66 4.68
 -2 -12 0 4.55 5.28
 2 12 0 11.62 4.28
 2 12 0 4.62 5.03
 2 12 0 7.92 3.59
 2 12 0 5.61 3.9
 2 12 0 7.24 3.51
 2 12 0 8.61 2.82
 -3 -12 0 54.19 7.91
 -3 -12 0 75.59 8.02
 -3 -12 0 49.53 10.01
 -3 -12 0 89.88 9.56
 3 12 0 67.94 8.61
 3 12 0 73.74 9.89
 3 12 0 78.31 9.74
 3 12 0 79.03 7.82
 3 12 0 88.5 8.99
 -4 -12 0 0.73 2.91
 -4 -12 0 0.29 4.28
 -4 -12 0 5.16 5.26
 -4 -12 0 5.59 3.44
 4 12 0 5.71 4.09
 4 12 0 10.52 4.33
 4 12 0 -0.42 4.1
 4 12 0 2.7 2.74
 4 12 0 6.53 4.13
 4 12 0 7.86 3.99
 4 12 0 11.05 6.38
 4 12 0 5.3 4.44
 -5 -12 0 3.29 4.92
 -5 -12 0 6.49 4.98
 -5 -12 0 1.76 3.61
 -5 -12 0 0.35 3.34
 -5 -12 0 3.48 4.13
 -5 -12 0 -0.97 5.43
 5 12 0 0.66 2.89
 5 12 0 4.93 4.63
 5 12 0 5.88 4.79
 5 12 0 7.23 4.24
 5 12 0 -0.99 3.83
 5 12 0 4.26 4.46
 5 12 0 5.07 4.58
 5 12 0 6.3 6.44
 5 12 0 7.26 3.68
 -6 -12 0 -2.74 5.81
 -6 -12 0 -3.46 4.53
 -6 -12 0 -0.32 4.16
 -6 -12 0 6.89 4.75
 -6 -12 0 -3.98 5.7
 -6 -12 0 4.2 5.72
 6 12 0 4.54 7.46
 6 12 0 10.13 5.29
 6 12 0 0.37 4.28
 6 12 0 2.33 4.64
 6 12 0 7.74 4.96
 6 12 0 6.74 4.97
 6 12 0 8.24 5.1
 6 12 0 1.92 5.05
 6 12 0 5.24 3.63
 -7 -12 0 4.04 7.04
 -7 -12 0 0.22 8
 -7 -12 0 -5.62 5.28
 -7 -12 0 5.78 5.77
 -7 -12 0 -1.7 6.74
 7 12 0 8.99 6.17
 7 12 0 0.28 4.95
 7 12 0 0.43 3.78
 7 12 0 14.4 6.12
 7 12 0 0.9 4.03
 7 12 0 3.73 4.93
 7 12 0 -0.1 7.9
 -8 -12 0 -8.14 6.29
 -8 -12 0 7.74 5.9
 -8 -12 0 -3.85 5.91
 -8 -12 0 -3.31 7.59
 8 12 0 -0.78 4.05
 8 12 0 3.87 5.14
 8 12 0 -0.97 6.13
 8 12 0 4.56 9.98
 8 12 0 -2.92 5.86
 -9 -12 0 8.84 6.35
 -9 -12 0 16.15 7.22
 -9 -12 0 0.28 7.86
 -9 -12 0 26.92 10.32
 9 12 0 11.77 7.37
 9 12 0 7.03 8.34
 9 12 0 2.53 11.93
 9 12 0 13.71 7.39
 9 12 0 -2.5 6.05
 9 12 0 0.71 5.7
 -10 -12 0 13.44 7.95
 -10 -12 0 4.8 5.99
 -10 -12 0 5.55 9.09
 -10 -12 0 15.48 11.97
 10 12 0 7.82 6.42
 10 12 0 4.98 5.62
 10 12 0 19.49 7.99
 10 12 0 0.37 7.35
 10 12 0 17.81 14.68
 10 12 0 4.64 9.65
 -11 -12 0 10.67 5.57
 -11 -12 0 28.93 12.59
 -11 -12 0 12.68 20.64
 -11 -12 0 24.09 9.09
 11 12 0 7.34 6.74
 11 12 0 19.49 9.21
 11 12 0 23.97 11.85
 11 12 0 35.21 9.97
 7 -13 0 -0.5 9.74
 7 -13 0 0.93 8.19
 7 -13 0 9.25 13.17
 7 -13 0 1.56 17.34
 7 -13 0 10.07 14.72
 -7 13 0 -11.15 17.23
 -7 13 0 7.63 9.24
 -7 13 0 11.32 9.12
 6 -13 0 -1.09 6.19
 6 -13 0 17.44 16.18
 6 -13 0 0.02 7.74
 6 -13 0 2.8 7.76
 6 -13 0 9.96 11.8
 -6 13 0 16.74 14.38
 -6 13 0 2.25 7.43
 -6 13 0 8.36 7.96
 -6 13 0 -1.36 7.03
 -6 13 0 -14.85 9.83
 -6 13 0 13.76 9.75
 5 -13 0 5.56 7.67
 5 -13 0 10.32 10.76
 5 -13 0 7.62 5.92
 5 -13 0 14.66 11.03
 5 -13 0 -0.14 6.82
 -5 13 0 1.58 7.9
 -5 13 0 -2.74 8.61
 -5 13 0 -1.16 12.01
 -5 13 0 4.91 8.66
 -5 13 0 0.15 6.16
 -5 13 0 -0.66 6.17
 4 -13 0 15.86 9.77
 4 -13 0 38.2 9.55
 4 -13 0 27.9 11.8
 4 -13 0 16.86 7.91
 4 -13 0 10.58 5.99
 -4 13 0 13.47 6.45
 -4 13 0 26.93 8.69
 -4 13 0 8.59 7.66
 -4 13 0 11.68 5.94
 -4 13 0 49.84 14.95
 -4 13 0 15.27 6.6
 3 -13 0 9.87 5.34
 3 -13 0 13.82 8.37
 3 -13 0 17.65 7.14
 3 -13 0 13.67 8.22
 3 -13 0 7.48 7.82
 -3 13 0 8.27 6.07
 -3 13 0 6.23 6.37
 -3 13 0 5.85 4.34
 -3 13 0 -1.03 4.93
 -3 13 0 6.74 4.88
 -3 13 0 18.74 10.25
 -3 13 0 11.64 5.26
 2 -13 0 26.35 6.76
 2 -13 0 48.77 9.27
 2 -13 0 38.87 10.16
 2 -13 0 41.49 9.09
 2 -13 0 39.21 7.37
 2 -13 0 49.86 8.94
 -2 13 0 62.95 7.91
 -2 13 0 53.63 12
 -2 13 0 44.8 10.56
 -2 13 0 54.47 8.61
 -2 13 0 54.5 7.77
 -2 13 0 37.85 6.7
 -2 13 0 67.52 9.12
 1 -13 0 0.24 5.59
 1 -13 0 15.16 6.39
 1 -13 0 5.78 4.52
 1 -13 0 2.18 6.87
 -1 13 0 -0.09 7.06
 -1 13 0 9.61 5.25
 -1 13 0 0.31 5.07
 -1 13 0 -2.2 3.86
 -1 13 0 2.78 3.31
 -1 13 0 8.43 4.04
 -1 13 0 4.48 3.34
 0 -13 0 58.09 8.46
 0 -13 0 33.36 5.38
 0 -13 0 51.7 7.08
 0 -13 0 32.47 7.75
 0 -13 0 34.96 8.94
 0 13 0 31.22 6.53
 0 13 0 48.54 6.36
 0 13 0 35.77 7.55
 0 13 0 52.66 9.91
 0 13 0 56.02 7.3
 0 13 0 39.22 7.55
 0 13 0 47.91 6.2
 -1 -13 0 -0.8 5.5
 -1 -13 0 15.74 5.82
 -1 -13 0 4.48 4.79
 1 13 0 12.21 4.33
 1 13 0 5.26 4.23
 1 13 0 11.27 3.01
 1 13 0 10.13 4.39
 1 13 0 14.62 8.5
 1 13 0 9.4 3.62
 -2 -13 0 15.25 5.19
 -2 -13 0 3.54 5.43
 -2 -13 0 12.06 5.11
 2 13 0 17.48 4.63
 2 13 0 12.1 4.28
 2 13 0 17.81 3.32
 2 13 0 5.68 4.24
 2 13 0 12.06 4.49
 2 13 0 2.71 5.44
 -3 -13 0 116.63 12.81
 -3 -13 0 154.11 13.59
 -3 -13 0 141.05 13.97
 -3 -13 0 75.9 13.82
 3 13 0 138.27 11.61
 3 13 0 102.96 12.63
 3 13 0 110.06 12.79
 3 13 0 103.33 14.21
 3 13 0 129.53 12.41
 3 13 0 105.86 12.23
 -4 -13 0 4.98 5.45
 -4 -13 0 7.76 4.03
 -4 -13 0 18.18 6.78
 4 13 0 9.03 4.02
 4 13 0 6.84 6.43
 4 13 0 15.8 4.4
 4 13 0 3.44 4.14
 4 13 0 3.97 4.15
 4 13 0 8.17 4.7
 4 13 0 8.74 4.89
 -5 -13 0 12.48 4.48
 -5 -13 0 22.47 7.05
 -5 -13 0 11.38 6.43
 -5 -13 0 17.74 4.71
 5 13 0 12.93 5.18
 5 13 0 16.13 5.49
 5 13 0 12.35 5.83
 5 13 0 20.6 5.13
 5 13 0 21.55 4.4
 5 13 0 21.85 6.2
 5 13 0 13.93 5.26
 5 13 0 14.84 7.91
 -6 -13 0 -3.16 3.96
 -6 -13 0 0.29 3.97
 -6 -13 0 -7.26 4.89
 -6 -13 0 2.96 6.5
 6 13 0 0.73 3.64
 6 13 0 7.92 5.24
 6 13 0 2.29 7.26
 6 13 0 -2.08 4.89
 6 13 0 -3.86 4.54
 6 13 0 3.63 5.21
 6 13 0 4.79 5.01
 6 13 0 4.66 6.08
 -7 -13 0 25.05 8.1
 -7 -13 0 26.92 7.4
 -7 -13 0 13.77 6.5
 -7 -13 0 26.25 8.17
 7 13 0 26.87 5.52
 7 13 0 35.19 6.86
 7 13 0 33.61 11.24
 7 13 0 26.94 7.56
 7 13 0 21.36 5.5
 7 13 0 19.72 7.12
 7 13 0 29.12 8.91
 7 13 0 48.03 7.8
 -8 -13 0 -6.7 6.65
 -8 -13 0 -1.57 5.78
 -8 -13 0 -10.57 6.26
 -8 -13 0 0.47 8.01
 8 13 0 6.76 6.32
 8 13 0 4.4 7.04
 8 13 0 -0.29 9.96
 8 13 0 6.24 4.76
 8 13 0 11.52 6.61
 8 13 0 6.49 5.36
 -9 -13 0 -10.68 7.32
 -9 -13 0 -9.62 7.23
 -9 -13 0 -1.59 6.96
 -9 -13 0 11.45 9.97
 9 13 0 20.44 7.71
 9 13 0 -0.39 7.7
 9 13 0 4.02 7.08
 9 13 0 15.37 6.5
 -10 -13 0 14.07 9.3
 -10 -13 0 14.35 11.21
 -10 -13 0 2.97 8.92
 -10 -13 0 30.88 11.4
 10 13 0 18.88 6.16
 10 13 0 15.31 15.91
 10 13 0 3.31 7.52
 10 13 0 11.05 7.93
 10 13 0 23.44 7.43
 10 13 0 18.03 11.19
 -11 -13 0 16 12
 -11 -13 0 -0.33 9.76
 -11 -13 0 7.76 5.96
 11 13 0 0.41 5.91
 11 13 0 26.55 8.16
 6 -14 0 -9.39 7.53
 6 -14 0 0.52 6.93
 6 -14 0 10.87 14.38
 6 -14 0 16.67 9.97
 -6 14 0 8.27 15.2
 -6 14 0 4.09 8.71
 -6 14 0 1.72 7.77
 -6 14 0 1.63 10.66
 5 -14 0 7.94 8.77
 5 -14 0 13.8 7.08
 5 -14 0 16.16 11.79
 5 -14 0 22.03 12.38
 5 -14 0 5.72 8.57
 -5 14 0 -1.12 9.54
 -5 14 0 32.13 15.23
 -5 14 0 -3.28 11.95
 -5 14 0 12.75 7.91
 -5 14 0 22.74 10.36
 -5 14 0 3.12 7.15
 4 -14 0 21.78 11.16
 4 -14 0 9.68 10.18
 4 -14 0 11.89 8.14
 4 -14 0 28.64 9.83
 4 -14 0 4.5 5.88
 -4 14 0 20.62 7.28
 -4 14 0 12.16 13.1
 -4 14 0 9.58 7.95
 -4 14 0 17.77 8.59
 -4 14 0 10.48 6.27
 -4 14 0 10.16 7.11
 3 -14 0 10.77 8.87
 3 -14 0 14.16 9.19
 3 -14 0 34.38 8.42
 3 -14 0 18.23 8.63
 3 -14 0 15.68 6.11
 -3 14 0 5.41 7.52
 -3 14 0 23.54 6.14
 -3 14 0 18.83 7.04
 -3 14 0 13.84 7.31
 -3 14 0 16.89 6.02
 -3 14 0 13.3 11.1
 -3 14 0 10.3 6.8
 2 -14 0 28.34 6.59
 2 -14 0 35.55 8.46
 2 -14 0 10.79 7.68
 2 -14 0 21.04 10.57
 -2 14 0 20.58 10.96
 -2 14 0 31.36 6.47
 -2 14 0 29.94 6.29
 -2 14 0 27.08 7.65
 -2 14 0 18.11 7.11
 -2 14 0 29.12 7.55
 1 -14 0 33.87 7.92
 1 -14 0 27.17 6.1
 1 -14 0 24.29 7.19
 1 -14 0 6.39 7.49
 -1 14 0 25.12 5.23
 -1 14 0 27.23 7.12
 -1 14 0 21.33 5.04
 -1 14 0 24.13 9.52
 -1 14 0 28.54 7.72
 -1 14 0 27.17 6.11
 0 -14 0 47.63 7.27
 0 -14 0 48.61 9.32
 0 -14 0 47.38 10.16
 0 -14 0 31.87 6.99
 0 14 0 35.1 7.54
 0 14 0 43.48 10.13
 0 14 0 27.24 5.37
 0 14 0 35.97 6.05
 0 14 0 37.2 6.81
 0 14 0 39.15 7.72
 0 14 0 34.59 7.32
 -1 -14 0 3.02 4.7
 -1 -14 0 4.44 5.84
 -1 -14 0 5.09 6.37
 1 14 0 0.01 3.97
 1 14 0 -1.53 3.76
 1 14 0 -9.78 5.56
 1 14 0 0.84 4
 1 14 0 2.4 3.68
 1 14 0 2.51 2.78
 -2 -14 0 -2.41 4.43
 -2 -14 0 0.92 4.86
 -2 -14 0 1.8 5.54
 2 14 0 3.86 3.87
 2 14 0 3.2 3.54
 2 14 0 -7.33 3.69
 2 14 0 1.55 3.96
 2 14 0 -1.92 3.33
 -3 -14 0 1.63 4.73
 -3 -14 0 -7.51 4.93
 -3 -14 0 3.56 5.13
 3 14 0 -0.84 3.71
 3 14 0 -1.4 2.75
 3 14 0 7.43 3.66
 3 14 0 3.23 3.54
 3 14 0 3.52 4.39
 3 14 0 2.5 3.95
 3 14 0 5.1 4.53
 -4 -14 0 6.23 4.99
 -4 -14 0 7.73 6.03
 4 14 0 7.72 4.28
 4 14 0 8.33 3.37
 4 14 0 4.34 5
 4 14 0 3.91 7.87
 4 14 0 -2.06 4.37
 -5 -14 0 -0.52 5.84
 -5 -14 0 1.23 4.05
 -5 -14 0 -5.05 3.35
 -5 -14 0 -5.9 4.77
 5 14 0 0.8 3.19
 5 14 0 0.88 4.86
 5 14 0 -6.66 4.39
 5 14 0 -1.6 4.12
 5 14 0 6.3 4.38
 5 14 0 -1.2 4.13
 5 14 0 4.56 6.92
 5 14 0 4.15 5.48
 -6 -14 0 -3.69 5.27
 -6 -14 0 6.79 7.44
 -6 -14 0 0.19 7.03
 -6 -14 0 -1.7 4.1
 -6 -14 0 -4.37 4.22
 6 14 0 1.7 5.48
 6 14 0 -0.12 4.63
 6 14 0 9.16 6.07
 6 14 0 1.97 5.56
 6 14 0 2.63 3.61
 6 14 0 -4.39 7.6
 6 14 0 -1.72 4.67
 -7 -14 0 1.12 7.11
 -7 -14 0 15.46 8.52
 -7 -14 0 -2.37 5.76
 7 14 0 2.56 9.07
 7 14 0 -0.39 5.26
 7 14 0 10.31 6.71
 7 14 0 2.89 4.9
 7 14 0 0.48 3.98
 7 14 0 -3.46 6.39
 7 14 0 6.15 6.67
 -8 -14 0 0.69 8.15
 -8 -14 0 16.11 7.68
 -8 -14 0 4.76 9.25
 -8 -14 0 17.72 8.75
 8 14 0 24.64 5.66
 8 14 0 12.07 12.46
 8 14 0 10.32 8.01
 8 14 0 25.75 8.54
 8 14 0 34 7.11
 8 14 0 32.63 8.21
 -9 -14 0 -5.14 9.51
 -9 -14 0 8.67 8.87
 -9 -14 0 13.63 7.68
 9 14 0 12.65 9.45
 9 14 0 5.67 13.25
 9 14 0 23.94 7.04
 9 14 0 14.77 7.67
 9 14 0 22.1 7.72
 9 14 0 25.33 6.38
 -10 -14 0 -7.22 9.6
 -10 -14 0 0.75 6.22
 -10 -14 0 26.94 15.64
 10 14 0 13.94 5.93
 10 14 0 11.73 8.55
 10 14 0 20.36 7.94
 6 -15 0 -12.9 9.65
 6 -15 0 -16.82 9.08
 -6 15 0 16.06 9.52
 5 -15 0 -8.31 6.35
 5 -15 0 4.72 9.66
 5 -15 0 12.9 10.93
 5 -15 0 -3.12 8.3
 -5 15 0 0.54 7.43
 -5 15 0 10.3 7.59
 -5 15 0 -9.17 6.58
 -5 15 0 2.19 16.38
 4 -15 0 26.08 9.83
 4 -15 0 22.66 8.17
 4 -15 0 27.25 14.39
 4 -15 0 54.53 11.43
 -4 15 0 42.31 11.79
 -4 15 0 29 8.71
 -4 15 0 33.95 8.27
 -4 15 0 28.03 8.56
 -4 15 0 35.76 16.26
 -4 15 0 31.26 9.88
 3 -15 0 2.89 8.15
 3 -15 0 6.8 9.82
 3 -15 0 8.35 8.52
 3 -15 0 -10.61 5.12
 -3 15 0 8.8 11.87
 -3 15 0 1.93 5.55
 -3 15 0 2.88 7.01
 -3 15 0 0.08 5.88
 -3 15 0 -8.04 6.49
 -3 15 0 -0.82 5.03
 2 -15 0 49.57 7.88
 2 -15 0 48.48 10.63
 2 -15 0 30.38 10.34
 2 -15 0 39.99 10.2
 2 -15 0 38.48 10.74
 -2 15 0 32.27 9.32
 -2 15 0 34.67 8.94
 -2 15 0 48.59 8.08
 -2 15 0 27.73 6.81
 -2 15 0 28.19 8.07
 -2 15 0 45.22 7.71
 -2 15 0 37.14 13.28
 1 -15 0 9.57 6.86
 1 -15 0 3.43 6.25
 1 -15 0 15.65 5.4
 1 -15 0 2.13 6.99
 -1 15 0 4.53 5.83
 -1 15 0 6.4 5.63
 -1 15 0 1.72 3.87
 -1 15 0 -2.6 6.15
 -1 15 0 -4.6 4.85
 -1 15 0 6.32 8.94
 0 -15 0 1.63 7.07
 0 -15 0 9.76 6.44
 0 15 0 6.7 5.61
 0 15 0 5.67 4.33
 0 15 0 8.64 5.03
 0 15 0 11.12 5.47
 0 15 0 6.61 3.86
 -1 -15 0 14.85 7.97
 -1 -15 0 36.65 7.15
 -1 -15 0 19.25 6.79
 1 15 0 15.44 5.62
 1 15 0 28 4.8
 1 15 0 22.42 5.66
 1 15 0 32.04 6.76
 1 15 0 29.21 6.81
 -2 -15 0 -0.66 5.57
 -2 -15 0 6.56 6.49
 -2 -15 0 5.78 5.61
 2 15 0 -5.38 4.46
 2 15 0 -1.04 2.77
 2 15 0 3.9 4.36
 2 15 0 -0.97 4.06
 2 15 0 1.1 4.65
 -3 -15 0 8.17 6.56
 -3 -15 0 7.15 6.21
 -3 -15 0 3.1 5.97
 3 15 0 6.56 4.16
 3 15 0 7.6 4.86
 3 15 0 -1.06 4.48
 3 15 0 -3.39 4.56
 3 15 0 2.15 3.17
 -4 -15 0 1.54 5.6
 -4 -15 0 -3.5 5.74
 4 15 0 4.05 4.01
 4 15 0 -5.12 4.42
 4 15 0 8.41 5.38
 4 15 0 -2.11 3.86
 4 15 0 -0.27 3.14
 4 15 0 -0.78 4.52
 4 15 0 -0.21 4.79
 -5 -15 0 -6 5.37
 -5 -15 0 -9.04 4.82
 5 15 0 5.18 3.64
 5 15 0 8.91 5.84
 5 15 0 -7.6 4.86
 5 15 0 3.99 4.83
 5 15 0 6.77 5.61
 -6 -15 0 -0.96 6.36
 -6 -15 0 0.43 6.08
 -6 -15 0 -5.06 3.99
 6 15 0 2.57 8.61
 6 15 0 18.24 6.89
 6 15 0 -4.65 4.47
 6 15 0 -7.97 4.25
 6 15 0 3.14 6.33
 6 15 0 7.56 3.96
 6 15 0 -0.89 5.05
 -7 -15 0 0.17 6.71
 -7 -15 0 -4.82 4.82
 -7 -15 0 -4.2 6.01
 7 15 0 -0.61 9.66
 7 15 0 4.65 6.98
 7 15 0 5.04 7.59
 7 15 0 0.85 5.32
 7 15 0 -6.59 5.94
 7 15 0 9.36 4.17
 -8 -15 0 -6.43 5.91
 -8 -15 0 17.8 8.25
 -8 -15 0 -0.78 8.28
 8 15 0 15.35 9.39
 8 15 0 15.88 5.3
 8 15 0 9.96 7.47
 8 15 0 9.84 7.09
 8 15 0 9.84 12.27
 8 15 0 7.23 6.16
 -9 -15 0 15.54 9.82
 -9 -15 0 -12.56 6.71
 9 15 0 -0.96 8.95
 9 15 0 4.87 7
 9 15 0 10.1 5.44
 9 15 0 14.14 6.24
 9 15 0 4.33 8.42
 -10 -15 0 3.41 9.56
 -10 -15 0 2.72 6.89
 10 15 0 -2.79 8.39
 10 15 0 25.68 7.49
 10 15 0 20.53 8.56
 10 15 0 16.96 6.17
 5 -16 0 -20.22 9.5
 5 -16 0 -8.1 7.63
 4 -16 0 16.36 10.8
 4 -16 0 16.91 14.52
 4 -16 0 -0.88 6.73
 4 -16 0 4.83 9.09
 -4 16 0 -1.42 6.57
 -4 16 0 3.98 7.4
 -4 16 0 -4.88 6.54
 -4 16 0 2.31 13.7
 3 -16 0 12.32 10.14
 3 -16 0 7.96 6.7
 3 -16 0 11.63 8.94
 3 -16 0 -14.83 7.83
 -3 16 0 -13.19 7.81
 -3 16 0 6.93 6.95
 -3 16 0 4.27 12.37
 -3 16 0 -2 5.71
 -3 16 0 5.18 8.28
 2 -16 0 12.78 8.51
 2 -16 0 5.33 8.45
 2 -16 0 -6.01 7.25
 2 -16 0 3.98 5.55
 -2 16 0 -0.64 5.19
 -2 16 0 -11.35 5.2
 -2 16 0 1.15 6.85
 -2 16 0 -15.86 7.12
 -2 16 0 2.61 10.82
 -2 16 0 12.34 6.81
 1 -16 0 -3.37 7.25
 1 -16 0 0.03 7.25
 1 -16 0 9.22 5.11
 -1 16 0 6.9 4.75
 -1 16 0 3.92 6.77
 -1 16 0 -3.16 4.58
 -1 16 0 -12.73 6.15
 -1 16 0 -6.07 5.09
 -1 16 0 11.75 11.38
 -1 16 0 1.2 6.08
 0 -16 0 18.17 7.92
 0 -16 0 18.11 8.12
 0 16 0 20.54 6.08
 0 16 0 7.64 6.31
 0 16 0 11.25 4.54
 0 16 0 10.03 5.82
 -1 -16 0 3.96 6.26
 -1 -16 0 1.44 6.5
 1 16 0 -2.59 5.09
 1 16 0 5.28 5.58
 1 16 0 4.02 5.06
 1 16 0 7.47 4.74
 1 16 0 1.88 3.54
 -2 -16 0 2.53 6.16
 -2 -16 0 2.73 5.56
 -2 -16 0 6.11 6.69
 2 16 0 5.73 3.59
 2 16 0 9.56 5.19
 2 16 0 -1.5 5.48
 2 16 0 11.87 5.49
 2 16 0 11.21 5.39
 -3 -16 0 0.19 6.34
 -3 -16 0 6.37 6.54
 -3 -16 0 9.45 6.2
 3 16 0 6.07 5.06
 3 16 0 0.92 3.4
 3 16 0 9.55 5.62
 3 16 0 4.94 5.7
 3 16 0 5.44 4.45
 -4 -16 0 1.81 5.64
 -4 -16 0 -2.48 6.21
 4 16 0 2.45 3.64
 4 16 0 -4.51 4.87
 4 16 0 -1.05 4.1
 4 16 0 3.72 5.95
 4 16 0 2.4 5.2
 4 16 0 -1.43 4.73
 4 16 0 -4.31 3.65
 -5 -16 0 -2.12 5.64
 -5 -16 0 -6.59 6.26
 5 16 0 3.57 3.66
 5 16 0 4.56 5.94
 5 16 0 11.58 5.97
 -6 -16 0 3.74 7.13
 -6 -16 0 8.26 6.92
 6 16 0 4.31 4.02
 6 16 0 11.51 6.98
 6 16 0 3.1 4.45
 6 16 0 -4.45 4.74
 6 16 0 -1.7 6.04
 -7 -16 0 -1.76 7.14
 -7 -16 0 5.55 7.32
 7 16 0 -2.45 5.74
 7 16 0 -4.95 5.52
 7 16 0 0.3 9.71
 7 16 0 15.2 4.86
 7 16 0 9.4 8.07
 7 16 0 16.25 6.22
 -8 -16 0 -5.4 8.77
 -8 -16 0 -6.89 6.85
 8 16 0 -5.01 5.87
 8 16 0 6.74 6.61
 8 16 0 7.22 8.83
 8 16 0 -7.01 6.25
 8 16 0 -0.78 7.32
 8 16 0 -1.23 14.41
 -9 -16 0 0.44 8.64
 -9 -16 0 -4.33 7.17
 9 16 0 -1 6.33
 9 16 0 -6.56 7.45
 9 16 0 -1.37 7.22
 9 16 0 9.69 5.23
 3 -17 0 -4.16 8.37
 3 -17 0 -6.59 10.01
 3 -17 0 -0.98 6.22
 -3 17 0 -12.2 6.62
 -3 17 0 -2.65 14.83
 -3 17 0 -2.69 6.84
 -3 17 0 -4.67 9.38
 2 -17 0 12.08 9.15
 2 -17 0 8.91 5.98
 2 -17 0 11.94 8.94
 -2 17 0 11.81 13.51
 -2 17 0 -16.65 7.95
 -2 17 0 11.72 8.39
 -2 17 0 20.06 7.7
 1 -17 0 10.55 8.87
 1 -17 0 2.5 7.79
 -1 17 0 -6.4 6.02
 -1 17 0 8.13 7.88
 -1 17 0 13.16 6.85
 -1 17 0 19.82 12.64
 -1 17 0 8.85 5.85
 0 -17 0 0.45 7.7
 0 -17 0 12.62 8.08
 0 17 0 -4.67 4.22
 0 17 0 -2.46 5.8
 0 17 0 4.64 5.64
 0 17 0 -3.27 5.45
 0 17 0 1.77 9.86
 -1 -17 0 2.13 7.21
 -1 -17 0 11.62 7.13
 1 17 0 2.48 5.79
 1 17 0 -11.05 5.97
 1 17 0 -4.89 3.5
 1 17 0 3.82 5.41
 1 17 0 10.45 5.32
 -2 -17 0 46.71 9.69
 -2 -17 0 28.43 9.79
 -2 -17 0 37.21 8.85
 2 17 0 48.62 8.22
 2 17 0 30.15 7.24
 2 17 0 25.05 5.63
 -3 -17 0 11.15 6.73
 -3 -17 0 15.71 8.36
 -3 -17 0 6.22 7.67
 3 17 0 13.32 6.02
 3 17 0 1.44 3.79
 3 17 0 17.12 5.94
 3 17 0 -2.81 4.65
 -4 -17 0 3.55 7.43
 -4 -17 0 12.1 6.52
 4 17 0 18.35 6.92
 4 17 0 13.98 5.47
 4 17 0 4.25 4.27
 4 17 0 11.53 5.53
 4 17 0 12.54 7.2
 -5 -17 0 0.38 6.98
 -5 -17 0 1.54 5.76
 5 17 0 3.71 5.63
 5 17 0 -6.52 3.77
 5 17 0 17.57 7.45
 5 17 0 0.43 5.39
 5 17 0 6.73 5.02
 5 17 0 12.56 7.25
 -6 -17 0 -1.57 7.12
 -6 -17 0 7.19 7.67
 6 17 0 3.69 4.13
 6 17 0 -2.29 5.46
 6 17 0 5.9 9.17
 -7 -17 0 -3.27 6.94
 -7 -17 0 -4.66 8.77
 7 17 0 5.52 4.99
 7 17 0 0.71 6.27
 7 17 0 10.52 4.57
 -8 -17 0 -6.86 7.34
 -8 -17 0 1.96 7.64
 8 17 0 6.47 4.92
 8 17 0 -3.68 6.18
 8 17 0 -6.41 6.82
 8 17 0 -4.18 5.64
 8 17 0 10.68 13.02
 2 -18 0 27.36 11.12
 -2 18 0 17.78 9.05
 1 -18 0 15.84 9.86
 1 -18 0 5.69 8.89
 -1 18 0 13.84 12.69
 -1 18 0 7.96 8.08
 -1 18 0 1.28 6.42
 -1 18 0 21.47 9.44
 0 -18 0 13.46 13.28
 0 -18 0 28.4 9.38
 0 18 0 24.73 8.26
 0 18 0 34.99 7.1
 0 18 0 10.37 8.22
 0 18 0 17.51 6.48
 -1 -18 0 -1.19 7.59
 -1 -18 0 -4.29 7.37
 1 18 0 18.66 5.62
 1 18 0 -5.83 5.63
 1 18 0 -7.6 4.01
 1 18 0 -1.65 6.22
 -2 -18 0 -1.18 7.79
 -2 -18 0 6.45 8.74
 2 18 0 -7.44 5.12
 2 18 0 2.21 5.63
 2 18 0 19.72 6.08
 2 18 0 2.41 4.29
 2 18 0 -11.93 8.14
 -3 -18 0 31.78 10.28
 -3 -18 0 27.31 7.89
 -3 -18 0 29.86 10.25
 3 18 0 15.82 5.13
 3 18 0 34.41 7.87
 3 18 0 30.05 7.24
 3 18 0 33.65 7.42
 3 18 0 15.37 8.59
 -4 -18 0 22.88 9.17
 -4 -18 0 16.83 7.24
 4 18 0 7.25 5.26
 4 18 0 12.35 6.8
 4 18 0 3.99 5.9
 4 18 0 -0.42 4.43
 -5 -18 0 -0.25 8.01
 -5 -18 0 13.67 11.31
 5 18 0 11.05 7.3
 5 18 0 -1.2 4.76
 5 18 0 -5.99 5.17
 5 18 0 -1.65 5.03
 -6 -18 0 -0.97 8.18
 -6 -18 0 -1.67 6.63
 6 18 0 -9.43 5.56
 6 18 0 4.41 7.84
 6 18 0 -1.44 5.23
 6 18 0 -8.66 5.38
 6 18 0 -3.23 4.38
 -7 -18 0 -6.02 7.61
 7 18 0 4.41 5.51
 7 18 0 -5.8 6.3
 -1 -19 0 -5.91 8.16
 -1 -19 0 12.43 9.5
 1 19 0 1.36 6.6
 1 19 0 -3.26 5.13
 1 19 0 23.49 6.35
 -2 -19 0 -3.13 8.41
 -2 -19 0 2.01 8.55
 2 19 0 -0.29 4.54
 2 19 0 -0.16 6.54
 2 19 0 19.81 6.51
 2 19 0 8.67 10.25
 -3 -19 0 -3.47 6.35
 -3 -19 0 -3.98 7.69
 -3 -19 0 -12.9 8.58
 3 19 0 21.74 7
 3 19 0 -1.39 5.92
 3 19 0 -10.31 4.07
 -4 -19 0 -5.43 7.41
 -4 -19 0 5.35 6.91
 4 19 0 4.2 6.39
 4 19 0 5.02 7.92
 4 19 0 -8.35 4.22
 4 19 0 20.98 7.53
 3 19 -1 -9.79 4.41
 3 19 -1 21.12 7.33
 3 19 -1 4.84 6.07
 -3 -19 1 0.25 6.53
 -3 -19 1 2.89 9.85
 -3 -19 1 -3.73 7.65
 2 19 -1 14.16 7.05
 2 19 -1 -6.32 4.67
 2 19 -1 35.22 7.74
 -2 -19 1 6.8 9.31
 6 18 -1 -7.9 9.22
 6 18 -1 3.94 6.32
 6 18 -1 -3.98 8.67
 6 18 -1 6.89 8.12
 -6 -18 1 4.8 8.58
 -6 -18 1 4.3 8.05
 5 18 -1 4.61 5.48
 5 18 -1 5.65 6.06
 5 18 -1 -11.79 4.36
 5 18 -1 19.04 8.45
 -5 -18 1 9.74 8.83
 -5 -18 1 1.44 11.82
 4 18 -1 -0.38 5.27
 4 18 -1 18.26 7.01
 4 18 -1 -8.31 4.1
 4 18 -1 7.14 5.89
 -4 -18 1 -6.46 6.88
 -4 -18 1 0.51 7.73
 3 18 -1 4.25 5.47
 3 18 -1 -4.03 3.91
 3 18 -1 3.32 5.64
 3 18 -1 16.32 6.89
 -3 -18 1 2.45 8.72
 -3 -18 1 -12.93 6.46
 -3 -18 1 6.39 6.83
 2 18 -1 -4.83 5.21
 2 18 -1 9.84 6.27
 2 18 -1 -2.73 4.32
 -2 -18 1 4.84 7.98
 -2 -18 1 5.35 7.98
 1 18 -1 13.4 5.33
 1 18 -1 8.11 6.19
 1 18 -1 -7.97 4.31
 1 18 -1 -4.22 6.39
 -1 -18 1 1.83 8.29
 -1 -18 1 5.56 9.65
 0 18 -1 -3.97 5.08
 0 18 -1 -1.64 6.3
 0 18 -1 17.9 6.23
 0 18 -1 15.17 8.77
 0 -18 1 0.37 10.96
 0 -18 1 10.51 8.31
 -1 18 -1 9.06 11.02
 -1 18 -1 3.51 14.21
 -1 18 -1 2.66 6.3
 -1 18 -1 -4.98 9.29
 -1 18 -1 1.63 8.7
 1 -18 1 12.4 9.91
 1 -18 1 9.98 8.97
 8 17 -1 15.55 5.75
 8 17 -1 14.77 7.46
 8 17 -1 -5.24 6.84
 8 17 -1 5.01 6.65
 -8 -17 1 19.34 10.05
 -8 -17 1 7.89 9.07
 7 17 -1 10.77 9.26
 7 17 -1 28.95 7.18
 7 17 -1 7.06 6.73
 -7 -17 1 6.65 15.75
 -7 -17 1 16.48 9.09
 6 17 -1 -5.04 5.3
 6 17 -1 8.95 8.53
 6 17 -1 -2.08 3.95
 -6 -17 1 -7.39 6.9
 -6 -17 1 -0.44 6.55
 5 17 -1 -8.5 4.64
 5 17 -1 6.61 5.85
 5 17 -1 -13.08 3.54
 5 17 -1 1.05 4.94
 -5 -17 1 -4.07 6.04
 -5 -17 1 0.17 7.29
 4 17 -1 11.82 5.8
 4 17 -1 6.78 7.46
 4 17 -1 1.3 4.24
 4 17 -1 9.78 5.41
 -4 -17 1 14.75 6.86
 -4 -17 1 9.35 7.93
 3 17 -1 1.6 6.68
 3 17 -1 -3.58 4.71
 3 17 -1 3.76 5.16
 3 17 -1 -5.17 3.54
 -3 -17 1 -3.78 7.04
 -3 -17 1 4.54 6.41
 -3 -17 1 1.75 7.44
 2 17 -1 1.6 7.01
 2 17 -1 2.17 3.82
 2 17 -1 5.77 5.6
 2 17 -1 3.84 5.28
 -2 -17 1 14.59 7.62
 -2 -17 1 4.93 7.54
 -2 -17 1 19.22 6.9
 1 17 -1 1.8 5.92
 1 17 -1 -4.09 3.67
 1 17 -1 -21.39 6.63
 1 17 -1 -3.1 4.82
 1 17 -1 25.01 9.09
 -1 -17 1 1.35 6.8
 -1 -17 1 -4.33 6.8
 0 17 -1 -0.96 5.27
 0 17 -1 1.37 6.87
 0 17 -1 -0.99 5.38
 0 17 -1 -2.71 4.42
 0 -17 1 0.69 7.56
 0 -17 1 1.82 7.26
 -1 17 -1 -2.2 6.89
 -1 17 -1 2.77 11.31
 -1 17 -1 9.31 5.79
 -1 17 -1 1.23 7.99
 -1 17 -1 12.6 7.09
 -1 17 -1 0.76 6.48
 1 -17 1 14.96 8.89
 1 -17 1 -1.98 7.83
 -2 17 -1 0.63 13.18
 -2 17 -1 12.67 7.43
 -2 17 -1 2.89 6.16
 -2 17 -1 2.28 7.77
 2 -17 1 6.16 5.37
 2 -17 1 9.39 9.49
 2 -17 1 15.6 9.44
 -3 17 -1 -11.84 8.71
 -3 17 -1 12.44 9.38
 -3 17 -1 6.12 7.54
 -3 17 -1 0.43 16.28
 -3 17 -1 -5.28 6.78
 3 -17 1 -7.11 8.43
 3 -17 1 4.51 9.31
 3 -17 1 13.33 6.75
 9 16 -1 -8.29 6.87
 9 16 -1 -0.02 6.91
 9 16 -1 -13.45 7.99
 9 16 -1 10.14 5.33
 -9 -16 1 8.34 9.84
 -9 -16 1 0.08 7.8
 8 16 -1 3.53 8.85
 8 16 -1 5.33 4.68
 8 16 -1 -3.74 6.52
 8 16 -1 -8.87 6.66
 8 16 -1 -5.7 6.3
 -8 -16 1 -2.82 12.62
 -8 -16 1 -3.36 7.77
 7 16 -1 -4.89 5.18
 7 16 -1 15.05 8.55
 7 16 -1 1.49 6.28
 7 16 -1 -4.08 5.58
 7 16 -1 2.43 10.35
 7 16 -1 1.99 4.31
 -7 -16 1 -1.99 7.03
 -7 -16 1 -4.78 6.85
 -7 -16 1 -4.64 6.27
 6 16 -1 5.93 9.3
 6 16 -1 9.57 7.23
 6 16 -1 3.39 4.65
 6 16 -1 3.55 4.02
 6 16 -1 -2.99 4.77
 -6 -16 1 -3.07 6.7
 -6 -16 1 -0.97 6.77
 5 16 -1 15.91 7.01
 5 16 -1 2.58 4.78
 5 16 -1 -9.21 5.71
 5 16 -1 -0.79 3.73
 5 16 -1 11.09 6.71
 -5 -16 1 8 7.39
 -5 -16 1 7.22 6.41
 4 16 -1 -0.04 5.29
 4 16 -1 0.48 8.03
 4 16 -1 -1.35 4.12
 4 16 -1 -4.84 3.62
 4 16 -1 -0.11 4.18
 4 16 -1 -1.38 4.49
 4 16 -1 5.24 5.04
 -4 -16 1 -5.19 5.68
 -4 -16 1 0 5.51
 3 16 -1 15.16 5.73
 3 16 -1 15.76 9.65
 3 16 -1 16.4 4.49
 3 16 -1 19.73 6.34
 3 16 -1 17.39 5.7
 -3 -16 1 21.31 7.92
 -3 -16 1 25.71 8.44
 -3 -16 1 16.57 7.49
 2 16 -1 -3.94 4.42
 2 16 -1 2.65 4.89
 2 16 -1 -5.76 6.85
 2 16 -1 6.04 4.71
 2 16 -1 -2.49 3.14
 -2 -16 1 1.64 6.87
 -2 -16 1 -0.44 6.1
 -2 -16 1 -2.81 6.06
 1 16 -1 16.63 6.24
 1 16 -1 13.64 5.55
 1 16 -1 11.08 9.17
 1 16 -1 15.78 5.99
 1 16 -1 15.7 4.42
 -1 -16 1 25.2 7.45
 -1 -16 1 0.74 6.93
 0 16 -1 3.54 4.18
 0 16 -1 -7.4 5.18
 0 16 -1 -0.34 4.92
 0 16 -1 6.57 5.67
 0 16 -1 -1.58 5.02
 0 -16 1 1.55 6.69
 0 -16 1 3.93 7.21
 -1 16 -1 -2.54 5.31
 -1 16 -1 6.39 4.96
 -1 16 -1 2.79 10.11
 -1 16 -1 -10.55 6.66
 -1 16 -1 -6.37 5.75
 -1 16 -1 1.37 6.67
 1 -16 1 7.55 7.59
 1 -16 1 2.04 7.38
 -2 16 -1 0.73 5.43
 -2 16 -1 -1.09 11.05
 -2 16 -1 7.52 7.37
 -2 16 -1 -20.24 7.05
 -2 16 -1 10.26 5.86
 -2 16 -1 -10.28 5.6
 2 -16 1 9.21 10.02
 2 -16 1 3.6 7.89
 2 -16 1 -4.92 7.28
 2 -16 1 14.33 11.01
 2 -16 1 5.5 5.14
 -3 16 -1 -1.74 7.09
 -3 16 -1 21.06 15.62
 -3 16 -1 -25.34 7.89
 -3 16 -1 11.57 6.99
 -3 16 -1 -8.08 6
 -3 16 -1 0.96 6.32
 3 -16 1 -3.48 5.79
 3 -16 1 10.32 11.12
 3 -16 1 3.14 8.58
 3 -16 1 -4.78 8.41
 -4 16 -1 -10.95 6.46
 -4 16 -1 -3.82 6.65
 -4 16 -1 4.51 10.38
 -4 16 -1 -0.8 13.6
 4 -16 1 3.72 9.6
 4 -16 1 12.86 14.24
 4 -16 1 -6.92 6.2
 4 -16 1 -5.77 8.65
 -10 -15 1 3.28 10.38
 9 15 -1 8.88 10.08
 9 15 -1 -6.55 6.99
 9 15 -1 2.3 7.26
 9 15 -1 15.81 5.82
 9 15 -1 11.12 9.38
 -9 -15 1 -2.57 14.03
 -9 -15 1 -1.89 7.33
 8 15 -1 -5.23 6.09
 8 15 -1 1.09 8.2
 8 15 -1 8.47 12.17
 8 15 -1 -0.07 6.97
 8 15 -1 1.03 5.78
 -8 -15 1 -3.26 7.58
 -8 -15 1 -12.98 6.07
 -8 -15 1 5.84 7.54
 7 15 -1 6.05 6.98
 7 15 -1 -13.91 5.54
 7 15 -1 6 4.33
 7 15 -1 -0.33 5.35
 7 15 -1 12.06 10.59
 -7 -15 1 -7.17 5.11
 -7 -15 1 4.21 6.52
 -7 -15 1 3.49 7.84
 6 15 -1 11.22 6.71
 6 15 -1 11.89 4.21
 6 15 -1 1.78 5.12
 6 15 -1 11.24 5.79
 6 15 -1 1.29 8.71
 6 15 -1 4.86 5.59
 6 15 -1 4.04 6.23
 -6 -15 1 7.65 6.46
 -6 -15 1 -3.74 4.49
 -6 -15 1 -1.66 6.81
 5 15 -1 -7.45 4.03
 5 15 -1 0.2 3.4
 5 15 -1 7.61 5.77
 5 15 -1 5.18 7.81
 5 15 -1 -10.97 4.68
 -5 -15 1 7.29 6.23
 -5 -15 1 0.57 4.39
 -5 -15 1 0.15 5.96
 4 15 -1 17.47 6.54
 4 15 -1 19.9 4.64
 4 15 -1 21.85 5.8
 4 15 -1 30.87 5.74
 4 15 -1 6.38 5.97
 4 15 -1 28.59 5.8
 -4 -15 1 19.58 7.1
 -4 -15 1 17.71 7.6
 3 15 -1 3.69 4.68
 3 15 -1 7.84 4.53
 3 15 -1 1.82 4.4
 3 15 -1 3.29 5.23
 3 15 -1 -0.82 3.27
 -3 -15 1 6.78 6.02
 -3 -15 1 3.67 6.09
 -3 -15 1 10.91 6.35
 2 15 -1 4.48 4.46
 2 15 -1 0.83 3.01
 2 15 -1 0.99 4.15
 2 15 -1 -2.47 4.03
 2 15 -1 -4.96 4.8
 -2 -15 1 9.38 5.75
 -2 -15 1 -4.27 4.68
 -2 -15 1 -0.08 6.23
 1 15 -1 10.63 6.45
 1 15 -1 -5.04 4.34
 1 15 -1 9.74 7.79
 1 15 -1 5.98 3.66
 1 15 -1 0.94 4.33
 1 15 -1 2.17 4.62
 1 15 -1 9.52 4.84
 -1 -15 1 8.25 5.57
 -1 -15 1 11.33 6.36
 -1 -15 1 3.91 6.84
 0 15 -1 29.7 7.8
 0 15 -1 24.03 6.45
 0 15 -1 22.8 6.7
 0 15 -1 21.76 5.86
 0 15 -1 33.71 7.88
 0 15 -1 33.12 5.6
 0 15 -1 18.39 9.44
 0 -15 1 26.05 7.66
 0 -15 1 2.46 6.74
 0 -15 1 27.84 7.83
 -1 15 -1 4.59 7.19
 -1 15 -1 9.77 5.03
 -1 15 -1 13.52 4.88
 -1 15 -1 4.27 9.63
 -1 15 -1 15.75 6.29
 -1 15 -1 13.52 6.85
 -1 15 -1 6.1 5.84
 1 -15 1 4.13 7.28
 1 -15 1 35.39 8.71
 1 -15 1 5.76 7.45
 1 -15 1 17.39 5.14
 -2 15 -1 -6.38 10.31
 -2 15 -1 0.65 4.66
 -2 15 -1 0.91 6.32
 -2 15 -1 -7.11 4.6
 -2 15 -1 -19.58 6.2
 -2 15 -1 3.01 5.68
 2 -15 1 5.55 8.78
 2 -15 1 3.92 7.63
 2 -15 1 0.95 4.85
 2 -15 1 3.7 7.57
 -3 15 -1 4.36 5.62
 -3 15 -1 9.43 8.01
 -3 15 -1 19.66 6.91
 -3 15 -1 6.35 7.91
 -3 15 -1 0.25 11.27
 -3 15 -1 15.03 7.25
 3 -15 1 20.19 9.5
 3 -15 1 18.73 10.32
 3 -15 1 18.24 6.57
 3 -15 1 5.97 7.93
 -4 15 -1 -4.93 9.48
 -4 15 -1 2.56 8.54
 -4 15 -1 14.82 6.96
 -4 15 -1 16.02 15.65
 -4 15 -1 0.8 6.1
 -4 15 -1 9.88 7.27
 4 -15 1 24.53 9.85
 4 -15 1 17.03 9.12
 4 -15 1 2.72 6.65
 4 -15 1 35.15 13.32
 4 -15 1 27.78 15.25
 -5 15 -1 -4.43 7.82
 -5 15 -1 -1.36 9.37
 -5 15 -1 8.43 8.68
 -5 15 -1 15.84 16.04
 5 -15 1 5.83 9.56
 5 -15 1 8.83 11.62
 5 -15 1 8.04 9.93
 5 -15 1 -2.67 6.5
 10 14 -1 8.71 6.36
 10 14 -1 20.81 8.3
 10 14 -1 7.5 5.38
 10 14 -1 -4.5 8.33
 -10 -14 1 -12.25 10.2
 -10 -14 1 0.09 9.4
 -10 -14 1 -2.74 6.92
 9 14 -1 31.3 8.57
 9 14 -1 13.45 8.74
 9 14 -1 7.22 17.21
 9 14 -1 13.31 9.72
 9 14 -1 20.19 6.78
 9 14 -1 20.65 6
 -9 -14 1 8.04 7.39
 -9 -14 1 1.16 10.48
 -9 -14 1 9.75 8.5
 8 14 -1 10.71 7.01
 8 14 -1 9.49 8.19
 8 14 -1 27.91 13.33
 8 14 -1 15.82 5.12
 8 14 -1 15.23 7.08
 8 14 -1 19.56 6.52
 -8 -14 1 -7.42 8.1
 -8 -14 1 -3.51 7.13
 -8 -14 1 14.39 7.39
 7 14 -1 26.11 6.7
 7 14 -1 30.31 7.88
 7 14 -1 29.36 11.29
 7 14 -1 23.13 8.37
 7 14 -1 22.42 5.42
 7 14 -1 21.52 6.94
 -7 -14 1 9.2 7.39
 -7 -14 1 23.04 8.93
 -7 -14 1 15.63 6.7
 -7 -14 1 15.92 7.32
 6 14 -1 8.98 6.79
 6 14 -1 11.67 6.56
 6 14 -1 10.88 5.34
 6 14 -1 21.59 6.5
 6 14 -1 17.9 9.49
 6 14 -1 16.45 5.92
 6 14 -1 15.31 4.41
 6 14 -1 12.31 6.52
 -6 -14 1 20.08 8.14
 -6 -14 1 7.77 6.19
 -6 -14 1 7.48 5.21
 -6 -14 1 7.59 9.56
 5 14 -1 13.17 5.26
 5 14 -1 10.59 4.82
 5 14 -1 11.21 5.73
 5 14 -1 14.26 4.22
 5 14 -1 13.36 8.24
 5 14 -1 11.39 5.07
 5 14 -1 8.61 5.7
 5 14 -1 0.42 5.02
 -5 -14 1 3.31 5.9
 -5 -14 1 11.61 6.6
 -5 -14 1 5.55 4.3
 -5 -14 1 21.5 7.26
 4 14 -1 6.75 6.48
 4 14 -1 -1.67 4.44
 4 14 -1 8.24 4.09
 4 14 -1 7.22 5.35
 4 14 -1 1.1 3.21
 4 14 -1 -6.38 3.93
 -4 -14 1 -1.67 5.08
 -4 -14 1 2.99 4.2
 -4 -14 1 1.31 5.34
 3 14 -1 45.85 8.47
 3 14 -1 62.77 8.67
 3 14 -1 58.07 7.36
 3 14 -1 59.87 9.24
 3 14 -1 56.12 7.62
 3 14 -1 72.39 11.06
 3 14 -1 87.22 9.6
 -3 -14 1 67.37 8.47
 -3 -14 1 76.46 9.92
 -3 -14 1 59.81 10.08
 -3 -14 1 44.92 10.26
 2 14 -1 1.21 4.66
 2 14 -1 -1.63 3.84
 2 14 -1 1.4 3.78
 2 14 -1 -7.71 3.34
 2 14 -1 1.31 2.95
 2 14 -1 -5.68 5.56
 -2 -14 1 -1.28 5.54
 -2 -14 1 7.68 5.22
 -2 -14 1 -0.01 4.47
 1 14 -1 12.06 4.93
 1 14 -1 8.79 4.44
 1 14 -1 9.09 4.97
 1 14 -1 11.53 4.66
 1 14 -1 18.6 6.42
 1 14 -1 6.51 3.31
 1 14 -1 10.2 7.19
 -1 -14 1 4.79 4.73
 -1 -14 1 7.73 5.44
 -1 -14 1 6.2 6.45
 -1 -14 1 7.97 6.05
 0 14 -1 47.22 7.09
 0 14 -1 48.78 7.91
 0 14 -1 45.17 10.63
 0 14 -1 45.37 6.4
 0 14 -1 40.18 8.4
 0 -14 1 26.14 8.92
 0 -14 1 103.69 17.45
 -1 14 -1 2.32 3.7
 -1 14 -1 -2.1 4.38
 -1 14 -1 -0.32 4.68
 -1 14 -1 6.65 8.37
 -1 14 -1 -6.19 5.53
 -1 14 -1 -1.95 3.47
 -1 14 -1 1.12 5.46
 1 -14 1 -8.66 6.78
 1 -14 1 -5.13 5.35
 1 -14 1 -3.46 4.45
 1 -14 1 -4.61 5.67
 -2 14 -1 55.23 11.19
 -2 14 -1 48.8 9.68
 -2 14 -1 58.75 13.8
 -2 14 -1 73.68 9.56
 -2 14 -1 55.14 10.35
 -2 14 -1 69.55 9.36
 -2 14 -1 46.55 8.23
 2 -14 1 47.34 11.02
 2 -14 1 69.71 9.26
 2 -14 1 66.18 11.85
 2 -14 1 83.48 11.98
 2 -14 1 68.41 11.62
 -3 14 -1 -5 9.94
 -3 14 -1 -5.25 4.47
 -3 14 -1 1.63 5.48
 -3 14 -1 -2.27 4.67
 -3 14 -1 -6.46 6.29
 -3 14 -1 -0.56 6.29
 3 -14 1 7.53 8.71
 3 -14 1 -7 7.27
 3 -14 1 -11.92 6.44
 3 -14 1 5.86 5.71
 3 -14 1 -1.84 8.6
 -4 14 -1 25.65 13.18
 -4 14 -1 15.02 8.32
 -4 14 -1 27.95 11.58
 -4 14 -1 11.54 8.6
 -4 14 -1 12.88 6.75
 -4 14 -1 4.1 7.07
 4 -14 1 9.44 6.16
 4 -14 1 29.05 11.07
 4 -14 1 25.34 11.64
 4 -14 1 44.52 10.57
 4 -14 1 28.42 9.24
 -5 14 -1 6.49 9.83
 -5 14 -1 15.32 8.33
 -5 14 -1 -2.86 8.08
 -5 14 -1 -4.02 12.95
 -5 14 -1 12.48 7.51
 -5 14 -1 11.34 7.71
 5 -14 1 33.42 10.85
 5 -14 1 19.59 14.18
 5 -14 1 19.62 12.88
 5 -14 1 8.51 6.92
 5 -14 1 26.11 11
 -6 14 -1 -0.79 7.73
 -6 14 -1 2.68 15.33
 -6 14 -1 12.97 10.73
 6 -14 1 -12.02 6.36
 6 -14 1 -9.74 7.64
 6 -14 1 5.53 10.19
 11 13 -1 22.48 9.46
 11 13 -1 7.12 6.3
 11 13 -1 20.78 7.54
 -11 -13 1 12.87 10.94
 -11 -13 1 -0.16 7.71
 -11 -13 1 20.49 13.11
 10 13 -1 6.97 10.8
 10 13 -1 7.78 6.55
 10 13 -1 9.57 8.13
 10 13 -1 40.04 9.32
 10 13 -1 12.49 6.14
 -10 -13 1 7.25 6.85
 -10 -13 1 4.34 9.37
 -10 -13 1 -2.44 8.94
 -10 -13 1 3.08 11.1
 9 13 -1 27.47 9.69
 9 13 -1 30.04 7.46
 9 13 -1 35.66 8.86
 9 13 -1 19.8 6.12
 9 13 -1 30.4 15.35
 -9 -13 1 16.23 7.63
 -9 -13 1 22.95 9.79
 -9 -13 1 1.26 8.29
 -9 -13 1 28.41 11.01
 8 13 -1 6.5 5.04
 8 13 -1 2.32 10.09
 8 13 -1 4.3 6.16
 8 13 -1 6.23 6.55
 8 13 -1 13.24 8.13
 8 13 -1 9.96 5.54
 -8 -13 1 12.81 8.3
 -8 -13 1 -2.64 8.11
 -8 -13 1 3.2 5.9
 7 13 -1 28.51 7.45
 7 13 -1 38.71 9.12
 7 13 -1 24.76 10.85
 7 13 -1 30.96 6.05
 7 13 -1 27.99 7.97
 7 13 -1 36.62 7.22
 -7 -13 1 40.11 10.26
 -7 -13 1 26.91 8.53
 -7 -13 1 21.65 7.35
 6 13 -1 5.49 3.84
 6 13 -1 1.71 4.87
 6 13 -1 2.3 7.97
 6 13 -1 10.39 5.77
 6 13 -1 4.47 5.74
 6 13 -1 6.85 5.68
 6 13 -1 6.03 4.93
 6 13 -1 6.79 5.19
 -6 -13 1 5.27 4.75
 -6 -13 1 -1.62 4.2
 -6 -13 1 4.71 6.59
 -6 -13 1 -1.05 5.48
 -6 -13 1 7.66 5.69
 -6 -13 1 14.68 7.2
 5 13 -1 -2.65 4.58
 5 13 -1 3.94 3.55
 5 13 -1 4.71 5.22
 5 13 -1 -0.49 4.08
 5 13 -1 -5.65 4.49
 5 13 -1 -2.27 6.4
 5 13 -1 2.13 4.79
 5 13 -1 5.26 4.47
 -5 -13 1 2.02 5.53
 -5 -13 1 -2.89 3.69
 -5 -13 1 1.88 5.36
 -5 -13 1 -1.14 3.52
 -5 -13 1 -4.44 5
 4 13 -1 5.34 4.96
 4 13 -1 8.76 4.26
 4 13 -1 7.72 5.03
 4 13 -1 22.19 4.94
 4 13 -1 13.99 7
 4 13 -1 12.46 3.7
 4 13 -1 9.63 4.35
 -4 -13 1 17.12 4.35
 -4 -13 1 2.63 5.51
 -4 -13 1 9.71 3.98
 -4 -13 1 2.08 5.73
 3 13 -1 23.67 4.63
 3 13 -1 10.99 3.48
 3 13 -1 21.22 4.72
 3 13 -1 6.88 5.95
 3 13 -1 8.64 6.04
 3 13 -1 14.22 4.87
 3 13 -1 9.51 3.86
 3 13 -1 6.59 4.69
 -3 -13 1 12.01 5.24
 -3 -13 1 8.22 4.19
 -3 -13 1 16.55 6.11
 -3 -13 1 13.51 4.33
 -3 -13 1 5.23 5.49
 2 13 -1 -3.6 3.83
 2 13 -1 6.1 3.86
 2 13 -1 3.9 3.87
 2 13 -1 0.92 5.97
 2 13 -1 3.71 5.21
 2 13 -1 7.03 4.07
 -2 -13 1 3.51 4.36
 -2 -13 1 3.75 4.34
 -2 -13 1 -1.95 4.85
 -2 -13 1 7.12 3.45
 -2 -13 1 8.06 4.87
 1 13 -1 -4.91 3.76
 1 13 -1 4.13 3.83
 1 13 -1 0.93 2.59
 1 13 -1 3.85 3.97
 1 13 -1 4.93 5.38
 1 13 -1 6.03 3.69
 1 13 -1 -2.7 5.47
 -1 -13 1 2.78 4.51
 -1 -13 1 -2 5.33
 -1 -13 1 2.96 4.92
 -1 -13 1 7.27 3.21
 -1 -13 1 -8.8 3.85
 0 13 -1 -0.81 6.24
 0 13 -1 7.29 4.51
 0 13 -1 7.76 3.66
 0 13 -1 2.62 4.64
 0 13 -1 6.69 5.31
 0 13 -1 5.66 4.17
 0 13 -1 6.78 3.09
 0 -13 1 4.42 5.21
 0 -13 1 4.56 5.91
 0 -13 1 6.23 3.7
 0 -13 1 6.97 5.22
 -1 13 -1 25.05 7.16
 -1 13 -1 26.33 6.22
 -1 13 -1 26.87 9.43
 -1 13 -1 21.77 6.68
 -1 13 -1 24.83 5.05
 -1 13 -1 29.17 5.96
 -1 13 -1 20.69 4.89
 1 -13 1 36.77 6.15
 1 -13 1 19.19 8.11
 1 -13 1 14.22 6.87
 1 -13 1 25.11 5.81
 1 -13 1 30.5 7.55
 1 -13 1 40.8 12.11
 -2 13 -1 -1.85 4.89
 -2 13 -1 1.92 9.09
 -2 13 -1 -1.48 5.9
 -2 13 -1 0.32 3.54
 -2 13 -1 3.06 8.27
 -2 13 -1 3.41 4.22
 -2 13 -1 1.39 4.05
 2 -13 1 11.41 6.34
 2 -13 1 -3.48 3.93
 2 -13 1 2.12 6.74
 2 -13 1 5.33 6.04
 2 -13 1 2.24 6.61
 -3 13 -1 3.99 5.89
 -3 13 -1 -3.63 4.22
 -3 13 -1 -2.45 5.19
 -3 13 -1 11.65 10.05
 -3 13 -1 -5.31 5.53
 -3 13 -1 -2.33 4.25
 -3 13 -1 0.61 4.03
 3 -13 1 12.87 8.48
 3 -13 1 -2.22 7.18
 3 -13 1 1.24 4.83
 3 -13 1 -0.76 6.43
 3 -13 1 2.62 6.33
 -4 13 -1 -3.18 4.79
 -4 13 -1 -8.86 4.99
 -4 13 -1 -6.32 9.79
 -4 13 -1 5.97 7.68
 -4 13 -1 8.14 7.63
 -4 13 -1 0.05 7.07
 4 -13 1 -0.65 7.02
 4 -13 1 0.21 4.87
 4 -13 1 5.45 6.87
 4 -13 1 6.17 9.07
 4 -13 1 0.49 9.17
 -5 13 -1 10.67 6.89
 -5 13 -1 0.12 8.48
 -5 13 -1 5.31 6.89
 -5 13 -1 0.33 6.13
 -5 13 -1 -3.34 12.11
 -5 13 -1 -1.15 6.97
 5 -13 1 5.29 6.01
 5 -13 1 2.27 10.92
 5 -13 1 -4.21 7.8
 5 -13 1 8.47 7.98
 5 -13 1 4.08 11.4
 -6 13 -1 4.62 11.14
 -6 13 -1 19.95 15.76
 -6 13 -1 15.29 8.04
 -6 13 -1 6.88 8.05
 -6 13 -1 6.89 9.38
 -6 13 -1 15.81 8.63
 6 -13 1 6.35 8.57
 6 -13 1 4.37 6.26
 6 -13 1 28.08 13.78
 6 -13 1 15.22 9.98
 6 -13 1 26.39 19.54
 -7 13 -1 -3.15 14.24
 -7 13 -1 1.96 8.42
 7 -13 1 -2.12 9.55
 7 -13 1 -1.37 8.26
 7 -13 1 13.03 14.02
 11 12 -1 -8.65 7.34
 11 12 -1 4.84 6.07
 11 12 -1 18.18 10.77
 -11 -12 1 8.01 5.85
 -11 -12 1 2.09 10
 -11 -12 1 19.73 12.93
 10 12 -1 5.86 9.84
 10 12 -1 6.94 7.46
 10 12 -1 6.65 14.53
 10 12 -1 10.67 6.04
 10 12 -1 7.49 6.43
 10 12 -1 3.12 7.9
 -10 -12 1 10.26 9.41
 -10 -12 1 6.76 6.3
 -10 -12 1 11.86 12.09
 -10 -12 1 14.17 8.46
 9 12 -1 34.83 14.47
 9 12 -1 38.07 8.97
 9 12 -1 34.32 8.84
 9 12 -1 24.18 10.52
 9 12 -1 36.17 9
 9 12 -1 47.25 8.82
 -9 -12 1 31.18 11.38
 -9 -12 1 32.61 9.08
 -9 -12 1 20.19 9.41
 -9 -12 1 42.41 8.75
 8 12 -1 -0.01 5
 8 12 -1 3.08 6.16
 8 12 -1 3.12 9.21
 8 12 -1 2.31 9.39
 8 12 -1 -2.88 4.05
 -8 -12 1 -0.49 6.58
 -8 -12 1 -17.51 5.63
 -8 -12 1 -5.94 8.09
 -8 -12 1 2.52 5.58
 7 12 -1 18.43 6.87
 7 12 -1 20.83 6.25
 7 12 -1 13.98 7.26
 7 12 -1 16.16 9.97
 7 12 -1 27.61 7.12
 7 12 -1 22.28 6.68
 7 12 -1 22.92 5.46
 -7 -12 1 14 6.63
 -7 -12 1 29.82 8.67
 -7 -12 1 12.18 6.16
 -7 -12 1 10.52 7.71
 6 12 -1 25.69 8.94
 6 12 -1 28.69 6.67
 6 12 -1 32.74 6.36
 6 12 -1 10.92 6.42
 6 12 -1 23.86 6.19
 6 12 -1 22.22 5.09
 6 12 -1 31.22 7.23
 6 12 -1 33.24 6.83
 -6 -12 1 22.07 7.18
 -6 -12 1 28.71 7.71
 -6 -12 1 18.36 5.83
 -6 -12 1 23.98 7.37
 -6 -12 1 43.03 9.09
 5 12 -1 1.01 4.52
 5 12 -1 -1.05 3.94
 5 12 -1 2.76 3.43
 5 12 -1 4.75 4.82
 5 12 -1 5.66 4.16
 5 12 -1 -3.24 6.08
 5 12 -1 4.38 4.25
 5 12 -1 -0.36 4.02
 -5 -12 1 5.46 4.76
 -5 -12 1 -1.6 3.3
 -5 -12 1 1.78 3.63
 -5 -12 1 6.31 5.14
 -5 -12 1 -6.76 3.92
 -5 -12 1 2.18 5.56
 4 12 -1 3.52 3.82
 4 12 -1 -4.2 2.62
 4 12 -1 -2.43 4.08
 4 12 -1 3.24 5.94
 4 12 -1 -2.29 3.49
 4 12 -1 -0.02 4.19
 4 12 -1 -1.5 3.3
 4 12 -1 -1.57 3.92
 -4 -12 1 -1.16 4.72
 -4 -12 1 1.59 3.83
 -4 -12 1 -2.56 4.38
 -4 -12 1 1.41 3.14
 -4 -12 1 -3 2.81
 3 12 -1 57.47 8.56
 3 12 -1 59.26 6.77
 3 12 -1 41.04 7.57
 3 12 -1 69.01 7.55
 3 12 -1 56.91 9.49
 3 12 -1 52.99 7
 -3 -12 1 51.5 10.77
 -3 -12 1 50.95 8.34
 -3 -12 1 46.83 9.3
 -3 -12 1 63.86 8.52
 -3 -12 1 60.9 7.18
 2 12 -1 9.49 3.99
 2 12 -1 -0.92 4.97
 2 12 -1 10.77 4.41
 2 12 -1 8.42 3.93
 2 12 -1 8.98 4.08
 2 12 -1 7.15 5.09
 2 12 -1 9.04 2.98
 2 12 -1 9.69 3.31
 -2 -12 1 9.12 3.76
 -2 -12 1 3.67 5.27
 -2 -12 1 0.55 7.81
 -2 -12 1 13.58 3.68
 -2 -12 1 11.26 4.69
 1 12 -1 11.8 4.26
 1 12 -1 14.88 3.24
 1 12 -1 8.13 4.26
 1 12 -1 8.09 5.33
 1 12 -1 14.12 4.38
 1 12 -1 3.01 5.08
 1 12 -1 11.41 3.71
 -1 -12 1 24 9.95
 -1 -12 1 9.48 5.2
 -1 -12 1 13.62 9.31
 -1 -12 1 13.39 4.49
 -1 -12 1 15.24 3.49
 0 12 -1 -2.54 4.74
 0 12 -1 2.17 3.74
 0 12 -1 -1.54 3.43
 0 12 -1 2.24 5.88
 0 12 -1 -0.78 3.64
 0 12 -1 -1.26 2.78
 0 -12 1 6.63 2.94
 0 -12 1 10.82 5.93
 0 -12 1 -3.94 4.19
 0 -12 1 2.75 4.67
 0 -12 1 -0.49 3.31
 -1 12 -1 3.9 4.87
 -1 12 -1 0.82 2.92
 -1 12 -1 -1.46 6.81
 -1 12 -1 1.31 3.57
 -1 12 -1 1.19 4.12
 -1 12 -1 3.03 4.56
 -1 12 -1 0.5 2.87
 1 -12 1 0.16 3
 1 -12 1 -2.26 4.97
 1 -12 1 6.04 5.36
 1 -12 1 -1.18 4
 1 -12 1 8.16 4.02
 1 -12 1 -3.16 4.94
 1 -12 1 3.38 5.14
 -2 12 -1 2.67 3.97
 -2 12 -1 0.64 3.33
 -2 12 -1 1.84 4.83
 -2 12 -1 5.91 7.74
 -2 12 -1 -5.08 4.3
 -2 12 -1 2.97 3.34
 -2 12 -1 -4.98 3.91
 2 -12 1 -4.26 3.8
 2 -12 1 7.46 5.9
 2 -12 1 -10.98 6.09
 2 -12 1 1.07 3.65
 2 -12 1 4.08 5.75
 2 -12 1 -1.64 5.9
 -3 12 -1 -0.19 8.01
 -3 12 -1 0.05 5.28
 -3 12 -1 2.11 4.28
 -3 12 -1 1.46 4.34
 -3 12 -1 -3.16 5.18
 -3 12 -1 -2.89 4.84
 3 -12 1 6.48 7.36
 3 -12 1 -6.94 3.94
 3 -12 1 -9.95 5.13
 3 -12 1 -5.13 5.43
 3 -12 1 -0.42 6.85
 -4 12 -1 25 8.79
 -4 12 -1 23.19 6.29
 -4 12 -1 45.98 8.19
 -4 12 -1 31.39 7.89
 -4 12 -1 39.39 9.11
 -4 12 -1 18.7 6.6
 4 -12 1 40.64 10.7
 4 -12 1 31.97 9.64
 4 -12 1 37 8.3
 4 -12 1 35.15 6.73
 4 -12 1 33.94 8.96
 -5 12 -1 0.99 7.08
 -5 12 -1 1.56 6.01
 -5 12 -1 -7.73 5.42
 -5 12 -1 -11.4 10.09
 -5 12 -1 -4.93 5.15
 -5 12 -1 0.59 7.98
 5 -12 1 -0.26 8.91
 5 -12 1 -0.96 7.71
 5 -12 1 1.03 9.24
 5 -12 1 -3.75 4.89
 5 -12 1 -4.2 6.61
 -6 12 -1 7.83 8.95
 -6 12 -1 8.59 7.84
 -6 12 -1 21.7 8.81
 -6 12 -1 13.4 7.57
 -6 12 -1 23.18 11.04
 -6 12 -1 5.64 13.18
 6 -12 1 18.89 9.36
 6 -12 1 21.26 8.57
 6 -12 1 17.38 12.23
 6 -12 1 16.82 6.83
 6 -12 1 9.83 6.61
 -7 12 -1 5.17 14.7
 -7 12 -1 12.35 9.27
 -7 12 -1 10.69 10.34
 -7 12 -1 19.04 8.62
 -7 12 -1 2.37 8.92
 7 -12 1 0.52 5.94
 7 -12 1 24.22 5.63
 7 -12 1 12.01 13.69
 7 -12 1 16.97 14.02
 7 -12 1 1.45 8.78
 7 -12 1 -2.92 7.85
 -8 12 -1 7.98 11.73
 -8 12 -1 16.22 9.35
 -8 12 -1 -0.03 17.22
 -8 12 -1 1.11 9.64
 8 -12 1 7.35 8.39
 8 -12 1 17.49 6.55
 8 -12 1 -2.89 6.67
 8 -12 1 -2.99 9.82
 8 -12 1 12.8 17.93
 -12 -11 1 5.84 11.02
 11 11 -1 9.62 8.1
 11 11 -1 -10.07 14.04
 11 11 -1 0 19.34
 11 11 -1 4.11 6.31
 11 11 -1 6.16 7.37
 11 11 -1 0.48 7.46
 -11 -11 1 3.37 5.43
 -11 -11 1 28.82 12.56
 -11 -11 1 -0.65 6.46
 -11 -11 1 -0.8 9.49
 -11 -11 1 33.31 9.11
 -11 -11 1 -14.98 5.83
 10 11 -1 -4.6 12.81
 10 11 -1 9.89 7.75
 10 11 -1 -3.33 5.1
 10 11 -1 0.91 7.01
 10 11 -1 7.83 10.1
 10 11 -1 10.15 6.83
 -10 -11 1 13.55 10.75
 -10 -11 1 8.28 8.43
 -10 -11 1 1.32 5.46
 -10 -11 1 -11.56 5.12
 -10 -11 1 7.08 9.07
 9 11 -1 5.43 8.08
 9 11 -1 4.9 11.57
 9 11 -1 16.98 6.84
 9 11 -1 9.28 7.34
 9 11 -1 6.84 6.53
 9 11 -1 10.89 7.55
 -9 -11 1 2.57 5.26
 -9 -11 1 1.58 4.38
 -9 -11 1 3.83 3.58
 -9 -11 1 5.5 8.26
 -9 -11 1 24.35 10.37
 8 11 -1 0.9 6.43
 8 11 -1 -3.21 5.03
 8 11 -1 8.1 4.7
 8 11 -1 6.04 10.4
 8 11 -1 -2.22 5.2
 8 11 -1 -2.76 10.18
 -8 -11 1 -3.32 7.87
 -8 -11 1 4.49 6.2
 -8 -11 1 -5.32 6.18
 -8 -11 1 -3.46 5.07
 7 11 -1 6.67 4.13
 7 11 -1 13.48 6.2
 7 11 -1 10.43 6.25
 7 11 -1 21.56 9.27
 7 11 -1 7.25 7.41
 7 11 -1 3.43 5.2
 -7 -11 1 16.69 8.23
 -7 -11 1 7.27 5.87
 -7 -11 1 3.85 6.86
 -7 -11 1 19.91 6.34
 6 11 -1 3.11 4.95
 6 11 -1 6.07 4.35
 6 11 -1 -5.78 4.04
 6 11 -1 0.52 5.2
 6 11 -1 -1.85 4.33
 6 11 -1 -0.43 3.56
 6 11 -1 1.12 6.83
 6 11 -1 7.25 4.72
 -6 -11 1 -2.46 4.56
 -6 -11 1 0.25 4.45
 -6 -11 1 -1.05 6.02
 -6 -11 1 -2.37 3.55
 -6 -11 1 -1.34 6.27
 -6 -11 1 10.54 6.38
 5 11 -1 -2.28 3.63
 5 11 -1 9.52 4.79
 5 11 -1 -5.8 4.05
 5 11 -1 0.63 4.09
 5 11 -1 0.15 6.24
 5 11 -1 1.15 3
 5 11 -1 -0.53 3.04
 5 11 -1 9.44 4.53
 5 11 -1 0.76 3.59
 -5 -11 1 3.21 3.79
 -5 -11 1 -4.3 4.71
 -5 -11 1 4.62 4.17
 -5 -11 1 3.92 4.96
 -5 -11 1 2.99 3.76
 -5 -11 1 -3.53 3.78
 -5 -11 1 -2.77 4.64
 4 11 -1 66.47 7.59
 4 11 -1 56.38 8.85
 4 11 -1 77.03 8.28
 4 11 -1 82.47 11.18
 4 11 -1 56.59 7.56
 4 11 -1 43.72 7.9
 4 11 -1 64.48 8.14
 4 11 -1 80.38 8.71
 -4 -11 1 43.7 7.56
 -4 -11 1 70.53 10.41
 -4 -11 1 69.55 7.41
 -4 -11 1 42.24 7.31
 -4 -11 1 41.28 7.96
 -4 -11 1 51.27 8.77
 -4 -11 1 73.97 8.12
 3 11 -1 -1.64 3.47
 3 11 -1 0.32 2.53
 3 11 -1 -0.22 2.94
 3 11 -1 -5.08 4.39
 3 11 -1 -7.09 3.31
 3 11 -1 -2.87 3.21
 3 11 -1 -4.17 2.87
 3 11 -1 0.23 4
 -3 -11 1 1.73 4.12
 -3 -11 1 -0.87 2.64
 -3 -11 1 1.19 3.54
 -3 -11 1 -2.85 4.1
 -3 -11 1 1.3 3.06
 -3 -11 1 -1.52 2.55
 2 11 -1 -0.49 2.3
 2 11 -1 0.38 2.34
 2 11 -1 -1.37 3.16
 2 11 -1 6.59 3.37
 2 11 -1 2.96 5.13
 2 11 -1 0.97 3.11
 2 11 -1 7.68 5.35
 2 11 -1 -1.19 2.65
 2 11 -1 -4.41 4.24
 -2 -11 1 5.41 4.7
 -2 -11 1 3.46 3.39
 -2 -11 1 -4.56 3.4
 -2 -11 1 1.51 2.88
 -2 -11 1 -0.8 2.88
 1 11 -1 11.63 3.93
 1 11 -1 10.37 2.86
 1 11 -1 15.77 4.4
 1 11 -1 6.81 5.42
 1 11 -1 4.76 3.27
 1 11 -1 14.39 5.15
 -1 -11 1 20.88 4.79
 -1 -11 1 8.28 3.1
 -1 -11 1 0.19 4.5
 -1 -11 1 15.81 5.21
 -1 -11 1 7.71 3.9
 0 11 -1 105.72 12.17
 0 11 -1 106.4 11.22
 0 11 -1 94.55 10.94
 0 11 -1 105.07 10.57
 0 11 -1 102.23 10.06
 0 11 -1 94.37 9.66
 0 11 -1 94.86 10.98
 0 -11 1 96.73 11.01
 0 -11 1 96.49 11.76
 0 -11 1 83.9 12.68
 0 -11 1 93.41 10.43
 0 -11 1 108.88 11.34
 0 -11 1 101.56 10.22
 0 -11 1 85.75 9.84
 0 -11 1 93.18 10.84
 -1 11 -1 117.83 12.64
 -1 11 -1 121.53 11.83
 -1 11 -1 123.13 13.35
 -1 11 -1 122.11 14.69
 -1 11 -1 129.43 13.26
 -1 11 -1 112.02 12.79
 -1 11 -1 130.19 12.31
 1 -11 1 106.92 11.68
 1 -11 1 120.91 12.97
 1 -11 1 107.22 11.74
 1 -11 1 98.84 14.44
 1 -11 1 117.61 13.19
 1 -11 1 102.66 12.85
 1 -11 1 139.21 12.54
 -2 11 -1 90.32 10.43
 -2 11 -1 66.11 12.21
 -2 11 -1 56.78 8.18
 -2 11 -1 68.41 8.75
 -2 11 -1 80.01 9.96
 -2 11 -1 64.07 10.37
 -2 11 -1 71.97 8.59
 2 -11 1 62.73 7.94
 2 -11 1 73.32 8.52
 2 -11 1 58.37 8.13
 2 -11 1 66.45 10.15
 2 -11 1 58.1 13.46
 2 -11 1 79.09 10.4
 2 -11 1 57.81 10.31
 -3 11 -1 -1.92 3.2
 -3 11 -1 2.07 5.24
 -3 11 -1 -4.66 7.46
 -3 11 -1 3.7 5.2
 -3 11 -1 10.63 5
 -3 11 -1 1.08 4
 -3 11 -1 -1.48 4.51
 3 -11 1 15.64 6.6
 3 -11 1 4.99 4.24
 3 -11 1 0.65 6.83
 3 -11 1 5.65 4.97
 3 -11 1 -3.44 5.65
 -4 11 -1 34.92 7.14
 -4 11 -1 34.71 8.71
 -4 11 -1 25.14 6.63
 -4 11 -1 22.87 7.7
 -4 11 -1 22.53 6.65
 -4 11 -1 25.65 11.12
 -4 11 -1 14.73 5.38
 4 -11 1 47.8 11.15
 4 -11 1 27.19 3.92
 4 -11 1 10.47 7.34
 4 -11 1 30.71 6.02
 4 -11 1 26.45 4.11
 4 -11 1 18.47 7.21
 4 -11 1 21.81 8.48
 -5 11 -1 9.61 7.42
 -5 11 -1 4.04 5.65
 -5 11 -1 6.05 7.64
 -5 11 -1 -2.54 5.04
 -5 11 -1 9.93 10.62
 -5 11 -1 15.08 6.69
 5 -11 1 10.98 9.48
 5 -11 1 7.4 3.87
 5 -11 1 23.77 7.86
 5 -11 1 4.65 6.3
 5 -11 1 12.39 5.47
 -6 11 -1 -5.42 6.25
 -6 11 -1 6.27 12.65
 -6 11 -1 4.46 6.08
 -6 11 -1 -9.37 8.1
 -6 11 -1 6.36 8.44
 -6 11 -1 -3.92 6.41
 6 -11 1 9.59 7.94
 6 -11 1 4.49 4.49
 6 -11 1 0.43 5.08
 6 -11 1 6.01 7.02
 6 -11 1 13 9.99
 6 -11 1 7.34 10.88
 -7 11 -1 -10.71 10.57
 -7 11 -1 -1 6.91
 -7 11 -1 -1.92 12.53
 -7 11 -1 11.65 7.92
 -7 11 -1 0.79 7.89
 -7 11 -1 3.13 9.64
 7 -11 1 -7 7.99
 7 -11 1 3.65 5.44
 7 -11 1 7.79 11.79
 7 -11 1 -0.65 7.31
 7 -11 1 -11.05 12.39
 -8 11 -1 12.95 9.12
 -8 11 -1 11.09 9.87
 -8 11 -1 4.54 10.09
 -8 11 -1 11.89 16.63
 -8 11 -1 -7.66 10.57
 8 -11 1 7.52 16.44
 8 -11 1 9.11 9.63
 8 -11 1 4.49 8.16
 8 -11 1 20.33 7.67
 8 -11 1 11.96 15.76
 -9 11 -1 0.83 9.01
 9 -11 1 0.03 9.91
 9 -11 1 10.09 15.66
 12 10 -1 17.61 9.67
 12 10 -1 6.8 8.88
 12 10 -1 16.65 9.96
 12 10 -1 -1.26 8.23
 -12 -10 1 -3.69 10.42
 -12 -10 1 -7.43 8.73
 -12 -10 1 21.59 13.82
 -12 -10 1 42.53 10.73
 11 10 -1 15.18 9.28
 11 10 -1 -7.13 7.79
 11 10 -1 -8.67 16.02
 11 10 -1 8.11 7.29
 11 10 -1 0.86 6.4
 11 10 -1 2.69 11.32
 -11 -10 1 -5.57 6.22
 -11 -10 1 -14.49 7.65
 -11 -10 1 31.55 9.68
 -11 -10 1 -8.8 7.36
 -11 -10 1 19.99 11.98
 -11 -10 1 0.2 4.61
 10 10 -1 11.93 10.37
 10 10 -1 31.1 7.54
 10 10 -1 24.32 9.13
 10 10 -1 33.47 9.17
 10 10 -1 28.66 15.15
 10 10 -1 16.86 8.32
 -10 -10 1 28.77 11.91
 -10 -10 1 21.52 6.26
 -10 -10 1 23.84 6.43
 -10 -10 1 11.63 8.61
 -10 -10 1 31.75 9.19
 -10 -10 1 17.08 7.25
 9 10 -1 1.75 5.83
 9 10 -1 4.5 4.97
 9 10 -1 7.06 7.19
 9 10 -1 9.49 6.1
 9 10 -1 7.22 10.95
 9 10 -1 3.12 7.67
 -9 -10 1 -13.54 4.86
 -9 -10 1 -0.91 5.03
 -9 -10 1 15.28 13.9
 -9 -10 1 -3.46 6.68
 -9 -10 1 11.27 6.95
 -9 -10 1 0.43 4.41
 8 10 -1 18.7 10.33
 8 10 -1 7.17 5.86
 8 10 -1 11.26 6.79
 8 10 -1 2.09 5.29
 8 10 -1 0.6 4.75
 8 10 -1 6.33 6.69
 -8 -10 1 9.1 7.44
 -8 -10 1 4.35 8.71
 -8 -10 1 4.96 3.44
 -8 -10 1 5.07 4.91
 -8 -10 1 5.07 5.09
 7 10 -1 23.24 9.52
 7 10 -1 22.59 7.24
 7 10 -1 5.48 4.76
 7 10 -1 15.66 6.18
 7 10 -1 8.28 6.49
 7 10 -1 19.21 5.16
 7 10 -1 6.98 5.32
 -7 -10 1 5.59 2.72
 -7 -10 1 13.72 5.02
 -7 -10 1 8.86 6.93
 -7 -10 1 9.14 5.58
 -7 -10 1 9.37 3.06
 -7 -10 1 9.61 8.2
 -7 -10 1 9.19 4.66
 -7 -10 1 25.8 7.96
 6 10 -1 132.59 13.37
 6 10 -1 144.09 17.86
 6 10 -1 173.92 14.77
 6 10 -1 165.8 15.79
 6 10 -1 157.6 15.53
 6 10 -1 128.93 15.49
 6 10 -1 162.19 16.05
 6 10 -1 122.26 16
 -6 -10 1 135.44 15.22
 -6 -10 1 167.14 17.26
 -6 -10 1 150.48 15.42
 -6 -10 1 156.82 17.45
 -6 -10 1 122.68 15.34
 -6 -10 1 140.17 16.04
 -6 -10 1 115.43 15.28
 5 10 -1 120.42 13.48
 5 10 -1 140.37 12.53
 5 10 -1 110.4 15.03
 5 10 -1 119.54 11.6
 5 10 -1 103.72 13.55
 5 10 -1 137.6 13.53
 5 10 -1 124.07 13.1
 5 10 -1 139.22 13.02
 5 10 -1 105.76 13.28
 -5 -10 1 112.96 13.64
 -5 -10 1 97.68 13.09
 -5 -10 1 131.4 14.25
 -5 -10 1 93.05 12.87
 -5 -10 1 123.78 13.7
 -5 -10 1 144.6 13.16
 -5 -10 1 141.18 14.05
 4 10 -1 38.13 6.02
 4 10 -1 19.85 6.56
 4 10 -1 30.99 4.58
 4 10 -1 24.68 5.69
 4 10 -1 24.24 4.59
 4 10 -1 36.01 5.76
 4 10 -1 25.07 5.91
 4 10 -1 25.74 5.29
 4 10 -1 29.25 4.99
 -4 -10 1 22.92 6.39
 -4 -10 1 27.38 5.99
 -4 -10 1 36.14 5.22
 -4 -10 1 35.67 5.95
 -4 -10 1 21.04 4.85
 -4 -10 1 23.88 5.74
 -4 -10 1 24.51 5.31
 3 10 -1 99.98 11.06
 3 10 -1 109.49 10.6
 3 10 -1 109.31 10.96
 3 10 -1 90.75 11.16
 3 10 -1 111.62 10.97
 3 10 -1 97.09 10.2
 3 10 -1 103.03 12.09
 3 10 -1 110.8 10.82
 -3 -10 1 115.77 10.67
 -3 -10 1 104.38 10.79
 -3 -10 1 87.66 10.72
 -3 -10 1 104.54 11.79
 -3 -10 1 101.69 12.3
 -3 -10 1 96.4 10.7
 -3 -10 1 112.82 10.41
 2 10 -1 113.41 10.82
 2 10 -1 120.37 11.18
 2 10 -1 93.59 12.14
 2 10 -1 117.12 11.49
 2 10 -1 112.99 11.77
 2 10 -1 133.51 11.34
 -2 -10 1 104.71 11.02
 -2 -10 1 113.82 12.29
 -2 -10 1 124.6 13.37
 -2 -10 1 119.91 11.6
 -2 -10 1 108.94 11.38
 -2 -10 1 109.63 11.31
 -2 -10 1 120.65 11.29
 1 10 -1 3.63 4.67
 1 10 -1 -0.19 1.83
 1 10 -1 0.67 2.28
 1 10 -1 0.38 3.1
 1 10 -1 0.47 3.77
 1 10 -1 -1.9 2.78
 1 10 -1 0.13 2.53
 -1 -10 1 4.12 3.31
 -1 -10 1 -2.88 3.39
 -1 -10 1 2 2.76
 -1 -10 1 2.12 2.3
 -1 -10 1 -5.72 3.02
 -1 -10 1 -0.44 2.66
 0 10 -1 79.79 7.91
 0 10 -1 76.1 8.69
 0 10 -1 76.32 9.35
 0 10 -1 69.62 7.31
 0 10 -1 61.04 8.2
 0 10 -1 63 8.27
 0 10 -1 69.65 7
 0 -10 1 73.88 8.44
 0 -10 1 77.08 9.6
 0 -10 1 62.59 10.03
 0 -10 1 55.29 7.16
 0 -10 1 60.8 8.1
 0 -10 1 60.16 7.7
 0 -10 1 61.11 7.53
 0 -10 1 69.77 8.87
 -1 10 -1 30.78 5.72
 -1 10 -1 26.57 4.34
 -1 10 -1 44.06 8.67
 -1 10 -1 32.29 5.71
 -1 10 -1 21.34 4.26
 -1 10 -1 39.11 5.64
 -1 10 -1 24.91 6.02
 1 -10 1 25.29 6.05
 1 -10 1 32.85 6.2
 1 -10 1 20.8 4.56
 1 -10 1 19.93 4.64
 1 -10 1 43.18 6.63
 1 -10 1 32.22 5.04
 1 -10 1 23.02 6.75
 -2 10 -1 11.94 4.8
 -2 10 -1 -5.73 3.42
 -2 10 -1 6.92 4.68
 -2 10 -1 3.29 3.48
 -2 10 -1 10.08 6.54
 -2 10 -1 4.3 3.01
 -2 10 -1 7.66 3.18
 2 -10 1 8.29 5.19
 2 -10 1 11.35 3.74
 2 -10 1 3.69 4.63
 2 -10 1 3.71 4.96
 2 -10 1 14.38 5.07
 -3 10 -1 150.28 16.24
 -3 10 -1 152.84 15.36
 -3 10 -1 138.1 18.44
 -3 10 -1 158.28 16.19
 -3 10 -1 150.12 15.94
 -3 10 -1 119.72 16.63
 -3 10 -1 138.88 15.5
 3 -10 1 190.05 16.61
 3 -10 1 181.8 15.91
 3 -10 1 152.37 17.43
 3 -10 1 164.18 13.85
 3 -10 1 157.9 14.05
 3 -10 1 120.3 16.36
 3 -10 1 170.06 15.46
 3 -10 1 167.19 16.22
 3 -10 1 136.58 16.92
 -4 10 -1 41.4 11.75
 -4 10 -1 34.99 9.04
 -4 10 -1 51.85 9.37
 -4 10 -1 45.53 8.53
 -4 10 -1 55.2 8.54
 -4 10 -1 42.91 7.19
 -4 10 -1 35.05 7.86
 4 -10 1 54.17 9.55
 4 -10 1 38.66 10.23
 4 -10 1 46.15 6.03
 4 -10 1 48.75 5.75
 4 -10 1 40.55 8.8
 4 -10 1 49.86 7.22
 -5 10 -1 91.29 13.89
 -5 10 -1 112 14.2
 -5 10 -1 119.53 19.95
 -5 10 -1 104.74 14.34
 -5 10 -1 93.34 15.91
 -5 10 -1 140.36 16.65
 -5 10 -1 113.93 13.66
 5 -10 1 112.02 17.24
 5 -10 1 95.4 14.61
 5 -10 1 144.96 12.67
 5 -10 1 107.16 15.72
 5 -10 1 120.01 13.63
 -6 10 -1 -4.13 5.49
 -6 10 -1 -3.31 6.05
 -6 10 -1 6.17 6.69
 -6 10 -1 3.08 7.24
 -6 10 -1 -4.7 7.33
 -6 10 -1 3.83 10.64
 6 -10 1 -3.64 9.74
 6 -10 1 6.95 8.57
 6 -10 1 -7.8 3.67
 6 -10 1 0.82 4.71
 6 -10 1 -3.68 5.64
 -7 10 -1 1.52 8.49
 -7 10 -1 4.91 7.28
 -7 10 -1 -13.65 9
 -7 10 -1 -5.92 7.1
 -7 10 -1 -6.32 11.47
 -7 10 -1 -8.7 6.17
 7 -10 1 32.51 12.31
 7 -10 1 -8.86 4.83
 7 -10 1 -7.21 6.24
 7 -10 1 12.72 13.36
 7 -10 1 -1.41 5.21
 -8 10 -1 -10.63 13.4
 -8 10 -1 1.8 10.16
 -8 10 -1 -6.9 6.56
 -8 10 -1 -6.14 8.87
 -8 10 -1 -9.17 12.38
 -8 10 -1 4.95 8.17
 8 -10 1 -20.37 6.25
 8 -10 1 0.21 12.17
 8 -10 1 4.68 6.47
 8 -10 1 4.99 12.15
 8 -10 1 -0.3 7.49
 -9 10 -1 6.92 12.44
 -9 10 -1 13.89 26.64
 -9 10 -1 8.44 10.52
 9 -10 1 7.07 16.29
 9 -10 1 19.93 8.42
 9 -10 1 3.38 16.82
 9 -10 1 5.18 14
 12 9 -1 18.2 8.79
 12 9 -1 13.72 9.16
 -12 -9 1 1.87 14.05
 -12 -9 1 44.36 10.6
 -12 -9 1 6.54 11.28
 -12 -9 1 29.52 13.85
 11 9 -1 12.24 6.9
 11 9 -1 18.89 13.39
 11 9 -1 -1.7 6.91
 11 9 -1 18.18 9.51
 11 9 -1 6.12 16.02
 11 9 -1 7.65 8.12
 -11 -9 1 2.27 4.31
 -11 -9 1 31.54 9.92
 -11 -9 1 23.28 12.5
 -11 -9 1 2.07 8.12
 -11 -9 1 4.69 8.26
 -11 -9 1 6.79 8.76
 10 9 -1 2.45 8.94
 10 9 -1 21.95 9.12
 10 9 -1 3.21 5.58
 10 9 -1 7.6 7.48
 10 9 -1 -0.33 5.79
 10 9 -1 12.05 13.72
 -10 -9 1 3.43 7.61
 -10 -9 1 25.12 10
 -10 -9 1 5.77 4.53
 -10 -9 1 12.83 11.45
 -10 -9 1 10.9 7.75
 -10 -9 1 3.45 5.54
 9 9 -1 116.57 14.78
 9 9 -1 100.7 11.97
 9 9 -1 80.07 18.31
 9 9 -1 95.95 16.73
 9 9 -1 119.41 14.86
 9 9 -1 137.6 15.75
 -9 -9 1 108.84 12.4
 -9 -9 1 103.04 12.42
 -9 -9 1 102.02 15
 -9 -9 1 126.7 16.69
 -9 -9 1 132.49 14.6
 -9 -9 1 102.26 17.42
 -9 -9 1 100.37 15.96
 8 9 -1 18.38 4.58
 8 9 -1 21.18 8.08
 8 9 -1 22.83 8.45
 8 9 -1 19.44 5.84
 8 9 -1 16.25 9.54
 8 9 -1 22.32 6.4
 8 9 -1 19.62 7.09
 8 9 -1 13.2 6.62
 -8 -9 1 18.15 7.28
 -8 -9 1 21.25 6.08
 -8 -9 1 20.85 6.12
 -8 -9 1 24.85 9.48
 -8 -9 1 17.63 7.96
 -8 -9 1 8.35 4.88
 7 9 -1 62.19 11.82
 7 9 -1 95.89 12.41
 7 9 -1 78.21 9.8
 7 9 -1 78.7 11.19
 7 9 -1 90.35 14.78
 7 9 -1 57.85 10.59
 7 9 -1 81.23 10.88
 -7 -9 1 83.66 8.67
 -7 -9 1 69.92 10.98
 -7 -9 1 83.65 9.55
 -7 -9 1 95.77 10.87
 -7 -9 1 78.06 13.04
 -7 -9 1 65.39 11.51
 -7 -9 1 54.42 11.05
 6 9 -1 62.16 11.86
 6 9 -1 69.4 9.51
 6 9 -1 45.48 6.7
 6 9 -1 44.37 8.76
 6 9 -1 43.34 7.94
 6 9 -1 55.69 8.58
 6 9 -1 52.3 8.27
 -6 -9 1 36.75 8.41
 -6 -9 1 61.62 6.24
 -6 -9 1 30.72 6.73
 -6 -9 1 45.39 9.67
 -6 -9 1 27.57 7.67
 -6 -9 1 47.6 8.53
 -6 -9 1 44.52 7.88
 -6 -9 1 49.46 8.52
 -6 -9 1 51.87 5.83
 5 9 -1 -0.24 4.48
 5 9 -1 3.26 5.68
 5 9 -1 0.07 2.36
 5 9 -1 5.65 5.1
 5 9 -1 3.68 3.86
 5 9 -1 -2.82 3.58
 5 9 -1 -5 3.61
 5 9 -1 -0.09 3.37
 -5 -9 1 -4.3 3.68
 -5 -9 1 1.87 4.67
 -5 -9 1 0.32 3.79
 -5 -9 1 3.43 3.85
 -5 -9 1 -3.22 4.88
 -5 -9 1 -1.27 3.1
 -5 -9 1 1.68 4.31
 4 9 -1 46.6 6.42
 4 9 -1 38.83 5.79
 4 9 -1 32.86 4.85
 4 9 -1 26.48 7.03
 4 9 -1 31.71 4.49
 4 9 -1 31.11 5.14
 4 9 -1 29.77 6.24
 4 9 -1 32.28 5.58
 -4 -9 1 26.55 6.35
 -4 -9 1 32.39 5.3
 -4 -9 1 22.82 5.6
 -4 -9 1 29.39 6.17
 -4 -9 1 30.42 5.3
 -4 -9 1 33.23 6.61
 -4 -9 1 28.89 5.63
 3 9 -1 36.96 5.65
 3 9 -1 40.75 7.37
 3 9 -1 40.82 5.61
 3 9 -1 35.53 4.77
 3 9 -1 39.8 5.14
 3 9 -1 39.05 5.72
 3 9 -1 44.52 5.69
 3 9 -1 30.76 5.77
 -3 -9 1 32.66 6.6
 -3 -9 1 33.89 5.3
 -3 -9 1 42.21 5.33
 -3 -9 1 23.02 5.03
 -3 -9 1 41.86 6.69
 -3 -9 1 44.41 5.68
 -3 -9 1 31.41 5.79
 -3 -9 1 32.05 5.24
 2 9 -1 25.69 4.35
 2 9 -1 26.09 3.85
 2 9 -1 23.46 4.03
 2 9 -1 22.91 4.47
 2 9 -1 23.1 4.05
 2 9 -1 20 3.43
 2 9 -1 25.16 5.68
 -2 -9 1 19.2 3.69
 -2 -9 1 14.16 4.71
 -2 -9 1 18.74 4.05
 -2 -9 1 22.39 3.82
 -2 -9 1 15.35 4.08
 -2 -9 1 23.83 4.22
 -2 -9 1 30.95 4.58
 -2 -9 1 22.3 5.29
 1 9 -1 5.92 4.67
 1 9 -1 3.51 3.79
 1 9 -1 11.04 3.11
 1 9 -1 6.2 2.42
 1 9 -1 10.82 3.25
 1 9 -1 14.14 3.46
 1 9 -1 9.97 2.81
 1 9 -1 4.91 2.13
 -1 -9 1 13.66 4.14
 -1 -9 1 6.01 3.33
 -1 -9 1 2.43 2.76
 -1 -9 1 7.64 3.1
 -1 -9 1 3.7 2.43
 -1 -9 1 11.75 4.45
 -1 -9 1 3.91 3.01
 0 9 -1 158.69 13.6
 0 9 -1 154.63 14.61
 0 9 -1 155.01 14.14
 0 9 -1 148.73 14.4
 0 9 -1 134.76 13.71
 0 9 -1 155.16 14.49
 0 -9 1 140.64 14.41
 0 -9 1 139.5 13.84
 0 -9 1 160.9 14.5
 0 -9 1 156.43 14.14
 0 -9 1 139.77 15.58
 0 -9 1 138.9 14.62
 0 -9 1 151.14 14.54
 0 -9 1 159.16 14.03
 -1 9 -1 1.6 1.97
 -1 9 -1 0.75 2.09
 -1 9 -1 2.17 4.79
 -1 9 -1 2.65 3.16
 -1 9 -1 -3.12 2.58
 -1 9 -1 5.01 3.38
 -1 9 -1 0.1 2.55
 1 -9 1 2.91 3.69
 1 -9 1 -0.05 2.46
 1 -9 1 -0.34 3.15
 1 -9 1 3.69 3.83
 1 -9 1 -2.06 2.47
 1 -9 1 -1.75 3.69
 1 -9 1 -2.2 2.48
 -2 9 -1 95.15 10.82
 -2 9 -1 91.81 10.44
 -2 9 -1 92.12 10.69
 -2 9 -1 81.11 11.26
 -2 9 -1 96.38 10
 -2 9 -1 95.99 10.55
 -2 9 -1 120.72 14.64
 2 -9 1 94.4 11.58
 2 -9 1 99.52 10.84
 2 -9 1 113.66 10.32
 2 -9 1 92.63 8.96
 2 -9 1 105.57 12.11
 2 -9 1 94.25 11.23
 2 -9 1 96.46 8.8
 -3 9 -1 3.23 3.56
 -3 9 -1 -0.93 3.96
 -3 9 -1 1.53 6.74
 -3 9 -1 2.74 3.98
 -3 9 -1 -0.28 3.19
 -3 9 -1 1.38 3.06
 -3 9 -1 0.55 4.44
 3 -9 1 -2.87 3.31
 3 -9 1 -6.66 5.51
 3 -9 1 -3.82 2.99
 3 -9 1 2.68 3.26
 3 -9 1 3.24 2.38
 3 -9 1 6.68 4.9
 3 -9 1 -4.21 6.45
 3 -9 1 0.4 2.6
 -4 9 -1 17.86 5.26
 -4 9 -1 18.56 6.41
 -4 9 -1 22.01 5
 -4 9 -1 11.96 5.3
 -4 9 -1 17.65 6.81
 -4 9 -1 25.96 9.58
 -4 9 -1 18.26 5.89
 4 -9 1 16.2 6.17
 4 -9 1 18.2 4.96
 4 -9 1 15.66 7.73
 4 -9 1 12.07 6.42
 4 -9 1 12.8 3.43
 4 -9 1 -6.02 7.47
 4 -9 1 14.13 4.02
 -5 9 -1 -2.21 8.21
 -5 9 -1 0.55 4.33
 -5 9 -1 7.07 5.39
 -5 9 -1 -2.56 5.35
 -5 9 -1 0.55 6.04
 -5 9 -1 -4.34 3.53
 -5 9 -1 -2.62 4.68
 5 -9 1 2.09 3.7
 5 -9 1 3.01 5.25
 5 -9 1 -0.14 3.32
 5 -9 1 8.28 8.05
 5 -9 1 11.91 7.52
 -6 9 -1 -6.64 5.99
 -6 9 -1 0.78 7.23
 -6 9 -1 21.13 9.93
 -6 9 -1 5.34 6.54
 -6 9 -1 16.98 7.32
 -6 9 -1 -4.6 10.34
 6 -9 1 5.29 4.49
 6 -9 1 -8.21 3.48
 6 -9 1 2.32 9.57
 6 -9 1 11.44 7.94
 6 -9 1 4.78 6.08
 -7 9 -1 1.36 11.59
 -7 9 -1 -1.24 6.5
 -7 9 -1 3.49 7.84
 -7 9 -1 5.97 7.81
 -7 9 -1 4.93 9.05
 -7 9 -1 -2.15 6.51
 7 -9 1 20.16 10.25
 7 -9 1 -3.81 5.64
 7 -9 1 8.31 11.52
 7 -9 1 -5.39 4.65
 7 -9 1 -0.57 5.36
 -8 9 -1 3.05 10.98
 -8 9 -1 27.96 9.08
 -8 9 -1 12.45 8.67
 -8 9 -1 8.54 9.88
 -8 9 -1 15.96 14.86
 -8 9 -1 9.02 9.81
 8 -9 1 37.03 14.31
 8 -9 1 30.22 12.81
 8 -9 1 20.23 6.98
 8 -9 1 13.26 7.89
 8 -9 1 3.82 9.13
 -9 9 -1 -3.54 14.62
 -9 9 -1 2.98 11.5
 -9 9 -1 10.78 8.95
 -9 9 -1 8.57 9.49
 -9 9 -1 6.68 10.4
 9 -9 1 15.7 13.81
 9 -9 1 26.05 8.84
 9 -9 1 7.21 16.52
 -10 9 -1 0.18 10.33
 -10 9 -1 -4.75 8.74
 -10 9 -1 15.73 22.24
 -10 9 -1 -7.44 16.6
 10 -9 1 12.13 16.93
 10 -9 1 17.19 13.98
 10 -9 1 13.87 9.3
 12 8 -1 9.9 11.12
 12 8 -1 10.91 7.81
 12 8 -1 12.75 9.08
 12 8 -1 6.75 9.45
 -12 -8 1 29.1 11.31
 -12 -8 1 21.49 14.22
 -12 -8 1 -3.95 9.41
 11 8 -1 -3.3 10.55
 11 8 -1 0.71 7.98
 11 8 -1 7.22 7.01
 11 8 -1 20.33 9.33
 11 8 -1 -8.99 16.61
 11 8 -1 4.71 8.69
 -11 -8 1 16.97 12.96
 -11 -8 1 26.82 10.4
 -11 -8 1 0.22 5.95
 -11 -8 1 -7.44 8.07
 10 8 -1 11.53 6.39
 10 8 -1 -2.41 6.97
 10 8 -1 3.97 9.23
 10 8 -1 6.32 8.13
 10 8 -1 3.81 6.65
 10 8 -1 -4.17 11.02
 -10 -8 1 -5.05 3.65
 -10 -8 1 -2.19 6.73
 -10 -8 1 -2.3 6.11
 -10 -8 1 2.47 7.87
 -10 -8 1 5.82 10.57
 -10 -8 1 17.31 8.43
 9 8 -1 -0.34 10.08
 9 8 -1 -6.36 6.43
 9 8 -1 -5.7 6.6
 9 8 -1 -6.27 8.11
 9 8 -1 -2.05 5.02
 9 8 -1 -0.23 4.99
 -9 -8 1 -1.79 3.79
 -9 -8 1 8.79 10.46
 -9 -8 1 -9.54 6.41
 -9 -8 1 15.93 7.95
 -9 -8 1 -2.74 6.61
 -9 -8 1 -0.32 4.57
 8 8 -1 51.38 10.42
 8 8 -1 94.33 12.85
 8 8 -1 59.55 14.11
 8 8 -1 76.22 11.15
 8 8 -1 73.62 9.75
 8 8 -1 65.41 11.88
 8 8 -1 53.58 10.57
 8 8 -1 69.2 12.9
 8 8 -1 63.68 9.46
 -8 -8 1 83.3 11.69
 -8 -8 1 80.86 9.2
 -8 -8 1 66.37 11.64
 -8 -8 1 80.05 10.81
 -8 -8 1 61.21 11.78
 -8 -8 1 88.78 9.38
 -8 -8 1 75.58 13.87
 7 8 -1 8.85 8.28
 7 8 -1 13.79 5.65
 7 8 -1 15.1 6.48
 7 8 -1 4.37 6.08
 7 8 -1 8.23 4.61
 7 8 -1 22.9 6.37
 7 8 -1 13 6.08
 7 8 -1 12.68 3.89
 7 8 -1 19.25 6.45
 -7 -8 1 14.96 6.39
 -7 -8 1 7.76 7.01
 -7 -8 1 15.43 5.01
 -7 -8 1 14.59 6.51
 -7 -8 1 13.33 8.38
 -7 -8 1 12.29 5.23
 6 8 -1 140.83 14.37
 6 8 -1 131.38 14.46
 6 8 -1 145.67 13.37
 6 8 -1 133.3 12.19
 6 8 -1 98.79 14.34
 6 8 -1 136.9 16.26
 6 8 -1 131.98 14.32
 6 8 -1 151.32 14.47
 -6 -8 1 96.93 13.7
 -6 -8 1 140.16 14.99
 -6 -8 1 91.18 15.69
 -6 -8 1 118.5 13.87
 -6 -8 1 129.33 12.29
 -6 -8 1 147.7 13.25
 -6 -8 1 110.14 14.35
 -6 -8 1 142.37 14.91
 -6 -8 1 131.9 16.04
 -6 -8 1 129.83 13.38
 5 8 -1 48.36 7.71
 5 8 -1 51.13 7.52
 5 8 -1 31.36 6.5
 5 8 -1 38.53 6.43
 5 8 -1 42.63 8.87
 5 8 -1 38.96 10.28
 5 8 -1 27.02 6.21
 5 8 -1 44.72 4.91
 -5 -8 1 24.77 6.77
 -5 -8 1 46.04 8.2
 -5 -8 1 43.88 4.8
 -5 -8 1 42.61 4.98
 -5 -8 1 39.44 6.19
 -5 -8 1 43.58 6.85
 -5 -8 1 30.57 6.88
 -5 -8 1 32.53 7.08
 -5 -8 1 26 6.15
 -5 -8 1 33.6 8.18
 4 8 -1 33.99 5.69
 4 8 -1 36.32 5.94
 4 8 -1 29.48 5.97
 4 8 -1 40.94 6.26
 4 8 -1 31.28 7.3
 4 8 -1 33.78 4.42
 4 8 -1 37.56 4.94
 -4 -8 1 29.69 5.17
 -4 -8 1 42.04 5.74
 -4 -8 1 48.54 6.82
 -4 -8 1 21.22 5.21
 -4 -8 1 25.88 5.77
 -4 -8 1 31.28 3.67
 -4 -8 1 37.55 6.52
 -4 -8 1 26.52 6.25
 3 8 -1 28.37 5.35
 3 8 -1 38.35 5
 3 8 -1 33.54 6.64
 3 8 -1 26.35 3.97
 3 8 -1 28.55 4.74
 3 8 -1 25.58 4.12
 3 8 -1 33.39 4.83
 -3 -8 1 15.19 4.24
 -3 -8 1 20.68 5.21
 -3 -8 1 28.9 5.09
 -3 -8 1 23.73 5.26
 -3 -8 1 20.22 4.31
 -3 -8 1 33.21 4.47
 -3 -8 1 27.6 4.33
 -3 -8 1 32.09 5.96
 2 8 -1 20.35 3.2
 2 8 -1 15.47 3.33
 2 8 -1 14.36 4.04
 2 8 -1 6.91 3.71
 2 8 -1 16.56 3.35
 2 8 -1 13.87 2.8
 2 8 -1 9.71 2.65
 2 8 -1 11.08 3.11
 2 8 -1 9.84 4.12
 2 8 -1 7.82 3.43
 -2 -8 1 8.4 2.93
 -2 -8 1 6.1 3.3
 -2 -8 1 6.3 2.65
 -2 -8 1 14.77 4.28
 -2 -8 1 16.67 2.93
 -2 -8 1 6.85 3.41
 -2 -8 1 6.12 2.85
 -2 -8 1 14.16 3.12
 1 8 -1 655.01 53.72
 1 8 -1 618.54 53.26
 1 8 -1 585.4 53.76
 1 8 -1 571.4 54.03
 1 8 -1 592.09 54.28
 1 8 -1 629.63 53.38
 1 8 -1 630.17 53.13
 1 8 -1 641.82 53.68
 -1 -8 1 668.36 53.68
 -1 -8 1 640.92 53.52
 -1 -8 1 611.73 54.08
 -1 -8 1 579.02 54.67
 -1 -8 1 651.57 53.63
 -1 -8 1 621.47 53.51
 -1 -8 1 623.8 53.59
 0 8 -1 181.73 16.68
 0 8 -1 182.79 17.38
 0 8 -1 199.36 17.29
 0 8 -1 163.46 17.29
 0 8 -1 185.78 17.17
 0 8 -1 176.64 16.47
 0 8 -1 194.84 17.96
 0 8 -1 195.34 17.02
 0 -8 1 185.23 17.29
 0 -8 1 186.21 16.93
 0 -8 1 193.32 16.86
 0 -8 1 189.99 16.84
 0 -8 1 196.29 17.56
 0 -8 1 177.4 18.29
 0 -8 1 198.74 17.24
 0 -8 1 178.71 17.23
 -1 8 -1 2.11 1.95
 -1 8 -1 1.21 3.02
 -1 8 -1 0.55 2.73
 -1 8 -1 4.14 3.03
 -1 8 -1 6.11 2.11
 -1 8 -1 1.67 3.63
 -1 8 -1 -1.23 2.54
 -1 8 -1 2.32 2.5
 -1 8 -1 5.42 4.32
 1 -8 1 0.8 2.3
 1 -8 1 9.12 3.81
 1 -8 1 -2.65 2.78
 1 -8 1 5.56 3.37
 1 -8 1 5.8 2.98
 1 -8 1 4.29 2.52
 -2 8 -1 11.94 4.42
 -2 8 -1 3.61 3.34
 -2 8 -1 5.16 5.5
 -2 8 -1 10.23 2.92
 -2 8 -1 3.33 3.62
 -2 8 -1 14.6 4.47
 -2 8 -1 10.68 3.68
 2 -8 1 10.01 2.19
 2 -8 1 13.65 3.8
 2 -8 1 14.72 5.07
 2 -8 1 8.12 2.44
 2 -8 1 0.14 5.9
 2 -8 1 10.77 3.36
 2 -8 1 9.06 4.28
 2 -8 1 12.62 3.34
 2 -8 1 6.66 4.55
 -3 8 -1 0.09 3.75
 -3 8 -1 2.38 6.31
 -3 8 -1 -0.45 2.54
 -3 8 -1 2.45 3.82
 -3 8 -1 3.74 3.71
 -3 8 -1 -2.24 2.99
 -3 8 -1 4.99 3.96
 3 -8 1 -0.88 4.13
 3 -8 1 -1.11 2.97
 3 -8 1 -2.72 2.57
 3 -8 1 -0.05 5
 3 -8 1 4.21 6.63
 3 -8 1 0.42 2.13
 3 -8 1 0.37 2.93
 -4 8 -1 115.24 14.45
 -4 8 -1 145.55 15.27
 -4 8 -1 151.41 15.08
 -4 8 -1 140.28 14.67
 -4 8 -1 113.47 15.54
 -4 8 -1 120.48 13.7
 -4 8 -1 140.35 17.63
 4 -8 1 129.1 14.76
 4 -8 1 152.56 15.24
 4 -8 1 134.84 14.1
 4 -8 1 153.64 14.27
 4 -8 1 146.61 16.53
 4 -8 1 118.1 15.28
 4 -8 1 154.66 13.09
 -5 8 -1 -3.24 3.39
 -5 8 -1 2.04 5.85
 -5 8 -1 1.49 7.99
 -5 8 -1 1.03 4.52
 -5 8 -1 -4.18 4.08
 -5 8 -1 -4.49 4.06
 -5 8 -1 2.83 5.63
 5 -8 1 -0.81 3.05
 5 -8 1 4.06 7.29
 5 -8 1 -3.19 4.12
 5 -8 1 -7.27 5.45
 5 -8 1 2.15 4.68
 5 -8 1 -5.81 3.4
 5 -8 1 -3.54 4.44
 5 -8 1 2.99 7.21
 -6 8 -1 48.77 9.37
 -6 8 -1 44.19 11.13
 -6 8 -1 49.16 10.59
 -6 8 -1 57.32 10.12
 -6 8 -1 49.73 9.14
 -6 8 -1 48.5 8.07
 -6 8 -1 56.61 13.75
 6 -8 1 52.49 7.62
 6 -8 1 41.82 8.58
 6 -8 1 33.17 9.97
 6 -8 1 78.04 13.73
 6 -8 1 42.93 6.87
 -7 8 -1 28.68 13.18
 -7 8 -1 28.81 8.38
 -7 8 -1 9.56 12.01
 -7 8 -1 6.65 7.27
 -7 8 -1 15.67 9.03
 -7 8 -1 0.39 5.4
 7 -8 1 2.71 5.12
 7 -8 1 3.1 8.41
 7 -8 1 16.58 6
 7 -8 1 26.39 11.63
 7 -8 1 6.75 5.81
 -8 8 -1 16.07 8.38
 -8 8 -1 -2.08 8.31
 -8 8 -1 11.4 10.45
 -8 8 -1 -0.15 6.73
 -8 8 -1 11 9.05
 -8 8 -1 7.43 12.69
 8 -8 1 8.9 11.72
 8 -8 1 -4.61 4.69
 8 -8 1 11.29 6.51
 8 -8 1 -2.78 6.21
 8 -8 1 22.94 11.43
 -9 8 -1 6.54 10.76
 -9 8 -1 7.75 8.92
 -9 8 -1 0.76 14.54
 -9 8 -1 0.39 10.79
 -9 8 -1 18.46 9.36
 9 -8 1 -11.39 4.29
 9 -8 1 2.1 7.57
 9 -8 1 27.48 16.1
 9 -8 1 9.95 13.64
 -10 8 -1 -10.18 12.05
 -10 8 -1 4.08 11.29
 10 -8 1 4.92 20.25
 10 -8 1 16.57 15.75
 10 -8 1 12.5 9.18
 12 7 -1 10.72 10.22
 12 7 -1 0.74 7.51
 12 7 -1 22.49 10.28
 12 7 -1 -5.91 7.32
 12 7 -1 6.59 16.79
 -12 -7 1 1.38 10.06
 -12 -7 1 24.92 11.94
 11 7 -1 -0.91 6.69
 11 7 -1 9.66 11.08
 11 7 -1 4.33 8.44
 11 7 -1 18.85 9.61
 11 7 -1 0.8 6.11
 -11 -7 1 -7.72 6.91
 -11 -7 1 8.95 12.13
 -11 -7 1 19.38 10.26
 10 7 -1 -0.31 7.74
 10 7 -1 4.26 10.89
 10 7 -1 4.02 6.46
 10 7 -1 -5 6.61
 10 7 -1 4.02 5.86
 -10 -7 1 -3.4 10.23
 -10 -7 1 0.9 3.54
 -10 -7 1 -1.6 5.43
 -10 -7 1 14.64 8.68
 -10 -7 1 6.79 6.79
 -10 -7 1 5.33 8.57
 9 7 -1 0.46 6.68
 9 7 -1 -2.88 7.3
 9 7 -1 -0.08 10.1
 9 7 -1 -0.58 6.03
 9 7 -1 -4.77 4.66
 9 7 -1 5.89 5.5
 -9 -7 1 0.56 6.93
 -9 -7 1 4.01 4.85
 -9 -7 1 -2.37 3.82
 -9 -7 1 8.2 7.86
 -9 -7 1 -2.71 5.63
 -9 -7 1 -7.93 8.56
 8 7 -1 2.97 8.54
 8 7 -1 -2.6 5.65
 8 7 -1 -5.79 4.26
 8 7 -1 4.39 4.72
 8 7 -1 -5.58 5.63
 8 7 -1 -5.09 6.31
 8 7 -1 -5.61 5.28
 8 7 -1 5.43 5.55
 -8 -7 1 2.87 8.58
 -8 -7 1 6.86 6.05
 -8 -7 1 -2.88 6.36
 -8 -7 1 10.88 6.73
 -8 -7 1 2.89 5.43
 -8 -7 1 -0.72 3.78
 -8 -7 1 4.82 4.15
 -8 -7 1 -7.84 8.67
 7 7 -1 9.46 4.56
 7 7 -1 17.89 5.32
 7 7 -1 1.48 4.55
 7 7 -1 4.53 5.45
 7 7 -1 2.75 3.79
 7 7 -1 9.86 5.99
 7 7 -1 6.82 6.29
 7 7 -1 7.15 7.46
 7 7 -1 14.25 5.49
 -7 -7 1 11.91 3.83
 -7 -7 1 5.61 8.26
 -7 -7 1 3.09 5.73
 -7 -7 1 6.51 4.79
 -7 -7 1 15.31 4.82
 -7 -7 1 14.34 6.35
 -7 -7 1 9.59 5.69
 -7 -7 1 13.01 5
 -7 -7 1 0.17 5.39
 6 7 -1 -1.17 4.61
 6 7 -1 1.79 2.82
 6 7 -1 1.35 5.74
 6 7 -1 -0.77 5.15
 6 7 -1 -2.03 3.33
 6 7 -1 2.62 3.52
 6 7 -1 1.7 4.21
 6 7 -1 -3.93 3.35
 -6 -7 1 -3.87 4.33
 -6 -7 1 6.67 3.63
 -6 -7 1 0.82 3.97
 -6 -7 1 -2.06 4.19
 -6 -7 1 -2.15 4.55
 -6 -7 1 -0.58 4.4
 -6 -7 1 3.34 4.54
 -6 -7 1 -1.54 2.46
 -6 -7 1 -1.33 6.48
 5 7 -1 47.9 9.64
 5 7 -1 61.14 6.74
 5 7 -1 42.78 6.96
 5 7 -1 55.64 7.28
 5 7 -1 42.58 8.09
 5 7 -1 48.29 9.43
 5 7 -1 51.77 7.55
 5 7 -1 46.44 5.46
 5 7 -1 60.81 8.49
 -5 -7 1 39.39 6.41
 -5 -7 1 35.49 7.48
 -5 -7 1 44.08 7.31
 -5 -7 1 41.38 7.99
 -5 -7 1 48.36 5.63
 -5 -7 1 44.32 6.34
 -5 -7 1 50.98 7.99
 -5 -7 1 45.1 8.84
 -5 -7 1 44.74 6.79
 4 7 -1 -2.61 2.28
 4 7 -1 3.83 3.63
 4 7 -1 0.51 4.4
 4 7 -1 -3.43 2.91
 4 7 -1 4.11 2.89
 4 7 -1 -0.44 2.67
 4 7 -1 1.87 1.9
 4 7 -1 0.16 3.04
 4 7 -1 -1.04 3.7
 -4 -7 1 1.89 2.91
 -4 -7 1 0.06 3.19
 -4 -7 1 1.98 3.04
 -4 -7 1 -4 4.25
 -4 -7 1 4.74 2.13
 -4 -7 1 -2.4 3.23
 -4 -7 1 -0.11 3.24
 -4 -7 1 4.32 1.86
 -4 -7 1 -5.6 3.11
 -4 -7 1 0.77 2.59
 3 7 -1 2.75 3.01
 3 7 -1 7.49 2.33
 3 7 -1 3.9 2.9
 3 7 -1 4.19 3
 3 7 -1 -1.78 3.11
 3 7 -1 4.23 2.69
 3 7 -1 6 4.31
 3 7 -1 0.57 2.86
 3 7 -1 3.03 2.33
 -3 -7 1 1.83 2.55
 -3 -7 1 5.11 1.41
 -3 -7 1 3.83 3.38
 -3 -7 1 3.52 1.33
 -3 -7 1 -3.84 2.29
 -3 -7 1 7.74 3.81
 -3 -7 1 8.5 4.06
 -3 -7 1 2.22 3.2
 -3 -7 1 4.82 2.89
 2 7 -1 -7.98 3.08
 2 7 -1 1.02 1.94
 2 7 -1 4.66 2.95
 2 7 -1 2.25 2.1
 2 7 -1 1.65 2.56
 2 7 -1 3.32 3.02
 2 7 -1 -0.24 3.26
 2 7 -1 2.57 1.95
 2 7 -1 5.36 2.53
 2 7 -1 -5.29 2.59
 -2 -7 1 -0.63 3.22
 -2 -7 1 -1.65 3.23
 -2 -7 1 1.64 2.13
 -2 -7 1 -6.24 2.29
 -2 -7 1 2.73 2.58
 -2 -7 1 -1.69 2.04
 1 7 -1 77.26 8.49
 1 7 -1 79.45 8.04
 1 7 -1 67 7.24
 1 7 -1 83.12 7.53
 1 7 -1 73.73 7.42
 1 7 -1 102.67 10.87
 -1 -7 1 65.26 7.38
 -1 -7 1 68.14 7.71
 -1 -7 1 75.59 7.75
 -1 -7 1 73.52 8.89
 -1 -7 1 78.32 8.42
 -1 -7 1 80.63 7.76
 -1 -7 1 82.79 7.71
 -1 -7 1 69.88 7.66
 0 7 -1 11.54 4.81
 0 7 -1 23.89 4.15
 0 7 -1 29.36 3.37
 0 7 -1 33.31 4.7
 0 7 -1 24 3.52
 0 7 -1 24.08 5.51
 0 7 -1 27.23 4.08
 0 7 -1 21.91 4.13
 0 -7 1 26.43 4.32
 0 -7 1 23.78 4.48
 0 -7 1 26.43 3.91
 0 -7 1 21.85 4.6
 0 -7 1 33.01 4.08
 0 -7 1 25.27 5.54
 0 -7 1 17.1 3.99
 -1 7 -1 8.16 3.43
 -1 7 -1 9.46 2.84
 -1 7 -1 8.28 4.23
 -1 7 -1 6.79 2.34
 -1 7 -1 7.12 3.09
 -1 7 -1 10.71 3.6
 -1 7 -1 9.09 2.2
 1 -7 1 4.68 1.67
 1 -7 1 9.79 3.91
 1 -7 1 4.05 3.34
 1 -7 1 8.67 3.28
 1 -7 1 9.22 3.39
 1 -7 1 8.56 2.66
 -2 7 -1 -8.18 2.36
 -2 7 -1 1.56 2.17
 -2 7 -1 5.6 3.51
 -2 7 -1 3.89 4.68
 -2 7 -1 -0.5 2.9
 -2 7 -1 -0.37 2.82
 -2 7 -1 -1.49 2.35
 -2 7 -1 0.22 1.98
 2 -7 1 1.45 2.3
 2 -7 1 -0.91 3.72
 2 -7 1 1.08 5
 2 -7 1 -1.13 3.21
 2 -7 1 6.32 2.78
 2 -7 1 4.04 1.74
 2 -7 1 -0.1 2.42
 -3 7 -1 66.93 8.25
 -3 7 -1 61.3 9.59
 -3 7 -1 62.58 7.55
 -3 7 -1 59.35 10.7
 -3 7 -1 48.18 7.96
 -3 7 -1 67.35 10.97
 -3 7 -1 93.24 10.21
 3 -7 1 66.55 9.82
 3 -7 1 61.04 6.52
 3 -7 1 58.42 8.37
 3 -7 1 64.56 9.03
 3 -7 1 65.37 7.68
 3 -7 1 41.32 7.95
 -4 7 -1 46.63 10.25
 -4 7 -1 36.46 7.27
 -4 7 -1 35.61 7.17
 -4 7 -1 36.2 7.03
 -4 7 -1 40.46 6.54
 -4 7 -1 27.75 7.61
 -4 7 -1 40.43 5.92
 4 -7 1 40.79 5.05
 4 -7 1 33.05 5.75
 4 -7 1 39.58 7.42
 4 -7 1 31.73 5.81
 4 -7 1 15.83 6.86
 4 -7 1 32.95 8.18
 4 -7 1 33.3 6.6
 4 -7 1 23.05 7.23
 -5 7 -1 237.52 24.33
 -5 7 -1 273.9 25.86
 -5 7 -1 228.55 26.27
 -5 7 -1 279.61 25.6
 -5 7 -1 280.17 25.98
 -5 7 -1 244.11 27.85
 -5 7 -1 252.42 25.19
 5 -7 1 265.38 25.86
 5 -7 1 290.83 23.99
 5 -7 1 248.73 24.56
 5 -7 1 296.22 27.2
 5 -7 1 263.86 25.08
 5 -7 1 235.31 26.09
 5 -7 1 272.71 24.25
 -6 7 -1 45.57 7.49
 -6 7 -1 38.02 8.66
 -6 7 -1 36.66 8.41
 -6 7 -1 49.46 9.71
 -6 7 -1 38.59 11.96
 -6 7 -1 28.06 9.48
 -6 7 -1 28.26 7.41
 6 -7 1 35.56 7.51
 6 -7 1 44.71 6.57
 6 -7 1 40.83 11.67
 6 -7 1 28.35 8.76
 6 -7 1 49.44 9.94
 6 -7 1 47.97 7.11
 6 -7 1 41.49 11.03
 -7 7 -1 -2.1 7.17
 -7 7 -1 0.06 6.38
 -7 7 -1 17.35 7.18
 -7 7 -1 2.15 9.64
 -7 7 -1 -4.97 6.45
 -7 7 -1 -6.57 5.11
 7 -7 1 2.05 4.76
 7 -7 1 0.44 4.84
 7 -7 1 2.41 3.45
 7 -7 1 6.46 8.07
 7 -7 1 6.78 5.8
 7 -7 1 3.36 9.23
 -8 7 -1 11.48 6.94
 -8 7 -1 -1.87 6.69
 -8 7 -1 1.96 11.23
 -8 7 -1 0.01 8.67
 -8 7 -1 3.49 9.11
 -8 7 -1 -0.41 7.32
 8 -7 1 5.48 8.95
 8 -7 1 3.26 6.06
 8 -7 1 -5.69 11.08
 8 -7 1 -2.59 3.94
 -9 7 -1 -6.22 8.82
 -9 7 -1 5.92 7.69
 -9 7 -1 0.06 7.61
 -9 7 -1 -11.88 8.88
 -9 7 -1 6.54 14.01
 9 -7 1 -1.96 6.51
 9 -7 1 -12.43 4.24
 9 -7 1 6.17 10.39
 9 -7 1 5.26 12.59
 -10 7 -1 4.69 10.87
 -10 7 -1 -1.58 7.45
 -10 7 -1 11.58 17
 -10 7 -1 -0.63 9.1
 -10 7 -1 1.88 18.16
 10 -7 1 -11.71 5.13
 10 -7 1 -0.72 14.01
 10 -7 1 5.72 7.81
 10 -7 1 11.78 13.91
 -11 7 -1 7.77 9.95
 11 -7 1 11.37 9.15
 11 -7 1 10.68 17.59
 11 -7 1 19.84 22.7
 12 6 -1 10.48 10.83
 12 6 -1 -5.4 7.22
 12 6 -1 0.67 7.53
 12 6 -1 -1.04 8.62
 12 6 -1 11.96 16.94
 -12 -6 1 18.26 14.42
 -12 -6 1 18.62 11.98
 -12 -6 1 10.4 10.67
 11 6 -1 1.62 7.96
 11 6 -1 -6.07 5.68
 11 6 -1 1.65 8.96
 11 6 -1 8.29 11.3
 11 6 -1 -3.28 5.63
 -11 -6 1 7.65 11.21
 -11 -6 1 14.99 9.71
 -11 -6 1 4.37 7.51
 -11 -6 1 7.34 12.88
 10 6 -1 2.07 7.71
 10 6 -1 9.06 9.06
 10 6 -1 6.67 5.91
 10 6 -1 -2.64 5.56
 10 6 -1 2.35 12.8
 10 6 -1 -2.11 7.63
 -10 -6 1 15.55 11.45
 -10 -6 1 9.51 8.94
 -10 -6 1 6.45 6.56
 -10 -6 1 0.93 6.76
 -10 -6 1 -0.19 7.74
 9 6 -1 21.86 6.2
 9 6 -1 7.21 8.79
 9 6 -1 18.11 6.4
 9 6 -1 26.43 8.76
 9 6 -1 23.95 10.96
 9 6 -1 0.34 7.1
 -9 -6 1 14.98 4.16
 -9 -6 1 14.6 10.76
 -9 -6 1 6.78 7.98
 -9 -6 1 16.78 5.44
 -9 -6 1 11.27 6.16
 -9 -6 1 7.82 7.58
 8 6 -1 -2.35 5.54
 8 6 -1 -0.33 7.91
 8 6 -1 6.18 7.5
 8 6 -1 5.14 4.97
 8 6 -1 -3.72 5.38
 8 6 -1 5.93 5.53
 8 6 -1 -2.82 4.96
 8 6 -1 -1.65 4.31
 -8 -6 1 2.53 5.76
 -8 -6 1 -0.33 4.52
 -8 -6 1 2.88 6.44
 -8 -6 1 -2.62 6.67
 -8 -6 1 3.57 3.9
 -8 -6 1 6.67 6.84
 -8 -6 1 -9.36 8.21
 7 6 -1 7.49 8.01
 7 6 -1 -4.21 5.66
 7 6 -1 4.45 4.72
 7 6 -1 -0.58 4.26
 7 6 -1 -7.73 3.75
 7 6 -1 1.09 5.25
 7 6 -1 -1.6 4.83
 7 6 -1 -0.74 3.63
 -7 -6 1 1.86 5.53
 -7 -6 1 -1.91 5.16
 -7 -6 1 4.57 4.49
 -7 -6 1 1.57 5.79
 -7 -6 1 -1.17 3
 -7 -6 1 3.89 8.46
 -7 -6 1 1.84 3.61
 -7 -6 1 7.27 5.42
 6 6 -1 220.14 19.2
 6 6 -1 202.14 19.77
 6 6 -1 169.13 18.72
 6 6 -1 184.29 19.92
 6 6 -1 162.07 17.91
 6 6 -1 196.54 19.27
 6 6 -1 214.65 18.45
 6 6 -1 175.56 20.67
 6 6 -1 213.36 19.68
 -6 -6 1 187.4 19.63
 -6 -6 1 189.98 18.91
 -6 -6 1 211.07 18.96
 -6 -6 1 234.74 20.18
 -6 -6 1 165.75 19.22
 -6 -6 1 191.16 17.87
 -6 -6 1 198.62 21.24
 -6 -6 1 179.22 19.54
 5 6 -1 560.98 47.11
 5 6 -1 557.33 45.68
 5 6 -1 478.72 47.25
 5 6 -1 520.11 46.87
 5 6 -1 579.14 46.25
 5 6 -1 490.73 46.16
 5 6 -1 538.86 46.73
 5 6 -1 521.6 46.88
 5 6 -1 496.96 47.94
 -5 -6 1 470.94 46.85
 -5 -6 1 494.59 47.03
 -5 -6 1 485.15 46.6
 -5 -6 1 599.36 48.17
 -5 -6 1 556.97 47.25
 -5 -6 1 595.42 46.66
 -5 -6 1 542.02 46.84
 -5 -6 1 528.69 45.79
 4 6 -1 21.42 6.58
 4 6 -1 30.76 4.49
 4 6 -1 29.67 5.95
 4 6 -1 25.74 4.96
 4 6 -1 21.71 3.53
 4 6 -1 25.3 5.14
 4 6 -1 27.97 5.92
 4 6 -1 26.29 4.49
 -4 -6 1 20.85 4.76
 -4 -6 1 21.12 5.5
 -4 -6 1 28.88 4.37
 -4 -6 1 22.22 3.53
 -4 -6 1 17.68 5.18
 -4 -6 1 24.77 5.95
 -4 -6 1 23.89 5.18
 -4 -6 1 32 6.67
 3 6 -1 17.68 4.25
 3 6 -1 30.83 4.5
 3 6 -1 24.97 3.71
 3 6 -1 27.54 3.3
 3 6 -1 25.59 6.14
 3 6 -1 16.48 4.51
 3 6 -1 21.98 4.84
 3 6 -1 17.71 4.35
 3 6 -1 18.96 4.16
 -3 -6 1 21.78 2.94
 -3 -6 1 17.54 4.97
 -3 -6 1 25.31 5.09
 -3 -6 1 17.39 4.25
 -3 -6 1 26.32 5.68
 -3 -6 1 22.34 3.06
 -3 -6 1 16.88 3.8
 -3 -6 1 17.14 4.22
 -3 -6 1 19.61 4.73
 2 6 -1 3.61 1.88
 2 6 -1 5.6 2.54
 2 6 -1 -1.21 2.51
 2 6 -1 3.61 2.93
 2 6 -1 -2.5 3.68
 2 6 -1 3.39 2.62
 2 6 -1 2.88 3
 2 6 -1 -2.08 2.65
 2 6 -1 -3.32 3.01
 2 6 -1 -1.96 1.89
 2 6 -1 -2.37 1.89
 -2 -6 1 2.03 2.03
 -2 -6 1 7.63 2.47
 -2 -6 1 2.61 2.95
 -2 -6 1 -0.26 2.37
 -2 -6 1 -1.23 2.59
 -2 -6 1 4.74 3.49
 -2 -6 1 1.03 2.19
 -2 -6 1 2.2 1.12
 -2 -6 1 9.24 3.64
 1 6 -1 662.9 56.97
 1 6 -1 679.07 57.09
 1 6 -1 650.85 57.4
 1 6 -1 654.79 56.82
 1 6 -1 672.64 56.68
 1 6 -1 664.81 57.61
 1 6 -1 658.13 56.77
 1 6 -1 670.31 56.83
 1 6 -1 624.44 57.19
 1 6 -1 664.36 56.98
 -1 -6 1 667.37 57.01
 -1 -6 1 703.15 57.02
 -1 -6 1 688.62 57.43
 -1 -6 1 646.29 56.86
 -1 -6 1 657.83 57.89
 -1 -6 1 677.45 56.99
 -1 -6 1 688.06 57.03
 -1 -6 1 666.88 56.99
 0 6 -1 2.02 2.38
 0 6 -1 -0.33 2.61
 0 6 -1 1.1 2.18
 0 6 -1 -0.69 2.46
 0 6 -1 0.95 2.29
 0 6 -1 1.73 1.66
 0 6 -1 1.29 3.99
 0 6 -1 7.15 1.71
 0 6 -1 0.84 2
 0 -6 1 1.03 2.09
 0 -6 1 0.37 2.93
 0 -6 1 -0.66 1.23
 0 -6 1 -1.45 2.21
 0 -6 1 5.24 2.58
 0 -6 1 5.61 2.51
 0 -6 1 1.99 2.15
 0 -6 1 -0.88 2.62
 0 -6 1 0.99 2.09
 -1 6 -1 15.25 3.55
 -1 6 -1 12.48 3.53
 -1 6 -1 18.22 2.97
 -1 6 -1 18.44 3.8
 -1 6 -1 16.42 3.78
 -1 6 -1 17.1 4.81
 -1 6 -1 13.89 2.55
 -1 6 -1 16.35 3.37
 1 -6 1 10.21 3.67
 1 -6 1 27.5 3.97
 1 -6 1 15 2.33
 1 -6 1 15.65 3
 1 -6 1 6.59 3.65
 1 -6 1 11.63 2.46
 1 -6 1 10.56 3.95
 -2 6 -1 9.57 2.9
 -2 6 -1 15.25 4.1
 -2 6 -1 17.24 5.48
 -2 6 -1 14.77 3.17
 -2 6 -1 10.28 4.06
 -2 6 -1 18.68 4.1
 -2 6 -1 8.88 3.58
 -2 6 -1 12.64 3.75
 2 -6 1 10.13 4.47
 2 -6 1 12.31 3.19
 2 -6 1 17.32 3.76
 2 -6 1 13.12 4.21
 2 -6 1 16.04 2.89
 2 -6 1 9.35 6.13
 2 -6 1 19.57 2.62
 -3 6 -1 3.73 3.81
 -3 6 -1 3.84 3.31
 -3 6 -1 2.54 3.42
 -3 6 -1 0.7 4.95
 -3 6 -1 1.24 2.68
 -3 6 -1 0.92 3.42
 -3 6 -1 7.72 3.07
 -3 6 -1 5.59 3.3
 3 -6 1 3.23 4.41
 3 -6 1 6.53 2.04
 3 -6 1 4.23 3.95
 3 -6 1 4.35 2.78
 3 -6 1 7.99 4.75
 3 -6 1 0.25 2.54
 3 -6 1 3.03 3.38
 -4 6 -1 52.55 8.46
 -4 6 -1 42.38 7.2
 -4 6 -1 32.22 6.12
 -4 6 -1 40.33 9.46
 -4 6 -1 38.52 8.09
 -4 6 -1 48.27 7.75
 -4 6 -1 38.73 6.86
 -4 6 -1 42.11 5.95
 4 -6 1 39.56 5.24
 4 -6 1 36.69 5.81
 4 -6 1 37.11 7.16
 4 -6 1 27.16 7.48
 4 -6 1 32.81 7.38
 4 -6 1 48.27 8.71
 4 -6 1 52.48 7.14
 -5 6 -1 49.54 9.85
 -5 6 -1 51.69 9.08
 -5 6 -1 54.46 8.34
 -5 6 -1 56.24 9.71
 -5 6 -1 54.63 8.42
 -5 6 -1 52.65 7.3
 -5 6 -1 61.24 8.76
 -5 6 -1 40.69 10.88
 5 -6 1 49.63 7.7
 5 -6 1 52.64 9.46
 5 -6 1 41.23 9.27
 5 -6 1 53.55 7.76
 5 -6 1 35.86 8.85
 5 -6 1 56.54 7.09
 5 -6 1 67.98 11.28
 5 -6 1 59.87 7.36
 -6 6 -1 41.16 6.21
 -6 6 -1 49.78 12.94
 -6 6 -1 56.29 10.46
 -6 6 -1 33.54 9.35
 -6 6 -1 70.95 10.11
 -6 6 -1 30.73 7.43
 -6 6 -1 53.97 10.35
 -6 6 -1 44.25 9.17
 6 -6 1 35.58 15.67
 6 -6 1 44.68 7.24
 6 -6 1 45.32 7.12
 6 -6 1 61.14 11.89
 6 -6 1 41.12 9.9
 6 -6 1 48.67 10
 6 -6 1 46.31 6.11
 6 -6 1 34.79 7.3
 -7 6 -1 8.03 5.55
 -7 6 -1 4.2 7.02
 -7 6 -1 4.26 5.41
 -7 6 -1 15.51 7.44
 -7 6 -1 28.65 8.17
 -7 6 -1 8.87 10.41
 -7 6 -1 11.56 7.35
 -7 6 -1 9.82 4.04
 7 -6 1 9.5 8.07
 7 -6 1 12.05 9.99
 7 -6 1 6.21 5.38
 7 -6 1 9.03 5.03
 7 -6 1 13.07 5.22
 7 -6 1 6.71 7.26
 7 -6 1 2.56 4.91
 -8 6 -1 1.48 8.81
 -8 6 -1 41.59 15
 -8 6 -1 3.3 7.53
 -8 6 -1 0.04 7.97
 -8 6 -1 2.92 6.46
 -8 6 -1 2.35 4.65
 8 -6 1 5.94 7.58
 8 -6 1 11.33 10.91
 8 -6 1 7.66 4.42
 8 -6 1 3.22 5.6
 8 -6 1 12.96 9.21
 -9 6 -1 27.32 9.57
 -9 6 -1 12.26 8.14
 -9 6 -1 23.51 11.36
 -9 6 -1 17.94 13.32
 -9 6 -1 27.45 11.91
 -9 6 -1 14.57 7.13
 9 -6 1 30.07 13.34
 9 -6 1 22.23 11.72
 9 -6 1 15.05 5.66
 9 -6 1 27.79 7.86
 -10 6 -1 -5.86 9.31
 -10 6 -1 3.25 8.64
 -10 6 -1 -4.61 7
 -10 6 -1 -0.43 7.07
 -10 6 -1 6.23 14.86
 -10 6 -1 2.73 4.92
 -10 6 -1 -5.5 11.97
 10 -6 1 -10.29 5.19
 10 -6 1 22.27 17.62
 10 -6 1 -3.12 7.48
 10 -6 1 21.08 13.37
 -11 6 -1 20.05 12.36
 -11 6 -1 4.06 10.01
 -11 6 -1 0.03 11.8
 -11 6 -1 3.1 24.64
 11 -6 1 15.94 16.3
 11 -6 1 14.22 16.43
 11 -6 1 13.58 9.55
 13 5 -1 12.14 12.17
 13 5 -1 -12.59 9.34
 13 5 -1 7.97 11.49
 13 5 -1 -0.08 8.97
 -13 -5 1 33.07 14.67
 -13 -5 1 32.02 17.61
 12 5 -1 2.62 8.17
 12 5 -1 -4.72 14.27
 12 5 -1 1.38 9.69
 12 5 -1 7.82 7.57
 12 5 -1 6.87 10.28
 -12 -5 1 13.99 11.08
 -12 -5 1 26.54 16.36
 -12 -5 1 10.78 10.73
 -12 -5 1 -3.21 7.42
 11 5 -1 1.04 8.02
 11 5 -1 -4.28 6.02
 11 5 -1 -8.85 8.92
 11 5 -1 -1.58 6.43
 11 5 -1 0.28 10.93
 -11 -5 1 8.77 9.98
 -11 -5 1 4.85 8.74
 -11 -5 1 3.98 11.65
 -11 -5 1 -6.33 6.16
 10 5 -1 8.61 8.91
 10 5 -1 0.26 5.71
 10 5 -1 4.44 11.94
 10 5 -1 -3.2 8.48
 10 5 -1 10.22 8.7
 10 5 -1 13.68 6.48
 -10 -5 1 14.07 11.9
 -10 -5 1 16.69 9.25
 -10 -5 1 -1.23 3.91
 -10 -5 1 8.5 8.81
 -10 -5 1 8.26 6.03
 9 5 -1 45.15 8.97
 9 5 -1 54.82 14.1
 9 5 -1 27.05 14.43
 9 5 -1 75.65 9.8
 9 5 -1 50.17 11.96
 9 5 -1 75.74 12.45
 -9 -5 1 52.67 10.74
 -9 -5 1 53.97 11.93
 -9 -5 1 47.99 12.15
 -9 -5 1 62.54 11.67
 -9 -5 1 70.98 15.81
 -9 -5 1 70.01 9.94
 8 5 -1 77.39 9.47
 8 5 -1 58.64 9.41
 8 5 -1 62.65 11.6
 8 5 -1 53.8 13.8
 8 5 -1 52.81 10.17
 8 5 -1 38.32 9.07
 8 5 -1 75.62 13.38
 8 5 -1 58.45 10.88
 -8 -5 1 66.12 9.22
 -8 -5 1 60.28 8.49
 -8 -5 1 71.37 11.22
 -8 -5 1 49.53 10.99
 -8 -5 1 65.47 13.85
 7 5 -1 11.47 6.87
 7 5 -1 20.97 4.99
 7 5 -1 11.68 5.12
 7 5 -1 27.83 9.39
 7 5 -1 12.16 5.04
 7 5 -1 18.42 6.71
 7 5 -1 20.93 4.66
 7 5 -1 11.81 5.04
 7 5 -1 6.4 5.79
 -7 -5 1 11.86 3.97
 -7 -5 1 13.25 8.34
 -7 -5 1 10.94 6.13
 -7 -5 1 10.47 5.74
 -7 -5 1 21.31 6.65
 -7 -5 1 22.87 5.7
 -7 -5 1 11.11 4.57
 -7 -5 1 24.01 7.49
 6 5 -1 124.84 12.19
 6 5 -1 111.07 11.67
 6 5 -1 110.18 13.8
 6 5 -1 126.15 15.11
 6 5 -1 110.22 12.7
 6 5 -1 103.55 13.58
 6 5 -1 112.45 13.37
 6 5 -1 128.4 12.84
 6 5 -1 134.42 13.27
 -6 -5 1 105.41 13.58
 -6 -5 1 105.1 13.06
 -6 -5 1 133.41 12.47
 -6 -5 1 108.69 15.7
 -6 -5 1 136.48 13.11
 -6 -5 1 107.33 13.47
 -6 -5 1 106.74 12.53
 -6 -5 1 116.25 16.61
 5 5 -1 3.58 3.3
 5 5 -1 5.42 3.02
 5 5 -1 3.68 3.78
 5 5 -1 8.22 3.59
 5 5 -1 2.06 4.99
 5 5 -1 -2.69 3.15
 5 5 -1 3.82 2.66
 5 5 -1 3.61 4.7
 -5 -5 1 0.77 3.4
 -5 -5 1 2.69 4
 -5 -5 1 2.33 5.83
 -5 -5 1 -0.45 3.94
 -5 -5 1 0.67 3.1
 -5 -5 1 2.07 2.86
 -5 -5 1 2.98 3.88
 -5 -5 1 4.36 2.41
 4 5 -1 350.11 33.37
 4 5 -1 389 33.85
 4 5 -1 338.99 34.2
 4 5 -1 403.63 34.2
 4 5 -1 350.03 33.84
 4 5 -1 394.4 32.95
 4 5 -1 378.14 34.01
 4 5 -1 403.96 33.41
 4 5 -1 344.02 34.8
 -4 -5 1 321.49 35.36
 -4 -5 1 422.19 34.05
 -4 -5 1 415.52 35.08
 -4 -5 1 420.24 33.85
 -4 -5 1 386.79 33.87
 -4 -5 1 398.3 34.3
 -4 -5 1 378.58 33.1
 -4 -5 1 379.06 34.22
 3 5 -1 340.01 28.92
 3 5 -1 329.99 29.38
 3 5 -1 347.95 28.57
 3 5 -1 336.11 29.43
 3 5 -1 343.47 29.52
 3 5 -1 318.84 29.23
 3 5 -1 328.68 29.4
 3 5 -1 340.43 30.22
 -3 -5 1 339.47 29.39
 -3 -5 1 311.62 29.56
 -3 -5 1 346.27 29.73
 -3 -5 1 310.88 28.64
 -3 -5 1 352.24 29.73
 -3 -5 1 333.86 28.94
 -3 -5 1 335.93 30.04
 -3 -5 1 302.89 29.4
 2 5 -1 61.51 6.69
 2 5 -1 49.09 5.75
 2 5 -1 59.74 5.52
 2 5 -1 54.87 6.41
 2 5 -1 64.53 7.84
 2 5 -1 53.3 6.37
 2 5 -1 53.05 6.23
 2 5 -1 58.09 6.39
 2 5 -1 47.38 6.43
 2 5 -1 46.24 6.5
 -2 -5 1 56.56 5.44
 -2 -5 1 63.45 5.73
 -2 -5 1 65.26 6.35
 -2 -5 1 50.67 6.24
 -2 -5 1 55.96 5.41
 -2 -5 1 55.61 6.47
 -2 -5 1 60.28 6.84
 -2 -5 1 54.07 6.34
 -2 -5 1 60.93 6.96
 1 5 -1 282.99 24.95
 1 5 -1 293.44 25.14
 1 5 -1 302.15 25.17
 1 5 -1 307.44 25.29
 1 5 -1 257.14 25.36
 1 5 -1 288.77 25.01
 1 5 -1 266.37 25.44
 1 5 -1 292.53 25.7
 1 5 -1 288.46 24.87
 1 5 -1 308.12 25.09
 -1 -5 1 295.25 25.12
 -1 -5 1 290.97 25.49
 -1 -5 1 286.06 25.17
 -1 -5 1 308.52 26.01
 -1 -5 1 284.26 24.66
 -1 -5 1 293.62 25.18
 -1 -5 1 290.85 25.17
 -1 -5 1 281.61 25.02
 -1 -5 1 269.29 24.64
 -1 -5 1 309.81 25.15
 0 5 -1 17.12 3.3
 0 5 -1 21.68 2.81
 0 5 -1 14.95 4.39
 0 5 -1 19.84 3.09
 0 5 -1 22.75 3.5
 0 5 -1 19.73 3.8
 0 5 -1 25.48 3.23
 0 5 -1 18.16 2.46
 0 -5 1 11.53 3.47
 0 -5 1 21.12 3.59
 0 -5 1 16.89 3.02
 0 -5 1 20.45 2.82
 0 -5 1 15.65 2.26
 0 -5 1 20.05 3.37
 0 -5 1 20.68 3.09
 0 -5 1 17.52 3.18
 0 -5 1 19.13 3.42
 0 -5 1 17.35 2.37
 -1 5 -1 139.59 12.7
 -1 5 -1 151.99 13.29
 -1 5 -1 136.8 13.11
 -1 5 -1 140.74 13.18
 -1 5 -1 130.86 13.42
 -1 5 -1 131.36 12.79
 -1 5 -1 152.75 14.06
 -1 5 -1 132.25 13.22
 1 -5 1 138.04 13.54
 1 -5 1 150.69 13.92
 1 -5 1 143.42 12.45
 1 -5 1 151.78 13.02
 1 -5 1 134.56 12.75
 1 -5 1 131.09 12.66
 1 -5 1 160.29 13.31
 1 -5 1 167.15 14.43
 -2 5 -1 48.71 6.87
 -2 5 -1 65.09 7.14
 -2 5 -1 76.84 8.07
 -2 5 -1 57.06 6.96
 -2 5 -1 50.92 6.23
 -2 5 -1 54.07 7.73
 -2 5 -1 45.78 6.11
 -2 5 -1 70.42 9.31
 -2 5 -1 60.85 7.12
 2 -5 1 54.17 6.79
 2 -5 1 49.8 6.13
 2 -5 1 53.34 5.69
 2 -5 1 53.19 7.31
 2 -5 1 62.22 7.83
 2 -5 1 60.27 6.65
 2 -5 1 68.62 8.23
 -3 5 -1 30.38 8.04
 -3 5 -1 37.33 6.18
 -3 5 -1 22.85 4.66
 -3 5 -1 32.08 5.64
 -3 5 -1 25.43 6
 -3 5 -1 32.12 7.93
 -3 5 -1 24.37 4.37
 -3 5 -1 34.08 5.93
 3 -5 1 29.27 6.29
 3 -5 1 32.29 5.44
 3 -5 1 27.83 6.04
 3 -5 1 32.72 4.6
 3 -5 1 29.6 4.02
 3 -5 1 48.11 7.29
 3 -5 1 20.96 4.28
 3 -5 1 29.8 5.57
 -4 5 -1 13.32 3.35
 -4 5 -1 9.08 3.79
 -4 5 -1 4.62 4.18
 -4 5 -1 8.3 4.09
 -4 5 -1 6.95 4.22
 -4 5 -1 7.91 5.47
 -4 5 -1 7.21 3.79
 -4 5 -1 4.75 3.61
 4 -5 1 0.26 5.1
 4 -5 1 2.94 3.11
 4 -5 1 6.15 3.4
 4 -5 1 5.42 4.56
 4 -5 1 5.03 2.67
 4 -5 1 7.15 4.1
 4 -5 1 12.95 5.14
 -5 5 -1 66.81 8.12
 -5 5 -1 71.06 16.57
 -5 5 -1 69.21 9.23
 -5 5 -1 53.75 8.43
 -5 5 -1 52.75 11.56
 -5 5 -1 62.17 7.1
 -5 5 -1 58.53 10.52
 -5 5 -1 64.45 9.85
 -5 5 -1 74.6 11.48
 5 -5 1 53.09 8.03
 5 -5 1 38.56 8.93
 5 -5 1 64.24 7.76
 5 -5 1 63.98 7.09
 5 -5 1 57.63 8.09
 5 -5 1 52.95 9.98
 5 -5 1 81.66 11.71
 5 -5 1 60.33 9.97
 -6 5 -1 17.09 10.12
 -6 5 -1 3.58 5.74
 -6 5 -1 -3.29 5.34
 -6 5 -1 7.02 3.78
 -6 5 -1 0.93 4.54
 -6 5 -1 0.74 4.41
 -6 5 -1 3.45 5.24
 -6 5 -1 0.81 5.1
 -6 5 -1 8.29 3.49
 6 -5 1 6.95 6.68
 6 -5 1 4.77 3.34
 6 -5 1 4 4.19
 6 -5 1 5.45 3.89
 6 -5 1 2.69 4.94
 6 -5 1 -1.05 7.37
 6 -5 1 4.9 4.03
 6 -5 1 1.89 4.37
 6 -5 1 7.97 6.59
 -7 5 -1 114.41 16.72
 -7 5 -1 132.96 15.03
 -7 5 -1 142.46 17.46
 -7 5 -1 151.71 21.95
 -7 5 -1 158.27 14.99
 -7 5 -1 129.07 16.8
 -7 5 -1 140.83 19.48
 7 -5 1 155.32 14.5
 7 -5 1 140.1 18.46
 7 -5 1 136.75 14.65
 7 -5 1 158.94 20.37
 7 -5 1 123.41 19.78
 7 -5 1 161.83 15.49
 7 -5 1 126.03 15.13
 -8 5 -1 9.06 10.76
 -8 5 -1 2.57 7.18
 -8 5 -1 -5.29 5.8
 -8 5 -1 -1.26 7.31
 -8 5 -1 6.31 4.72
 -8 5 -1 -3.39 10.08
 -8 5 -1 13.17 6.42
 8 -5 1 -9.51 7.68
 8 -5 1 5.93 6.08
 8 -5 1 10.15 5.71
 8 -5 1 9.18 10.56
 8 -5 1 -1.36 3.94
 8 -5 1 -4.49 11.65
 -9 5 -1 4.01 12.98
 -9 5 -1 -2.9 7.19
 -9 5 -1 6.04 9.55
 -9 5 -1 -8.89 5.67
 -9 5 -1 -0.47 4.86
 -9 5 -1 12.18 9.71
 9 -5 1 8.56 5.22
 9 -5 1 0.86 8.07
 9 -5 1 5.04 9.97
 9 -5 1 2.75 11.05
 -10 5 -1 6.02 7.08
 -10 5 -1 -4.26 4.63
 -10 5 -1 4.12 6.73
 -10 5 -1 5.27 14.52
 -10 5 -1 6.34 11.5
 -10 5 -1 14.64 9.63
 -10 5 -1 4.69 10.45
 10 -5 1 15.88 12.09
 10 -5 1 23.15 15.16
 10 -5 1 2.1 5.88
 10 -5 1 0.33 6.79
 -11 5 -1 16.2 18.73
 -11 5 -1 25.99 10.79
 -11 5 -1 22.32 13.4
 -11 5 -1 10.8 10.55
 11 -5 1 23.81 15.28
 11 -5 1 28.86 16.72
 11 -5 1 -5.43 7.48
 11 -5 1 22.26 9.66
 13 4 -1 14.32 13.03
 13 4 -1 -4.32 8.65
 13 4 -1 17 12.43
 13 4 -1 21.71 9.47
 -13 -4 1 16.92 11.97
 -13 -4 1 21.18 16.37
 -13 -4 1 36.01 14.9
 12 4 -1 -4.64 14.41
 12 4 -1 12.79 11.39
 12 4 -1 9.15 10.96
 12 4 -1 9.35 7.7
 12 4 -1 -6.28 7.22
 -12 -4 1 18.42 12.14
 -12 -4 1 25.26 15.56
 -12 -4 1 9.3 7.68
 -12 -4 1 10.49 10.86
 11 4 -1 48.54 13.27
 11 4 -1 39.32 15.09
 11 4 -1 43.09 9.6
 11 4 -1 38.81 12.54
 11 4 -1 31.68 9.2
 -11 -4 1 42.84 15.11
 -11 -4 1 55.97 12.75
 -11 -4 1 41.18 8.77
 -11 -4 1 49.02 13.96
 10 4 -1 15.45 10.3
 10 4 -1 4.08 12.05
 10 4 -1 16.1 6.39
 10 4 -1 8.84 8.54
 10 4 -1 12.37 9.92
 10 4 -1 13.02 6.08
 -10 -4 1 22.3 9.33
 -10 -4 1 19.61 6.37
 -10 -4 1 19.95 10.07
 -10 -4 1 6.05 12.12
 9 4 -1 3.27 7.26
 9 4 -1 -3.71 7.51
 9 4 -1 3.08 5.26
 9 4 -1 2.4 5.24
 9 4 -1 -8.7 6.32
 9 4 -1 -2.25 9
 -9 -4 1 -4.81 2.87
 -9 -4 1 0.1 4.53
 -9 -4 1 11.47 7.77
 -9 -4 1 -9.16 10.43
 -9 -4 1 8.03 8.25
 -9 -4 1 0.74 4.7
 -9 -4 1 3.14 6.8
 8 4 -1 185.76 20.01
 8 4 -1 190.63 20.88
 8 4 -1 193.06 21.49
 8 4 -1 215.93 19.94
 8 4 -1 171.8 21.33
 8 4 -1 177.78 23.04
 8 4 -1 203.68 19.16
 8 4 -1 175.47 23.7
 -8 -4 1 180.12 21.02
 -8 -4 1 214.46 23.98
 -8 -4 1 229.23 18.96
 -8 -4 1 187.79 18.72
 -8 -4 1 169.64 19.33
 -8 -4 1 174.54 21.45
 -8 -4 1 155.62 20.26
 7 4 -1 21.69 7
 7 4 -1 23.28 5.49
 7 4 -1 10.62 6.93
 7 4 -1 23.59 6.19
 7 4 -1 20.87 6.09
 7 4 -1 26.01 5.35
 7 4 -1 17.42 6.75
 7 4 -1 22.45 8.04
 -7 -4 1 19.56 6.69
 -7 -4 1 14.28 5.72
 -7 -4 1 19.59 4.37
 -7 -4 1 12.62 4.72
 -7 -4 1 21.19 7.35
 -7 -4 1 16.72 4.85
 -7 -4 1 -2 8.93
 -7 -4 1 11.82 5.93
 6 4 -1 120.34 13.68
 6 4 -1 126.73 15.28
 6 4 -1 122.89 12.92
 6 4 -1 113.61 12.84
 6 4 -1 127.68 14.34
 6 4 -1 128.61 12.48
 6 4 -1 104.62 13.12
 6 4 -1 104.41 13.84
 6 4 -1 120.11 11.74
 -6 -4 1 104.64 13.36
 -6 -4 1 110.65 13.91
 -6 -4 1 105.59 12.59
 -6 -4 1 121.33 13.77
 -6 -4 1 126.47 13.86
 -6 -4 1 125.6 12.1
 -6 -4 1 144.04 12.44
 -6 -4 1 128.57 15.72
 5 4 -1 154.13 15.22
 5 4 -1 141.09 14.24
 5 4 -1 176.11 16.22
 5 4 -1 158.16 14.8
 5 4 -1 159.17 15.65
 5 4 -1 147.05 16.76
 5 4 -1 163.58 15.27
 5 4 -1 139.67 16.03
 5 4 -1 130.36 17.59
 -5 -4 1 139.4 15.75
 -5 -4 1 182.9 17.7
 -5 -4 1 146.24 15.58
 -5 -4 1 157.78 15.21
 -5 -4 1 142.84 16.06
 -5 -4 1 151.36 14.43
 -5 -4 1 176.58 14.93
 4 4 -1 38.49 4.94
 4 4 -1 36.29 6.57
 4 4 -1 29.5 4.89
 4 4 -1 33.97 6.22
 4 4 -1 21.51 5.14
 4 4 -1 32.49 5.78
 4 4 -1 39.13 7.5
 4 4 -1 31.92 4.76
 -4 -4 1 23.76 7.21
 -4 -4 1 31.16 6.19
 -4 -4 1 33.4 6.01
 -4 -4 1 32.3 5.36
 -4 -4 1 26.89 5.49
 -4 -4 1 37 6.5
 -4 -4 1 28.62 4.22
 -4 -4 1 23.36 4.52
 3 4 -1 109.17 11.02
 3 4 -1 105.54 10.88
 3 4 -1 101.95 10.85
 3 4 -1 113.14 10.78
 3 4 -1 91.21 10.97
 3 4 -1 90.43 11.69
 3 4 -1 108.72 10.35
 3 4 -1 115.44 10.26
 -3 -4 1 125.5 10.84
 -3 -4 1 108.56 11.91
 -3 -4 1 107.25 10.94
 -3 -4 1 119.39 10.94
 -3 -4 1 96.06 9.91
 -3 -4 1 109.53 11
 -3 -4 1 115.8 10.72
 -3 -4 1 96.64 10.66
 2 4 -1 306.87 25.97
 2 4 -1 292.76 25.55
 2 4 -1 296.62 26.45
 2 4 -1 312.43 25.97
 2 4 -1 272.7 25.84
 2 4 -1 291.97 25.98
 2 4 -1 300.83 25.92
 2 4 -1 284.66 26.06
 2 4 -1 301.42 25.32
 -2 -4 1 312.58 26.3
 -2 -4 1 288.23 25.88
 -2 -4 1 277.83 25.95
 -2 -4 1 305.11 26.29
 -2 -4 1 302.57 26.11
 -2 -4 1 303.42 25.56
 -2 -4 1 283.32 25.99
 1 4 -1 178.38 15.01
 1 4 -1 159.29 14.75
 1 4 -1 165.23 14.81
 1 4 -1 164.64 15.11
 1 4 -1 155.46 15.33
 1 4 -1 181.77 15.04
 1 4 -1 165.87 15.31
 1 4 -1 168.41 14.92
 1 4 -1 161.45 15.42
 1 4 -1 180.58 15.05
 -1 -4 1 170.14 15.02
 -1 -4 1 169.71 14.64
 -1 -4 1 167.11 15.06
 -1 -4 1 157.06 14.62
 -1 -4 1 159.25 15.03
 -1 -4 1 188.08 15.06
 -1 -4 1 176.57 15.12
 -1 -4 1 175.28 14.82
 -1 -4 1 176.67 15.35
 0 4 -1 473.07 39.77
 0 4 -1 451.43 39.81
 0 4 -1 476.77 39.78
 0 4 -1 524.29 40
 0 4 -1 465.03 39.91
 0 4 -1 444.23 39.45
 0 4 -1 444.32 39.57
 0 -4 1 462.28 39.55
 0 -4 1 453.79 39.4
 0 -4 1 482.77 39.73
 0 -4 1 464.29 39.71
 0 -4 1 479.39 40.49
 0 -4 1 460.57 39.92
 0 -4 1 453.16 39.85
 0 -4 1 466 39.73
 0 -4 1 438.73 39.46
 -1 4 -1 246.61 21.9
 -1 4 -1 224.23 22.13
 -1 4 -1 241.75 21.64
 -1 4 -1 253.36 22.51
 -1 4 -1 247.64 21.56
 -1 4 -1 250.88 22.03
 -1 4 -1 251.14 21.84
 1 -4 1 243.03 21.38
 1 -4 1 280.69 22.66
 1 -4 1 236.14 21.58
 1 -4 1 255.8 22.37
 1 -4 1 240.37 22.17
 1 -4 1 274.38 22.09
 1 -4 1 249.05 21.77
 -2 4 -1 4 2.78
 -2 4 -1 4.99 2.94
 -2 4 -1 3.92 2.11
 -2 4 -1 3.04 2.13
 -2 4 -1 0.74 4.05
 -2 4 -1 -0.4 2.5
 -2 4 -1 5.75 3.16
 -2 4 -1 0.55 2.44
 2 -4 1 2.52 3.33
 2 -4 1 2.93 2.98
 2 -4 1 3.64 1.73
 2 -4 1 4.08 3.43
 2 -4 1 -1.83 2.35
 2 -4 1 -0.47 2.32
 2 -4 1 2.03 2.25
 2 -4 1 1.01 2.06
 -3 4 -1 66.66 7.91
 -3 4 -1 70.88 9.95
 -3 4 -1 75.6 7.74
 -3 4 -1 71.16 8.49
 -3 4 -1 78.96 11.22
 -3 4 -1 68.64 8.66
 -3 4 -1 65.33 8.41
 -3 4 -1 78.02 8.3
 3 -4 1 70.69 9.26
 3 -4 1 73.83 7.92
 3 -4 1 82.95 7.46
 3 -4 1 62.27 7.67
 3 -4 1 61.62 8.51
 3 -4 1 67.84 9.66
 3 -4 1 70.79 9.64
 3 -4 1 69.45 8.03
 -4 4 -1 3.05 3.85
 -4 4 -1 0.69 2.04
 -4 4 -1 0.38 3.1
 -4 4 -1 0.48 3.56
 -4 4 -1 7.61 3.13
 -4 4 -1 -0.29 3.15
 -4 4 -1 2.21 3.49
 -4 4 -1 7.23 5.81
 -4 4 -1 0.39 2.32
 4 -4 1 4.09 2.91
 4 -4 1 0.6 2.11
 4 -4 1 -0.57 3.14
 4 -4 1 7.23 2.48
 4 -4 1 0.85 4.74
 4 -4 1 3.26 2.81
 4 -4 1 6.26 4.74
 4 -4 1 -2.49 2.43
 4 -4 1 0.75 4.13
 -5 4 -1 34.18 6.44
 -5 4 -1 35.62 4.95
 -5 4 -1 35.18 5.61
 -5 4 -1 34.55 7.69
 -5 4 -1 43.36 7.52
 -5 4 -1 21.27 5.52
 -5 4 -1 29.53 5.26
 -5 4 -1 30.37 8.91
 5 -4 1 30.39 6.81
 5 -4 1 40.3 5.78
 5 -4 1 29.07 5.61
 5 -4 1 34.14 4.78
 5 -4 1 31.18 5.22
 5 -4 1 40.52 8.44
 5 -4 1 23.2 7
 5 -4 1 27.24 7.58
 -6 4 -1 336.76 35.32
 -6 4 -1 315.06 32.25
 -6 4 -1 354.79 33.26
 -6 4 -1 357.45 31.54
 -6 4 -1 343.17 31.75
 -6 4 -1 363.05 33.42
 -6 4 -1 352.38 33.94
 -6 4 -1 358 33.07
 -6 4 -1 303.84 33.66
 6 -4 1 371.55 31.95
 6 -4 1 369.09 34.6
 6 -4 1 368.34 31.79
 6 -4 1 326.4 33.48
 6 -4 1 326.94 33.39
 6 -4 1 358.98 31.49
 6 -4 1 370.05 31.34
 6 -4 1 353.32 34.09
 6 -4 1 367.14 32.14
 -7 4 -1 6.16 6.86
 -7 4 -1 2.08 5.41
 -7 4 -1 0.74 3.7
 -7 4 -1 0.81 3.75
 -7 4 -1 2.62 5.03
 -7 4 -1 -6.95 5.51
 -7 4 -1 1.51 8.09
 -7 4 -1 4.99 5.99
 7 -4 1 5.71 3.97
 7 -4 1 7.64 8.77
 7 -4 1 7.41 7.56
 7 -4 1 1.43 4.42
 7 -4 1 3.11 4.33
 7 -4 1 -6.71 7.4
 7 -4 1 -0.69 6.02
 -8 4 -1 50.29 10.38
 -8 4 -1 34.95 13.45
 -8 4 -1 31.69 9
 -8 4 -1 28.47 10.07
 -8 4 -1 21.47 7.64
 -8 4 -1 30.36 6.49
 8 -4 1 34.82 10.86
 8 -4 1 34.65 11.96
 8 -4 1 24.03 7.36
 8 -4 1 24.42 5.87
 8 -4 1 31.1 7.15
 8 -4 1 26.23 9.83
 -9 4 -1 -3.94 3.41
 -9 4 -1 -0.25 6.82
 -9 4 -1 5.34 8.54
 -9 4 -1 -0.34 6.02
 -9 4 -1 13.05 9.97
 -9 4 -1 -2.16 5.32
 -9 4 -1 -4.6 11.12
 9 -4 1 -6.98 8.28
 9 -4 1 1.23 4.54
 9 -4 1 5.6 10.88
 -10 4 -1 9.97 8
 -10 4 -1 10.31 4.98
 -10 4 -1 3.41 11.09
 -10 4 -1 5.96 13.63
 -10 4 -1 1.08 10.26
 -10 4 -1 -4.31 7.36
 10 -4 1 15.81 7.66
 10 -4 1 26.36 18
 10 -4 1 11.56 10.33
 10 -4 1 4.17 5.65
 -11 4 -1 12.61 9.87
 -11 4 -1 -3.02 7.71
 -11 4 -1 -1.33 10.22
 -11 4 -1 15.87 16.84
 11 -4 1 4.96 7.2
 11 -4 1 17.77 13.72
 11 -4 1 0.38 6.42
 11 -4 1 20.95 14.94
 -12 4 -1 20.48 10.92
 -12 4 -1 25.64 15.45
 -12 4 -1 20.03 19.82
 12 -4 1 -5.36 8.82
 12 -4 1 22.83 17.38
 13 3 -1 12.58 9.55
 13 3 -1 2.76 9.04
 13 3 -1 13.81 14.38
 13 3 -1 9.6 12.01
 -13 -3 1 40.58 20.32
 -13 -3 1 22.95 14.77
 12 3 -1 22.98 12.19
 12 3 -1 4.35 8.22
 12 3 -1 5.82 10.84
 12 3 -1 7.16 8.03
 -12 -3 1 5.08 7.1
 -12 -3 1 11.88 12.19
 -12 -3 1 23.38 11.71
 -12 -3 1 12.53 15.23
 11 3 -1 -0.04 6.35
 11 3 -1 6.68 17.17
 11 3 -1 5.98 10.21
 11 3 -1 -1.07 6.31
 11 3 -1 3.99 9.57
 -11 -3 1 6.53 10.24
 -11 -3 1 10.15 19.77
 -11 -3 1 -10.59 7.99
 -11 -3 1 -2.77 6.08
 10 3 -1 -7.82 9.06
 10 3 -1 8.23 14.02
 10 3 -1 -1.6 8.49
 10 3 -1 -0.55 7.82
 10 3 -1 1.75 5.59
 10 3 -1 3.89 5.76
 -10 -3 1 7.01 9.3
 -10 -3 1 4.86 5.18
 -10 -3 1 -4.28 11.27
 -10 -3 1 8.92 10
 9 3 -1 3.15 8.9
 9 3 -1 -7.06 9.18
 9 3 -1 9.75 8.01
 9 3 -1 2.78 4.84
 9 3 -1 -6.45 4.44
 9 3 -1 4.31 7.76
 -9 -3 1 2.08 4.78
 -9 -3 1 1.4 7.35
 -9 -3 1 -0.49 10.05
 -9 -3 1 5.33 2.93
 -9 -3 1 -4.6 9.09
 -9 -3 1 10.71 5.02
 -9 -3 1 7.56 7.61
 8 3 -1 98.13 11.01
 8 3 -1 48.16 15.64
 8 3 -1 86.77 13
 8 3 -1 68.85 13.42
 8 3 -1 75.1 13.07
 8 3 -1 89.8 10.32
 8 3 -1 93.86 16.02
 8 3 -1 80.08 15.82
 -8 -3 1 67.56 14.45
 -8 -3 1 61.49 13.01
 -8 -3 1 74.1 9.7
 -8 -3 1 52.7 11.09
 -8 -3 1 66.88 9.14
 -8 -3 1 70.5 12.79
 -8 -3 1 66.07 11.78
 -8 -3 1 68.36 7.69
 7 3 -1 1.6 6.74
 7 3 -1 0.07 4.09
 7 3 -1 3.87 5.27
 7 3 -1 -0.6 4.21
 7 3 -1 6.08 4.14
 7 3 -1 2.63 5.5
 7 3 -1 9.67 6.84
 7 3 -1 0.83 3.9
 -7 -3 1 2.19 3.69
 -7 -3 1 7.09 3.78
 -7 -3 1 9.47 5.91
 -7 -3 1 0.9 4.56
 -7 -3 1 2.29 3.24
 -7 -3 1 8.95 9.03
 -7 -3 1 -0.52 5.57
 -7 -3 1 2.15 4.97
 6 3 -1 -0.24 3.11
 6 3 -1 0.3 5.3
 6 3 -1 -0.78 2.88
 6 3 -1 -5.64 4.81
 6 3 -1 -9.02 3.9
 6 3 -1 -5.04 2.85
 6 3 -1 0.29 4.05
 6 3 -1 1.6 3.36
 -6 -3 1 4.41 4.85
 -6 -3 1 -0.48 3.81
 -6 -3 1 1.1 3.03
 -6 -3 1 -1.75 4.2
 -6 -3 1 -0.19 2.55
 -6 -3 1 -0.27 4.71
 -6 -3 1 -1.18 6.7
 -6 -3 1 -2.65 2.42
 5 3 -1 97.27 11.02
 5 3 -1 96.69 11.5
 5 3 -1 95 10.28
 5 3 -1 90.19 11.78
 5 3 -1 98.79 9.63
 5 3 -1 97.25 12.52
 5 3 -1 101.52 10.83
 -5 -3 1 101.7 11.76
 -5 -3 1 91.69 10.5
 -5 -3 1 102.28 14.28
 -5 -3 1 101.06 12.01
 -5 -3 1 93.71 11.38
 -5 -3 1 94.11 10
 -5 -3 1 117.23 10.18
 4 3 -1 27.91 5.29
 4 3 -1 20.11 5.93
 4 3 -1 26.73 4.73
 4 3 -1 34.08 4.29
 4 3 -1 30.56 5.85
 4 3 -1 34.4 5.74
 4 3 -1 24.99 5.7
 4 3 -1 27.99 6.17
 4 3 -1 30.49 4.55
 -4 -3 1 22.77 5.62
 -4 -3 1 28.06 4.17
 -4 -3 1 26.4 5.81
 -4 -3 1 27.84 4.47
 -4 -3 1 32.62 6.16
 -4 -3 1 21.88 5.25
 -4 -3 1 18.78 6.85
 -4 -3 1 14.25 3.88
 3 3 -1 203.65 18.15
 3 3 -1 191.93 18.12
 3 3 -1 175.14 18.3
 3 3 -1 206.74 17.58
 3 3 -1 181.99 18.27
 3 3 -1 195.45 17.92
 3 3 -1 199.81 17.48
 3 3 -1 192.19 19.06
 -3 -3 1 225.87 18.34
 -3 -3 1 190.85 18.28
 -3 -3 1 193.33 17.84
 -3 -3 1 209.87 17.81
 -3 -3 1 197.04 19.1
 -3 -3 1 180.83 18.11
 -3 -3 1 200.05 18.39
 -3 -3 1 196.25 17.43
 2 3 -1 612.83 54.18
 2 3 -1 662.52 53.66
 2 3 -1 586.45 54.38
 2 3 -1 600.89 54.64
 2 3 -1 640.1 54.11
 2 3 -1 636.19 54.26
 2 3 -1 640.13 54.28
 2 3 -1 618.74 54.14
 2 3 -1 660.9 53.9
 -2 -3 1 617.97 54.15
 -2 -3 1 655.58 54.64
 -2 -3 1 658.81 54.33
 -2 -3 1 637.04 54.08
 -2 -3 1 601.68 54.26
 -2 -3 1 672.67 54.31
 -2 -3 1 616.49 54.32
 1 3 -1 1720.76 134.55
 1 3 -1 1607.46 134.5
 1 3 -1 1595.84 134.58
 1 3 -1 1540.62 134.43
 1 3 -1 1547.73 134.64
 1 3 -1 1626.22 134.76
 1 3 -1 1519.63 134.68
 1 3 -1 1574.59 134.46
 1 3 -1 1580.17 134.32
 1 3 -1 1622.21 134.26
 -1 -3 1 1591.38 134.31
 -1 -3 1 1589.56 134.55
 -1 -3 1 1579.45 134.27
 -1 -3 1 1576.64 134.6
 -1 -3 1 1601.54 134.56
 -1 -3 1 1598.47 134.66
 -1 -3 1 1573.37 134.49
 -1 -3 1 1577.51 134.28
 -1 3 -1 1650.44 141.55
 -1 3 -1 1706.39 141.84
 -1 3 -1 1726.77 141.55
 -1 3 -1 1659.64 141.71
 -1 3 -1 1641.06 141.42
 -1 3 -1 1678.72 141.71
 -1 3 -1 1667.35 141.99
 -1 3 -1 1687.07 141.38
 -1 3 -1 1602.96 141.82
 1 -3 1 1610.32 141.39
 1 -3 1 1793.81 141.81
 1 -3 1 1711.6 141.27
 1 -3 1 1702 141.86
 1 -3 1 1562.15 141.74
 1 -3 1 1688.24 141.49
 -2 3 -1 363.16 33.95
 -2 3 -1 400.46 33.38
 -2 3 -1 381.6 34.39
 -2 3 -1 395.2 33.51
 -2 3 -1 371.88 33.74
 -2 3 -1 389.01 33.78
 -2 3 -1 371.39 33.23
 -2 3 -1 380.02 33.43
 2 -3 1 401.04 33.13
 2 -3 1 390.46 33.33
 2 -3 1 398.91 33.54
 2 -3 1 371.44 33.22
 2 -3 1 386.52 34.1
 2 -3 1 351.34 33.77
 2 -3 1 412.75 33.93
 2 -3 1 388.61 33.98
 -3 3 -1 8.84 2.4
 -3 3 -1 5.6 2.55
 -3 3 -1 6.51 3.44
 -3 3 -1 10.1 4.04
 -3 3 -1 8.65 2.92
 -3 3 -1 6.33 3.09
 -3 3 -1 11.98 3.5
 -3 3 -1 8.93 5.37
 -3 3 -1 10.33 4
 3 -3 1 12.56 3.83
 3 -3 1 5.05 3.9
 3 -3 1 6.6 2.88
 3 -3 1 8.16 4.55
 3 -3 1 10.4 3.53
 3 -3 1 8.74 2.29
 3 -3 1 13.17 2.78
 3 -3 1 0.55 2.57
 3 -3 1 10.21 4.65
 -4 3 -1 4.67 2.6
 -4 3 -1 8.59 4.4
 -4 3 -1 8.02 3.46
 -4 3 -1 9.41 4.11
 -4 3 -1 14.16 6.6
 -4 3 -1 8.15 4.68
 -4 3 -1 6.83 3.81
 -4 3 -1 13.79 3.36
 4 -3 1 7.75 2.76
 4 -3 1 4.74 3.23
 4 -3 1 3.19 4.87
 4 -3 1 -0.02 4.08
 4 -3 1 2.95 3.31
 4 -3 1 8.46 3.04
 4 -3 1 7.31 5.24
 4 -3 1 9.26 3
 4 -3 1 11.37 4.3
 -5 3 -1 10.31 4.72
 -5 3 -1 8.38 4.39
 -5 3 -1 13.94 3.7
 -5 3 -1 16.57 8.82
 -5 3 -1 8.68 4.5
 -5 3 -1 13.55 7.11
 -5 3 -1 12.44 3.41
 -5 3 -1 16.77 3.73
 5 -3 1 17.94 3.54
 5 -3 1 4.59 5.6
 5 -3 1 13.66 5.22
 5 -3 1 15.32 5.64
 5 -3 1 16.01 3.71
 5 -3 1 10.72 3.7
 5 -3 1 12.54 3.75
 5 -3 1 12.78 6.02
 -6 3 -1 52.35 6.87
 -6 3 -1 53.09 9.59
 -6 3 -1 63.91 7.65
 -6 3 -1 35.94 9.04
 -6 3 -1 41.24 7.91
 -6 3 -1 46.52 8.33
 -6 3 -1 53.19 6.75
 -6 3 -1 29.37 10.19
 -6 3 -1 58.69 9.49
 6 -3 1 67.44 11.87
 6 -3 1 34.23 9.69
 6 -3 1 47.68 7.22
 6 -3 1 54.55 7.69
 6 -3 1 47.94 6.66
 6 -3 1 50.62 9.33
 6 -3 1 38.75 8.91
 -7 3 -1 9.7 4.42
 -7 3 -1 9.03 4.08
 -7 3 -1 -1.83 9.28
 -7 3 -1 2.77 4.06
 -7 3 -1 8.14 7.17
 -7 3 -1 1.31 5.71
 -7 3 -1 3.84 5.19
 -7 3 -1 10.58 7.2
 -7 3 -1 2.5 5.53
 7 -3 1 2.33 4.67
 7 -3 1 0.96 8.33
 7 -3 1 10.23 4.24
 7 -3 1 5.04 6.76
 7 -3 1 8.89 4.83
 7 -3 1 -0.98 6.82
 7 -3 1 10.91 4.86
 7 -3 1 -3.04 6.84
 -8 3 -1 15.33 5.39
 -8 3 -1 16.28 7.77
 -8 3 -1 29 7.33
 -8 3 -1 11.87 12.15
 -8 3 -1 14.15 13.54
 -8 3 -1 18.92 9.13
 -8 3 -1 19.94 7.77
 8 -3 1 8.24 6.01
 8 -3 1 15.29 8.99
 8 -3 1 17.95 5.39
 8 -3 1 11.75 8.05
 8 -3 1 19.16 10.88
 8 -3 1 17.31 6.09
 8 -3 1 11.96 9.93
 -9 3 -1 5.65 8
 -9 3 -1 -0.03 3.76
 -9 3 -1 11.18 13.08
 -9 3 -1 -11.16 7.4
 -9 3 -1 10.56 7.76
 -9 3 -1 17.46 7.32
 9 -3 1 -4.67 8.12
 9 -3 1 3.03 4.87
 9 -3 1 -2.11 9.52
 9 -3 1 18.42 10.15
 9 -3 1 -2.79 5.19
 -10 3 -1 0.66 7.56
 -10 3 -1 -1.08 9.29
 -10 3 -1 1.2 4.37
 -10 3 -1 22.83 10.86
 -10 3 -1 11.32 13.05
 -10 3 -1 -5.83 6.44
 10 -3 1 4.31 10.23
 10 -3 1 6.28 6.73
 10 -3 1 4.83 5.59
 10 -3 1 13.68 17.13
 -11 3 -1 18.01 5.92
 -11 3 -1 30.46 13.08
 -11 3 -1 4.2 7.51
 -11 3 -1 12.62 9.66
 -11 3 -1 28.26 18.14
 11 -3 1 13.97 8.38
 11 -3 1 25.62 14.97
 11 -3 1 5.7 7.24
 11 -3 1 37.18 14.41
 -12 3 -1 4.41 8.83
 -12 3 -1 3.3 10.57
 -12 3 -1 9.95 12.85
 -12 3 -1 10.44 28.57
 12 -3 1 13.79 17.51
 12 -3 1 -6.31 7.24
 12 -3 1 19.88 16.45
 13 2 -1 16.48 13.77
 13 2 -1 7.99 13.96
 13 2 -1 -2.49 8.48
 12 2 -1 14.54 11.64
 12 2 -1 -0.51 7.77
 12 2 -1 -4.9 6.78
 12 2 -1 25.73 14
 -12 -2 1 2.75 9.9
 -12 -2 1 0.6 6.36
 -12 -2 1 4.08 11.47
 -12 -2 1 9.66 14.58
 11 2 -1 7.22 12.28
 11 2 -1 23.16 12.56
 11 2 -1 21.57 8.36
 11 2 -1 12.93 11.37
 11 2 -1 4.26 6.43
 -11 -2 1 4.88 10.44
 -11 -2 1 15.92 6.56
 -11 -2 1 28.67 14.87
 -11 -2 1 13.81 9.95
 10 2 -1 23.86 6.94
 10 2 -1 25.89 10.94
 10 2 -1 40.59 13.16
 10 2 -1 31.45 12.25
 10 2 -1 30.06 11.01
 -10 -2 1 33.82 6.63
 -10 -2 1 33.97 14.29
 -10 -2 1 18.81 10.62
 -10 -2 1 44.17 15.08
 9 2 -1 3.47 4.95
 9 2 -1 -2.04 4.9
 9 2 -1 2.2 7.21
 9 2 -1 2.83 8.99
 9 2 -1 -0.24 9.94
 9 2 -1 4 7.65
 -9 -2 1 -0.24 2.72
 -9 -2 1 0.81 4.81
 -9 -2 1 1.65 7.43
 -9 -2 1 -9.26 6.34
 -9 -2 1 -16.66 8.53
 -9 -2 1 -0.55 4.2
 -9 -2 1 -5.14 5.41
 -9 -2 1 -0.94 7.99
 8 2 -1 36.16 6.87
 8 2 -1 33.66 6.56
 8 2 -1 27.24 9.05
 8 2 -1 24 9.86
 8 2 -1 34.87 11.92
 8 2 -1 36.9 9.48
 8 2 -1 52.89 12.06
 -8 -2 1 24.61 5.74
 -8 -2 1 34.62 10.2
 -8 -2 1 58.12 13.99
 -8 -2 1 27.36 8.63
 -8 -2 1 35.05 6.05
 -8 -2 1 28.63 8.5
 -8 -2 1 20.69 6.11
 -8 -2 1 24.13 4.49
 7 2 -1 43.13 9.68
 7 2 -1 40.92 6.54
 7 2 -1 33.35 8.31
 7 2 -1 25.41 6.79
 7 2 -1 38.41 7.49
 7 2 -1 35.59 8.76
 7 2 -1 49.53 6.83
 7 2 -1 34.91 9.94
 -7 -2 1 30.07 4.64
 -7 -2 1 39.03 5.94
 -7 -2 1 71.07 13.1
 -7 -2 1 39.94 6.58
 -7 -2 1 44.09 8.66
 -7 -2 1 43.69 9.75
 -7 -2 1 41.22 8.79
 -7 -2 1 35.65 6
 -7 -2 1 26.34 7.56
 6 2 -1 -2.52 2.77
 6 2 -1 0.29 4.01
 6 2 -1 -1.63 5.46
 6 2 -1 0.42 3.08
 6 2 -1 1.02 2.96
 6 2 -1 2.54 3.75
 6 2 -1 1.05 5.5
 -6 -2 1 -3.77 2.59
 -6 -2 1 -0.63 6.84
 -6 -2 1 0.26 2.57
 -6 -2 1 3.96 4.49
 -6 -2 1 -1.64 4.3
 -6 -2 1 -3.69 4
 -6 -2 1 -3.49 2.48
 -6 -2 1 -1.53 4.67
 5 2 -1 142.87 17.22
 5 2 -1 150.4 15.64
 5 2 -1 156.07 16.92
 5 2 -1 157.72 15.99
 5 2 -1 156.05 16.74
 5 2 -1 176.95 15.34
 5 2 -1 140.59 16.3
 5 2 -1 183.62 15.77
 -5 -2 1 146.05 16.72
 -5 -2 1 155.81 16.43
 -5 -2 1 179.1 16.73
 -5 -2 1 140.59 17.79
 -5 -2 1 167.56 15.18
 -5 -2 1 146.96 15.38
 -5 -2 1 177.84 14.83
 -5 -2 1 156.03 16.33
 4 2 -1 56.55 6.99
 4 2 -1 57.51 5.83
 4 2 -1 58.14 8.62
 4 2 -1 53.38 7.48
 4 2 -1 50.73 6.53
 4 2 -1 51.3 8.14
 4 2 -1 58.81 9.8
 4 2 -1 42.13 7.52
 4 2 -1 58.03 6.79
 -4 -2 1 64.81 10.01
 -4 -2 1 62.57 8.43
 -4 -2 1 54.74 6.18
 -4 -2 1 49.79 7.62
 -4 -2 1 53.21 7.86
 -4 -2 1 54.25 6.34
 -4 -2 1 57.2 8.45
 -4 -2 1 53.51 6.71
 3 2 -1 478.65 41.61
 3 2 -1 474.38 41.36
 3 2 -1 439.57 41.61
 3 2 -1 472.81 40.82
 3 2 -1 485.1 41.09
 3 2 -1 476.42 40.64
 3 2 -1 456.74 41.08
 3 2 -1 462.68 42.15
 3 2 -1 458.87 41.45
 -3 -2 1 509.27 41.55
 -3 -2 1 464.47 40.78
 -3 -2 1 499.71 42.29
 -3 -2 1 440.5 41.4
 -3 -2 1 518.55 40.81
 -3 -2 1 477.59 41.09
 -3 -2 1 467.74 41.66
 -3 -2 1 478.35 41.57
 2 2 -1 771.74 68.31
 2 2 -1 807.31 67.82
 2 2 -1 796.71 68.64
 2 2 -1 777.3 68.18
 2 2 -1 794.77 68.22
 2 2 -1 805.84 67.99
 2 2 -1 801.26 67.78
 2 2 -1 817.37 68.17
 -2 -2 1 859.6 67.94
 -2 -2 1 791.35 68.25
 -2 -2 1 812.49 68.62
 -2 -2 1 728.8 68.14
 -2 -2 1 768.37 67.97
 -2 -2 1 794.39 68.3
 -2 -2 1 843.76 68.19
 1 2 -1 2.58 1.47
 1 2 -1 1.16 2.5
 1 2 -1 -0.65 2.12
 1 2 -1 -2.9 1.43
 1 2 -1 -0.96 1.55
 1 2 -1 -2.94 1.86
 1 2 -1 -0.78 1.23
 1 2 -1 2.95 1.86
 -1 -2 1 -0.57 1.4
 -1 -2 1 0.95 1.86
 -1 -2 1 5.07 2.09
 -1 -2 1 -0.5 1.5
 -1 -2 1 -0.37 1.19
 -1 -2 1 -1.31 2.44
 -1 -2 1 6.62 1.74
 0 2 -1 232.84 18.71
 0 2 -1 217.64 18.59
 0 2 -1 212.72 18.7
 0 2 -1 217.34 18.73
 0 2 -1 218.34 18.51
 0 -2 1 217.84 18.67
 0 -2 1 204.96 18.66
 0 -2 1 210.71 18.49
 0 -2 1 224.05 18.72
 0 -2 1 223.75 18.57
 0 -2 1 206.19 18.72
 -1 2 -1 580.64 51.67
 -1 2 -1 591.58 51.69
 -1 2 -1 606.14 51.81
 -1 2 -1 609.44 51.43
 -1 2 -1 608.15 51.51
 -1 2 -1 620.99 51.98
 -1 2 -1 606.04 51.4
 1 -2 1 591.98 51.41
 1 -2 1 616.87 51.75
 1 -2 1 611.89 51.33
 1 -2 1 578.99 51.71
 1 -2 1 632.09 51.49
 1 -2 1 625.54 51.66
 1 -2 1 590.12 51.74
 -2 2 -1 2744.3 222.69
 -2 2 -1 2579.36 223.74
 -2 2 -1 2497.97 223.47
 -2 2 -1 2619.35 223.33
 -2 2 -1 2647.76 222.88
 -2 2 -1 2644.42 223.01
 -2 2 -1 2635.67 223.34
 -2 2 -1 2780.59 222.94
 -2 2 -1 2626.22 223
 2 -2 1 2747.39 222.94
 2 -2 1 2465.65 223.33
 2 -2 1 2687.91 223.66
 2 -2 1 2644.12 222.66
 2 -2 1 2568.02 223.39
 2 -2 1 2587.05 223.43
 2 -2 1 2706.1 222.88
 2 -2 1 2657.93 222.95
 2 -2 1 2619.56 222.87
 -3 2 -1 650.86 56.87
 -3 2 -1 665.06 56.55
 -3 2 -1 613.58 57.13
 -3 2 -1 648.49 57.55
 -3 2 -1 675.29 57.3
 -3 2 -1 688.21 56.41
 -3 2 -1 621.48 56.71
 -3 2 -1 663.58 58.04
 -3 2 -1 676.05 56.4
 3 -2 1 669.47 56.63
 3 -2 1 669.34 56.57
 3 -2 1 708.12 56.47
 3 -2 1 647.03 57.4
 3 -2 1 621.89 57.26
 3 -2 1 682.16 56.69
 3 -2 1 654.81 57.76
 3 -2 1 666.71 56.34
 3 -2 1 627.58 57.36
 -4 2 -1 7.4 3.82
 -4 2 -1 7.62 3.72
 -4 2 -1 8.26 4.29
 -4 2 -1 -2.59 5.15
 -4 2 -1 3.35 2.51
 -4 2 -1 3.19 4.22
 -4 2 -1 0.2 2.11
 -4 2 -1 7.03 2.84
 -4 2 -1 -2.85 3.28
 4 -2 1 4.73 4.32
 4 -2 1 9.37 2.93
 4 -2 1 3.6 4.67
 4 -2 1 7.98 3.21
 4 -2 1 1.26 3.63
 4 -2 1 4.39 2.45
 4 -2 1 5.32 5.75
 4 -2 1 2.37 3.22
 4 -2 1 1.27 2.38
 -5 2 -1 15.46 4.19
 -5 2 -1 19.48 5.23
 -5 2 -1 32.47 8.39
 -5 2 -1 21.33 4.36
 -5 2 -1 27.08 4.28
 -5 2 -1 23.69 6.67
 -5 2 -1 22.3 6.17
 -5 2 -1 39.18 9.63
 -5 2 -1 38.78 6.65
 5 -2 1 27.1 4.38
 5 -2 1 20.35 4.78
 5 -2 1 22.67 7.51
 5 -2 1 24.89 4.95
 5 -2 1 24.8 6.43
 5 -2 1 29.59 6.54
 5 -2 1 18.59 4.64
 5 -2 1 30.12 4.25
 5 -2 1 32.13 7.91
 -6 2 -1 5.42 7.41
 -6 2 -1 7.15 4.13
 -6 2 -1 3.09 5.35
 -6 2 -1 16.38 6.22
 -6 2 -1 5.38 2.88
 -6 2 -1 4.08 4.32
 -6 2 -1 7.17 4.65
 -6 2 -1 6.4 3.3
 -6 2 -1 3.21 3.02
 6 -2 1 6.94 5.39
 6 -2 1 0.59 4.17
 6 -2 1 5.51 6.18
 6 -2 1 3.67 3.48
 6 -2 1 3.44 3.62
 6 -2 1 0.29 5.17
 6 -2 1 1.45 6.31
 -7 2 -1 -3.7 5.91
 -7 2 -1 9.58 6.77
 -7 2 -1 2.61 3.4
 -7 2 -1 2.85 3.26
 -7 2 -1 -0.4 5.19
 -7 2 -1 8.58 5.38
 -7 2 -1 2.37 3.84
 -7 2 -1 7.53 5.8
 -7 2 -1 -8.4 8.01
 7 -2 1 -4.72 5.72
 7 -2 1 -1.63 4.16
 7 -2 1 2.35 3.79
 7 -2 1 -1.72 5.37
 7 -2 1 8.52 4.46
 7 -2 1 3.1 8.13
 7 -2 1 3.46 4.51
 7 -2 1 0.16 6.75
 -8 2 -1 33.41 9.61
 -8 2 -1 30.05 6.78
 -8 2 -1 26.15 8.43
 -8 2 -1 38.65 9.32
 -8 2 -1 46.82 10.86
 -8 2 -1 38.49 12.41
 -8 2 -1 41.91 5.85
 -8 2 -1 45.91 8.61
 8 -2 1 28.92 12.14
 8 -2 1 29.91 7.47
 8 -2 1 41.16 11.54
 8 -2 1 30.84 10.08
 8 -2 1 34.51 10.7
 8 -2 1 22.34 6.66
 8 -2 1 46.54 7.38
 -9 2 -1 7.97 9.18
 -9 2 -1 21.09 7.55
 -9 2 -1 24.5 5.1
 -9 2 -1 5.07 7.71
 -9 2 -1 15.21 5.9
 -9 2 -1 5.65 13.87
 -9 2 -1 19.41 9.39
 -9 2 -1 10.45 11.98
 9 -2 1 22.92 11.51
 9 -2 1 4.82 8.34
 9 -2 1 7.92 5.24
 9 -2 1 15.62 9.42
 9 -2 1 10.92 5.89
 -10 2 -1 -1.5 8.58
 -10 2 -1 0.31 4.41
 -10 2 -1 5.22 12.99
 -10 2 -1 -3.67 8.5
 -10 2 -1 -1.14 6.91
 -10 2 -1 8.82 8.48
 10 -2 1 4.95 6.07
 10 -2 1 5.07 9.17
 10 -2 1 -2.28 5.24
 -11 2 -1 36.43 7.28
 -11 2 -1 44.62 12.55
 -11 2 -1 49.25 10.97
 -11 2 -1 50.48 19.01
 11 -2 1 27.83 13.81
 11 -2 1 35.83 9.83
 11 -2 1 45.61 15.08
 11 -2 1 36.16 9.31
 -12 2 -1 2.29 12.26
 -12 2 -1 14.07 18.03
 -12 2 -1 29.09 19.14
 12 -2 1 -4.94 7.14
 12 -2 1 13.84 12.63
 12 -2 1 9.83 9.43
 12 -2 1 13.16 16.15
 12 1 -1 1.29 12.19
 12 1 -1 4.77 7.4
 12 1 -1 26.31 13.92
 12 1 -1 -3.73 7.03
 -12 -1 1 42.78 18.16
 -12 -1 1 3.95 9.8
 -12 -1 1 20.88 12.71
 11 1 -1 13.69 7.8
 11 1 -1 -1.3 6.06
 11 1 -1 10.52 11.81
 11 1 -1 8.53 10.27
 -11 -1 1 13.66 15.16
 -11 -1 1 -0.84 5.09
 -11 -1 1 9.26 11.18
 -11 -1 1 10.54 9.69
 10 1 -1 -0.69 5.44
 10 1 -1 0.77 12.99
 10 1 -1 -0.88 8.08
 10 1 -1 1.66 12.88
 10 1 -1 2.5 7.13
 -10 -1 1 -1.14 4.55
 -10 -1 1 14.42 10.38
 -10 -1 1 -4.85 8.38
 -10 -1 1 2.89 7.74
 -10 -1 1 -15.06 10.52
 9 1 -1 28.85 12.94
 9 1 -1 32.61 10.52
 9 1 -1 31.68 11.16
 9 1 -1 47.86 8.12
 9 1 -1 32.8 11.08
 9 1 -1 34.33 7.57
 -9 -1 1 35.43 10.39
 -9 -1 1 44.97 11.81
 -9 -1 1 45.25 6.77
 -9 -1 1 30.64 7.6
 -9 -1 1 52.46 15.33
 -9 -1 1 19.92 8.99
 -9 -1 1 42.86 5.47
 -9 -1 1 37.48 12.17
 8 1 -1 0.15 6.44
 8 1 -1 4.19 4.51
 8 1 -1 3.37 8.17
 8 1 -1 4.94 6.58
 8 1 -1 -7.1 3.86
 8 1 -1 -2.45 7.46
 8 1 -1 -3.79 6.75
 8 1 -1 2.84 5.85
 -8 -1 1 -0.55 4.39
 -8 -1 1 3.59 3.66
 -8 -1 1 -0.41 4.2
 -8 -1 1 2.76 4.38
 -8 -1 1 -6.46 5.74
 -8 -1 1 4.06 6.1
 -8 -1 1 -0.42 3
 -8 -1 1 11.6 7.87
 -8 -1 1 9.95 7.93
 -8 -1 1 2.81 10.05
 7 1 -1 11.4 6.5
 7 1 -1 9.77 6.39
 7 1 -1 13.82 7.97
 7 1 -1 14.2 4.82
 7 1 -1 7.33 4.54
 7 1 -1 14 4.66
 7 1 -1 14.53 8.89
 7 1 -1 10.36 4.8
 -7 -1 1 4.77 5.98
 -7 -1 1 -0.04 4.7
 -7 -1 1 12.63 6.86
 -7 -1 1 11.27 3.23
 -7 -1 1 11.65 3.6
 -7 -1 1 11.59 5.97
 -7 -1 1 6.38 3.56
 -7 -1 1 6.07 3.88
 -7 -1 1 11.29 9.78
 -7 -1 1 11.17 6.22
 6 1 -1 65.53 8.85
 6 1 -1 56.83 9.6
 6 1 -1 57.8 7.43
 6 1 -1 46.72 7.26
 6 1 -1 49.52 9.1
 6 1 -1 61.18 9.9
 6 1 -1 59.89 8.24
 6 1 -1 51.08 10.52
 -6 -1 1 59.4 12.13
 -6 -1 1 56.37 6.12
 -6 -1 1 63.55 10.33
 -6 -1 1 55.79 9.1
 -6 -1 1 76.51 9.71
 -6 -1 1 55.44 9.57
 -6 -1 1 52.26 7.17
 -6 -1 1 43.66 7.13
 -6 -1 1 63.04 6.39
 -6 -1 1 43.63 8.5
 5 1 -1 128.97 12.96
 5 1 -1 123.17 13.26
 5 1 -1 126.14 15.26
 5 1 -1 128.54 14.48
 5 1 -1 119.86 13.45
 5 1 -1 144.02 14.77
 5 1 -1 113.35 13.95
 5 1 -1 138.66 13.2
 -5 -1 1 146.91 12.2
 -5 -1 1 128.71 14.07
 -5 -1 1 120.76 14.55
 -5 -1 1 115.59 15.82
 -5 -1 1 124.12 15.92
 -5 -1 1 152.46 13.89
 -5 -1 1 140.29 14.31
 4 1 -1 261.28 26.6
 4 1 -1 297.58 25
 4 1 -1 260.54 25.86
 4 1 -1 291.98 25.64
 4 1 -1 292.91 26.24
 4 1 -1 235.74 25.86
 4 1 -1 283.56 25.13
 4 1 -1 272.02 25.24
 -4 -1 1 295.22 25.19
 -4 -1 1 294.52 26.08
 -4 -1 1 297.97 25.51
 -4 -1 1 278.97 24.9
 -4 -1 1 308.19 24.49
 -4 -1 1 276.69 27.22
 -4 -1 1 263.11 25.71
 -4 -1 1 262.94 26.16
 -4 -1 1 281.36 25.93
 3 1 -1 108.24 10.66
 3 1 -1 121.39 11.4
 3 1 -1 107.06 12.28
 3 1 -1 118.68 11.06
 3 1 -1 108.83 11.82
 3 1 -1 116.33 10.94
 3 1 -1 104.38 11.64
 3 1 -1 105.45 11.38
 -3 -1 1 117.15 10.93
 -3 -1 1 112.19 11.11
 -3 -1 1 116.29 10.63
 -3 -1 1 105.82 11.4
 -3 -1 1 119.31 10.27
 -3 -1 1 111.89 11.67
 -3 -1 1 112.48 12.79
 -3 -1 1 106.08 11.79
 -3 -1 1 117.83 11.7
 2 1 -1 2.17 3.75
 2 1 -1 4.4 2.27
 2 1 -1 4.82 2.7
 2 1 -1 -0.85 2.37
 2 1 -1 2.52 1.48
 2 1 -1 5.76 2.19
 2 1 -1 0.96 1.79
 2 1 -1 3.19 3.44
 2 1 -1 3.94 2.74
 -2 -1 1 2.38 2.79
 -2 -1 1 6.82 1.8
 -2 -1 1 -3 3.86
 -2 -1 1 -0.74 2.69
 -2 -1 1 -0.11 2.34
 -2 -1 1 5.17 3.18
 -2 -1 1 -0.97 1.65
 1 1 -1 104.23 9.12
 1 1 -1 102.91 9.38
 1 1 -1 96.19 9.45
 1 1 -1 104.85 9.44
 1 1 -1 107.48 9.14
 1 1 -1 108.97 9.45
 1 1 -1 104.91 9.23
 1 1 -1 98.99 9.76
 -1 -1 1 102.07 9.46
 -1 -1 1 107.2 9.53
 -1 -1 1 112.8 9.2
 -1 -1 1 101.54 9.45
 -1 -1 1 101.86 9.79
 -1 -1 1 101.19 9.09
 -1 -1 1 99.92 9.39
 -1 -1 1 100.44 9.23
 0 1 -1 33.04 3.32
 0 1 -1 33.19 3.2
 0 -1 1 33.16 3.54
 0 -1 1 35.95 3.31
 0 -1 1 36.61 3.69
 -1 1 -1 991.14 84.28
 -1 1 -1 992.31 84.51
 -1 1 -1 1035.54 84.32
 -1 1 -1 970.12 84.69
 -1 1 -1 966.1 84.58
 -1 1 -1 1019.56 84.16
 -1 1 -1 993.58 84.32
 -1 1 -1 982.87 84.51
 1 -1 1 985.78 84.28
 1 -1 1 1023.32 84.28
 1 -1 1 958.51 84.51
 1 -1 1 995 84.57
 1 -1 1 996.09 84.3
 1 -1 1 1017.34 84.68
 1 -1 1 991.21 84.17
 1 -1 1 983.84 84.53
 1 -1 1 1026.55 84.31
 -2 1 -1 1518.62 123.44
 -2 1 -1 1442.03 124.02
 -2 1 -1 1452.84 124.04
 -2 1 -1 1442.79 124.44
 -2 1 -1 1517.26 123.54
 -2 1 -1 1442.4 123.76
 -2 1 -1 1397.45 123.67
 -2 1 -1 1372.94 124.15
 -2 1 -1 1481.54 123.59
 2 -1 1 1448.64 124.37
 2 -1 1 1458.5 124.18
 2 -1 1 1483.31 123.67
 2 -1 1 1376.41 124.02
 2 -1 1 1475.36 123.69
 2 -1 1 1541.6 123.46
 2 -1 1 1465.99 123.61
 2 -1 1 1494.67 123.51
 2 -1 1 1443.95 124.09
 -3 1 -1 20.74 4.38
 -3 1 -1 16.12 4.41
 -3 1 -1 23.2 6.25
 -3 1 -1 21.28 2.83
 -3 1 -1 18.05 3.17
 -3 1 -1 15.76 3.14
 -3 1 -1 12.44 3.73
 -3 1 -1 16.64 4.68
 -3 1 -1 16.98 3.83
 3 -1 1 19.74 4.52
 3 -1 1 20.97 4.74
 3 -1 1 13.61 3.27
 3 -1 1 24.16 3.72
 3 -1 1 19.9 5.07
 3 -1 1 20.55 4.91
 3 -1 1 9.43 3.3
 3 -1 1 16.07 2.73
 3 -1 1 18.32 3.16
 -4 1 -1 611.53 51.83
 -4 1 -1 597.52 51.48
 -4 1 -1 603.47 50.42
 -4 1 -1 613.73 50.87
 -4 1 -1 558.35 51.1
 -4 1 -1 589.13 50.81
 -4 1 -1 554.42 51.6
 -4 1 -1 537.7 51.99
 -4 1 -1 605.34 52.89
 4 -1 1 557.35 51.78
 4 -1 1 573.8 52.42
 4 -1 1 575.22 52
 4 -1 1 609.54 51.09
 4 -1 1 617.45 50.31
 4 -1 1 581.42 51.1
 4 -1 1 595.87 50.92
 4 -1 1 590.9 52
 4 -1 1 603.23 50.82
 -5 1 -1 11.83 5.75
 -5 1 -1 15.54 3.55
 -5 1 -1 14.52 6.03
 -5 1 -1 13.91 4.82
 -5 1 -1 14.6 2.79
 -5 1 -1 12.76 4.92
 -5 1 -1 6.83 2.96
 -5 1 -1 5.45 5.07
 -5 1 -1 3.62 6.31
 5 -1 1 5.65 3.24
 5 -1 1 10.67 5.05
 5 -1 1 0.65 3.83
 5 -1 1 19.09 6.38
 5 -1 1 9.03 3.14
 5 -1 1 11.38 5.6
 5 -1 1 2.09 5.94
 5 -1 1 7.64 3.48
 -6 1 -1 2.23 2.32
 -6 1 -1 2.33 4.66
 -6 1 -1 9.1 4.91
 -6 1 -1 9.67 5.17
 -6 1 -1 2.63 4.26
 -6 1 -1 1.9 2.91
 -6 1 -1 6.04 5.35
 -6 1 -1 6.89 3.52
 -6 1 -1 7.28 6.93
 6 -1 1 6.16 5.3
 6 -1 1 11.43 7.12
 6 -1 1 11.65 5.39
 6 -1 1 3.13 3.59
 6 -1 1 6.23 3.13
 6 -1 1 6.11 5.96
 6 -1 1 7.37 3.74
 -7 1 -1 6.04 3.54
 -7 1 -1 11.96 6.29
 -7 1 -1 4.15 3.78
 -7 1 -1 8.62 3.09
 -7 1 -1 6.49 5.48
 -7 1 -1 4.16 6.52
 -7 1 -1 6.81 3.03
 -7 1 -1 -4.43 8.55
 -7 1 -1 13.07 5.44
 -7 1 -1 4.28 5.87
 7 -1 1 6.99 4.37
 7 -1 1 2.61 4.01
 7 -1 1 2.14 3.56
 7 -1 1 9.84 7.57
 7 -1 1 7.64 7.55
 7 -1 1 3.22 4.43
 7 -1 1 8.82 8.24
 7 -1 1 4.86 5.89
 -8 1 -1 3.46 5.31
 -8 1 -1 -5.13 6.38
 -8 1 -1 9.35 7.83
 -8 1 -1 6.55 3.7
 -8 1 -1 2.8 6.12
 -8 1 -1 4.72 6.53
 -8 1 -1 -8.19 7.96
 -8 1 -1 2.1 4.38
 -8 1 -1 7.8 4.57
 8 -1 1 4.88 5.3
 8 -1 1 1.31 6.52
 8 -1 1 11.36 5.56
 8 -1 1 8.04 4.77
 8 -1 1 6.03 8.97
 8 -1 1 4.89 4.95
 8 -1 1 6.02 7.78
 -9 1 -1 36.24 7.86
 -9 1 -1 27.55 11.09
 -9 1 -1 40.33 10.31
 -9 1 -1 67.09 7.58
 -9 1 -1 43.51 10.06
 -9 1 -1 62.5 17.09
 -9 1 -1 31.08 9.86
 -9 1 -1 25.42 11.03
 9 -1 1 49.76 8.25
 9 -1 1 27.45 10.8
 9 -1 1 50.57 11.8
 9 -1 1 55.26 13.7
 9 -1 1 41.15 8.04
 -10 1 -1 4.26 8.27
 -10 1 -1 -6.76 6.37
 -10 1 -1 11.26 9.49
 -10 1 -1 5.72 9.33
 -10 1 -1 -11.63 13.89
 -10 1 -1 4.99 4.63
 10 -1 1 3.14 9.1
 10 -1 1 -3.14 9.16
 10 -1 1 0.43 5.46
 10 -1 1 2.39 5.62
 -11 1 -1 12.32 14.44
 -11 1 -1 9.97 9.38
 -11 1 -1 2.45 7.23
 -11 1 -1 4.71 10.5
 -11 1 -1 -1.85 5.04
 11 -1 1 1.78 6.38
 11 -1 1 9.24 6.87
 11 -1 1 17.09 11.25
 11 -1 1 23.09 12.63
 -12 1 -1 9.25 15.3
 -12 1 -1 19.15 10.63
 -12 1 -1 -6.19 12.23
 -12 1 -1 -2.57 5.65
 -12 1 -1 -0.33 7.31
 12 -1 1 9.77 12.72
 12 -1 1 -3.27 7.65
 12 -1 1 -14.79 6.36
 12 -1 1 21.4 15.2
 12 0 -1 7.53 11.93
 12 0 -1 -2.11 7.41
 12 0 -1 8.13 8.58
 12 0 -1 18.12 13.08
 -12 0 1 7.21 13.71
 -12 0 1 4.63 9.92
 -12 0 1 1.16 15.89
 11 0 -1 5 10.32
 11 0 -1 9.61 12.27
 11 0 -1 10.59 7.42
 11 0 -1 5.37 6.5
 -11 0 1 12.26 15.25
 -11 0 1 14.96 11.88
 -11 0 1 7 9.42
 10 0 -1 1.72 5.79
 10 0 -1 -5.05 5.02
 10 0 -1 -7.33 8.07
 10 0 -1 -4.18 9.43
 -10 0 1 -0.11 4.15
 -10 0 1 7.18 8.65
 -10 0 1 -11.12 11.64
 -10 0 1 -3.86 7.04
 -10 0 1 -6.24 8.55
 -10 0 1 3.84 6.29
 9 0 -1 5.09 7.85
 9 0 -1 12.33 10.71
 9 0 -1 15.66 8.71
 9 0 -1 7.91 5.67
 9 0 -1 8.24 10.09
 9 0 -1 6.46 5.21
 -9 0 1 2.83 5.88
 -9 0 1 15.41 8.23
 -9 0 1 9.31 3.68
 -9 0 1 12.25 9.02
 -9 0 1 6.85 11.75
 -9 0 1 4.99 5.4
 -9 0 1 6.79 8.07
 -9 0 1 -0.11 6.52
 -9 0 1 13.01 4.26
 8 0 -1 8.02 4.95
 8 0 -1 13.31 8.13
 8 0 -1 15.15 6.2
 8 0 -1 18.88 10.11
 8 0 -1 14.59 8.89
 8 0 -1 5.68 4.57
 8 0 -1 18.56 8.39
 -8 0 1 16.15 5.49
 -8 0 1 12.38 6.31
 -8 0 1 18.33 7.9
 -8 0 1 22.59 8.88
 -8 0 1 9.17 5.03
 -8 0 1 14.39 3.91
 -8 0 1 9.88 6.56
 -8 0 1 9.93 3.81
 -8 0 1 4.51 10.81
 -8 0 1 11.61 7.38
 7 0 -1 -1.05 6.15
 7 0 -1 -2.49 3.62
 7 0 -1 -8.16 4.45
 7 0 -1 -1.8 3.8
 7 0 -1 0.75 3.79
 7 0 -1 -2.06 6.37
 7 0 -1 -4.74 3.38
 7 0 -1 2.25 6.04
 -7 0 1 2.61 2.8
 -7 0 1 0.72 3.5
 -7 0 1 2.13 3.32
 -7 0 1 5.39 8.62
 -7 0 1 -3.7 2.31
 -7 0 1 -3.86 4.14
 -7 0 1 5.05 5.53
 -7 0 1 -0.84 5.01
 -7 0 1 5.51 5.16
 6 0 -1 50.98 7.93
 6 0 -1 43.05 10.36
 6 0 -1 62.35 7.95
 6 0 -1 69.93 9.01
 6 0 -1 58.47 10.18
 6 0 -1 66.87 7.95
 6 0 -1 56.11 9.75
 6 0 -1 66.26 10.97
 -6 0 1 73.49 12.78
 -6 0 1 50.96 7.37
 -6 0 1 57.2 10.57
 -6 0 1 69.44 10.43
 -6 0 1 52.94 8.45
 -6 0 1 57.49 7.93
 -6 0 1 60.76 6.56
 -6 0 1 70.95 10.5
 -6 0 1 63.14 10.6
 5 0 -1 0.53 2.67
 5 0 -1 0.32 4.83
 5 0 -1 0.3 2.73
 5 0 -1 -4.84 2.57
 5 0 -1 0.02 3.53
 5 0 -1 -1.97 3.95
 5 0 -1 2.74 5.79
 -5 0 1 -1.96 2.13
 -5 0 1 -3.27 1.75
 -5 0 1 4.39 3.95
 -5 0 1 -4.37 5.99
 -5 0 1 6.33 4.6
 -5 0 1 0.2 2.86
 -5 0 1 3.94 5.19
 -5 0 1 -0.83 2.04
 4 0 -1 337.16 32.15
 4 0 -1 337.92 32.09
 4 0 -1 348.49 31.25
 4 0 -1 344.13 30.94
 4 0 -1 359.92 31.04
 4 0 -1 369.41 31.55
 4 0 -1 330.41 32.63
 4 0 -1 356.51 31.97
 -4 0 1 379.2 30.3
 -4 0 1 362.7 30.46
 -4 0 1 353.91 32.01
 -4 0 1 384.8 33.4
 -4 0 1 366.57 31.89
 -4 0 1 351.08 31.03
 -4 0 1 332.1 31.27
 -4 0 1 336.53 32.17
 -4 0 1 338.49 30.92
 -4 0 1 333.82 31.86
 3 0 -1 98.57 9.9
 3 0 -1 83.81 9.47
 3 0 -1 100.86 9.39
 3 0 -1 84.46 10.14
 3 0 -1 86.93 10.84
 3 0 -1 90.13 10.49
 3 0 -1 100.51 10.32
 3 0 -1 97.75 9.28
 -3 0 1 80.87 9.5
 -3 0 1 107.1 11.69
 -3 0 1 99.55 8.51
 -3 0 1 95.74 9.21
 -3 0 1 96.06 10.27
 -3 0 1 89.53 10.07
 -3 0 1 95.14 10.14
 -3 0 1 90.05 10.45
 -3 0 1 94.39 9.3
 2 0 -1 552.66 48.32
 2 0 -1 574.96 48.76
 2 0 -1 566.94 47.76
 2 0 -1 575.45 48.12
 2 0 -1 544.46 47.79
 2 0 -1 533.34 48.38
 2 0 -1 549.77 48.25
 2 0 -1 574.8 47.96
 -2 0 1 541.15 48.23
 -2 0 1 565.45 48.32
 -2 0 1 520.41 48.36
 -2 0 1 561.32 47.82
 -2 0 1 558.91 47.76
 -2 0 1 555.43 48.16
 -2 0 1 576.02 48.83
 -2 0 1 605.37 47.42
 -2 0 1 549 47.94
 1 0 -1 401.71 35.84
 1 0 -1 416.09 35.8
 1 0 -1 410.46 35.76
 1 0 -1 416.08 35.51
 1 0 -1 426.72 35.75
 1 0 -1 418.43 35.61
 1 0 -1 441.36 35.33
 1 0 -1 428.75 35.55
 1 0 -1 415.9 36.03
 -1 0 1 424.07 36.05
 -1 0 1 395.43 35.74
 -1 0 1 407.49 35.54
 -1 0 1 445.45 35.77
 -1 0 1 413.77 35.85
 -1 0 1 415.66 35.51
 -1 0 1 403.63 35.78
 -1 0 1 421.27 35.62
 -1 0 -1 4.4 1.04
 -1 0 -1 1.32 1.79
 -1 0 -1 3.83 1.66
 -1 0 -1 2.8 1.31
 -1 0 -1 2.72 1.05
 -1 0 -1 4.84 1.26
 -1 0 -1 4.39 1.16
 -1 0 -1 3.11 1.54
 1 0 1 3.43 1.13
 1 0 1 4.55 1.59
 1 0 1 4.31 1.15
 1 0 1 3.49 1.06
 1 0 1 2.61 1.45
 1 0 1 3.58 1.49
 1 0 1 2.62 1.85
 1 0 1 4.76 1.03
 -2 0 -1 1756.93 151.81
 -2 0 -1 1830.33 151.64
 -2 0 -1 1813.95 151.45
 -2 0 -1 1828.73 151.4
 -2 0 -1 1762.69 151.8
 -2 0 -1 1880.11 151.05
 -2 0 -1 1782.4 151.51
 -2 0 -1 1725.13 152.16
 -2 0 -1 1665.81 151.9
 2 0 1 1706.93 151.8
 2 0 1 1700.53 151.9
 2 0 1 1829.07 151.42
 2 0 1 1793.6 151.87
 2 0 1 1788.4 152.16
 2 0 1 1818.95 151.57
 2 0 1 1843.71 151.46
 2 0 1 1795.93 151.49
 2 0 1 1882.42 151.05
 -3 0 -1 421.13 37.49
 -3 0 -1 418.5 37.03
 -3 0 -1 418.36 37.53
 -3 0 -1 404.79 37.73
 -3 0 -1 402.54 38.19
 -3 0 -1 442.88 36.82
 -3 0 -1 421.61 37.27
 -3 0 -1 447.56 36.27
 -3 0 -1 445.48 36.94
 3 0 1 429.58 37.01
 3 0 1 450.94 36.91
 3 0 1 431.29 38.13
 3 0 1 397.55 37.66
 3 0 1 427.58 37.12
 3 0 1 427.21 37.68
 3 0 1 397.82 37.49
 3 0 1 438.13 36.93
 -4 0 -1 109.54 12.26
 -4 0 -1 107.48 13.59
 -4 0 -1 110.79 12.14
 -4 0 -1 116.4 11.27
 -4 0 -1 109.04 10.13
 -4 0 -1 109.46 11.65
 -4 0 -1 111.95 12.12
 -4 0 -1 117.3 11.09
 -4 0 -1 108.13 12.59
 4 0 1 106.95 12.33
 4 0 1 118.18 11.21
 4 0 1 114.6 11.33
 4 0 1 122.4 11.56
 4 0 1 106.3 11.55
 4 0 1 114.84 12.81
 4 0 1 115.2 13.19
 4 0 1 124.13 12.59
 -5 0 -1 134.55 14.23
 -5 0 -1 143.22 13.63
 -5 0 -1 138.28 13.01
 -5 0 -1 137.31 15.39
 -5 0 -1 148.28 13.87
 -5 0 -1 140.04 16.57
 -5 0 -1 134.58 14.77
 -5 0 -1 141.21 12.61
 -5 0 -1 143 15.02
 5 0 1 138.56 16.04
 5 0 1 164.13 14.4
 5 0 1 142.65 15.21
 5 0 1 128.25 14.04
 5 0 1 125.77 15.03
 5 0 1 148.78 15.65
 5 0 1 148.99 14.53
 5 0 1 143.89 13.91
 -6 0 -1 10.85 5.04
 -6 0 -1 12.75 3.76
 -6 0 -1 11.12 5.42
 -6 0 -1 3.88 3.41
 -6 0 -1 9.93 8.1
 -6 0 -1 17.13 3.41
 -6 0 -1 7.22 4.52
 -6 0 -1 17.21 7.67
 -6 0 -1 13.31 6.37
 6 0 1 10.54 5.59
 6 0 1 9.82 4.44
 6 0 1 15.64 7.33
 6 0 1 14.61 4.2
 6 0 1 12.06 4.06
 6 0 1 23.04 6.54
 6 0 1 25.66 7.95
 -7 0 -1 5.54 3.86
 -7 0 -1 3.79 3.31
 -7 0 -1 1.94 5.02
 -7 0 -1 11.33 5.51
 -7 0 -1 0.16 7.86
 -7 0 -1 0.33 4.55
 -7 0 -1 -1.05 4.99
 -7 0 -1 19.17 7.16
 -7 0 -1 7.24 3.43
 -7 0 -1 6.59 3.1
 7 0 1 2.86 3.71
 7 0 1 2.55 4.52
 7 0 1 0.32 5.91
 7 0 1 3.12 7.21
 7 0 1 6.31 4.55
 7 0 1 9.53 4.29
 7 0 1 6.62 6.04
 7 0 1 4.44 6.75
 -8 0 -1 23.58 8.32
 -8 0 -1 50.05 14.17
 -8 0 -1 34.45 5.7
 -8 0 -1 23.86 7.58
 -8 0 -1 22.6 7.79
 -8 0 -1 14.42 5.71
 -8 0 -1 19.49 7.46
 -8 0 -1 19.74 8.87
 8 0 1 23.79 7.1
 8 0 1 32.21 6.29
 8 0 1 23.34 6.22
 8 0 1 20.91 8.34
 8 0 1 26.5 10.02
 8 0 1 18.87 9.6
 8 0 1 22.93 7.51
 8 0 1 21.44 8.73
 -9 0 -1 3.15 5.27
 -9 0 -1 4.74 7.13
 -9 0 -1 -0.57 6.82
 -9 0 -1 -1.8 8.26
 -9 0 -1 3.19 7.85
 -9 0 -1 4.43 12.58
 -9 0 -1 4.97 4.24
 -9 0 -1 -3.7 5.29
 9 0 1 1.86 9.94
 9 0 1 2.98 9.09
 9 0 1 -1.54 7.4
 9 0 1 -1.15 5.08
 9 0 1 5.5 8.23
 9 0 1 0.8 4.62
 -10 0 -1 8.1 9.23
 -10 0 -1 17.08 14.99
 -10 0 -1 19.24 8.79
 -10 0 -1 24.57 6
 -10 0 -1 20.18 11.03
 -10 0 -1 15.7 7.64
 10 0 1 24.99 7.46
 10 0 1 23.32 10.24
 10 0 1 18.76 11.05
 10 0 1 18.75 6.75
 -11 0 -1 29.2 17.27
 -11 0 -1 8.02 7.39
 -11 0 -1 17.22 9.86
 -11 0 -1 30.32 12.77
 -11 0 -1 30.06 6.9
 11 0 1 11.39 7.91
 11 0 1 27.7 11.88
 11 0 1 17.77 7.93
 11 0 1 26.73 11.96
 -12 0 -1 12.8 16.62
 -12 0 -1 16.13 6.6
 -12 0 -1 21.37 17.27
 -12 0 -1 36.78 11.92
 12 0 1 10.69 7.91
 12 0 1 20.27 12.83
 12 0 1 15.05 8.66
 12 0 1 28.02 14.76
 12 -1 -1 14.46 9.15
 12 -1 -1 5.13 7.51
 12 -1 -1 17.1 14.17
 12 -1 -1 4.37 14.08
 -12 1 1 12.77 17
 -12 1 1 15.3 13.04
 -12 1 1 11.84 11.42
 11 -1 -1 -0.09 10.61
 11 -1 -1 5.28 6.86
 11 -1 -1 -5.33 11.16
 11 -1 -1 -1.79 5.84
 -11 1 1 7.92 14.18
 -11 1 1 12.45 11.01
 -11 1 1 -5.94 6.95
 -11 1 1 0.23 8.67
 10 -1 -1 -4.13 16.88
 10 -1 -1 4.63 5.81
 10 -1 -1 -2.18 8.65
 10 -1 -1 -6.48 10.53
 10 -1 -1 3.21 5.5
 -10 1 1 -4.49 7.15
 -10 1 1 1.25 8.87
 -10 1 1 -5.96 6.22
 -10 1 1 -1.42 9.09
 -10 1 1 -3.15 12.61
 9 -1 -1 3.91 9.44
 9 -1 -1 4.01 8.86
 9 -1 -1 10.61 5.84
 9 -1 -1 3.64 9.3
 9 -1 -1 8.18 5.53
 -9 1 1 15.46 9.95
 -9 1 1 10.36 6.26
 -9 1 1 4.01 3.96
 -9 1 1 6.68 5.99
 -9 1 1 -2.2 6.93
 -9 1 1 8.66 3.83
 -9 1 1 15.97 12.75
 -9 1 1 17.23 9.56
 -9 1 1 16.19 8.02
 8 -1 -1 65.85 18.72
 8 -1 -1 29.91 9.18
 8 -1 -1 35.19 6.74
 8 -1 -1 14.5 8.43
 8 -1 -1 15.47 6.38
 8 -1 -1 34.19 6.61
 8 -1 -1 28.56 11.37
 -8 1 1 19.49 8.25
 -8 1 1 38.07 5.11
 -8 1 1 21.85 5.99
 -8 1 1 25.3 5.14
 -8 1 1 14.53 7.67
 -8 1 1 34.97 7.9
 -8 1 1 36.13 6.46
 -8 1 1 28.71 9.62
 -8 1 1 31.63 12.48
 -8 1 1 24.18 7.97
 7 -1 -1 11.99 5.11
 7 -1 -1 10.34 7.84
 7 -1 -1 14.53 7.43
 7 -1 -1 18.95 7.26
 7 -1 -1 8.85 7.8
 7 -1 -1 7.59 4.56
 7 -1 -1 1.24 4.14
 7 -1 -1 8.72 3.94
 -7 1 1 7.93 5.67
 -7 1 1 12.36 3.85
 -7 1 1 8.89 10.71
 -7 1 1 9.42 6.93
 -7 1 1 7.63 4.97
 -7 1 1 12.74 4.23
 -7 1 1 8.71 5.99
 -7 1 1 13.54 3.37
 -7 1 1 13.44 6.34
 -7 1 1 8.44 4.63
 6 -1 -1 14.23 6.3
 6 -1 -1 24.24 7.7
 6 -1 -1 25.63 8.05
 6 -1 -1 26.29 4.82
 6 -1 -1 28.26 5.88
 6 -1 -1 24.18 5.07
 6 -1 -1 28.4 5.54
 6 -1 -1 25.27 6.96
 -6 1 1 22.52 6.31
 -6 1 1 26.46 5.04
 -6 1 1 29.52 7.76
 -6 1 1 22.23 4.12
 -6 1 1 23.26 6.09
 -6 1 1 36.62 9.97
 -6 1 1 13.43 4.14
 -6 1 1 14.69 5.73
 -6 1 1 33.26 4.02
 -6 1 1 31.65 6.63
 5 -1 -1 45.49 6.56
 5 -1 -1 48.49 8.41
 5 -1 -1 33.74 7.18
 5 -1 -1 38.02 8.83
 5 -1 -1 31.71 5.55
 5 -1 -1 46.67 7
 5 -1 -1 46.58 9.16
 -5 1 1 43.74 6.95
 -5 1 1 41.38 8.25
 -5 1 1 47.99 10.68
 -5 1 1 32.88 7.2
 -5 1 1 59.39 8.67
 -5 1 1 50.55 8.19
 -5 1 1 44.72 4.73
 -5 1 1 41.71 6.03
 -5 1 1 47.26 5.32
 -5 1 1 41.16 5.93
 4 -1 -1 56.68 8.81
 4 -1 -1 66.19 7.53
 4 -1 -1 63.58 10.6
 4 -1 -1 54.26 7.08
 4 -1 -1 53.38 8.62
 4 -1 -1 65.15 10.03
 4 -1 -1 59.84 7.85
 4 -1 -1 79.95 8.33
 -4 1 1 68.42 8.83
 -4 1 1 71.99 9.17
 -4 1 1 71.62 10.09
 -4 1 1 69.03 8.58
 -4 1 1 55.56 7.1
 -4 1 1 61.07 6.63
 -4 1 1 59.38 7.16
 -4 1 1 79.06 9.41
 -4 1 1 67.69 10.71
 3 -1 -1 17.76 3.84
 3 -1 -1 22.54 4.71
 3 -1 -1 17.4 4.66
 3 -1 -1 26.01 5.84
 3 -1 -1 20.5 4
 3 -1 -1 27.31 3.75
 3 -1 -1 19.19 5.07
 3 -1 -1 19.66 3.4
 -3 1 1 20.61 5.21
 -3 1 1 23.03 4.16
 -3 1 1 22.47 4.4
 -3 1 1 26.52 3.64
 -3 1 1 22.66 4.78
 -3 1 1 15.61 5.5
 -3 1 1 27.77 3.51
 -3 1 1 20.62 3.62
 -3 1 1 24.86 5.18
 2 -1 -1 89.49 10.24
 2 -1 -1 87.08 10
 2 -1 -1 100.64 9.4
 2 -1 -1 104.72 9.69
 2 -1 -1 106.21 10.88
 2 -1 -1 101.53 9.79
 2 -1 -1 96.91 9.4
 2 -1 -1 101.13 10.48
 -2 1 1 103.85 9.45
 -2 1 1 105.48 10.44
 -2 1 1 100.19 9.4
 -2 1 1 111.48 9.36
 -2 1 1 99.82 9.98
 -2 1 1 101.17 10.15
 -2 1 1 107.53 9.8
 -2 1 1 99.69 10.27
 -2 1 1 105.46 11.05
 1 -1 -1 125.13 11.97
 1 -1 -1 131.73 11.65
 1 -1 -1 124.72 11.95
 1 -1 -1 130.79 12.22
 1 -1 -1 136.82 11.7
 1 -1 -1 138.98 11.66
 1 -1 -1 133.32 11.53
 1 -1 -1 133.66 11.48
 -1 1 1 136.93 11.77
 -1 1 1 135.09 11.54
 -1 1 1 138.75 11.5
 -1 1 1 129.18 11.66
 -1 1 1 135.56 11.99
 -1 1 1 135.12 11.65
 -1 1 1 118.16 11.83
 -1 1 1 121.46 11.95
 -1 1 1 136.44 12.31
 -1 -1 -1 2465.48 208.85
 -1 -1 -1 2574.17 208.68
 -1 -1 -1 2543.15 208.63
 -1 -1 -1 2559.45 208.45
 -1 -1 -1 2407.84 208.6
 -1 -1 -1 2495.82 208.7
 -1 -1 -1 2369.77 208.67
 1 1 1 2359.86 208.68
 1 1 1 2551.08 208.63
 1 1 1 2270.65 208.72
 1 1 1 2264.02 208.67
 1 1 1 2548.63 208.45
 1 1 1 2530.75 208.68
 1 1 1 2492.67 208.61
 1 1 1 2505.44 208.85
 1 1 1 2617.57 208.62
 -2 -1 -1 660.63 59.47
 -2 -1 -1 729.07 59.42
 -2 -1 -1 706.24 59.29
 -2 -1 -1 641.36 59.59
 -2 -1 -1 717.81 59.3
 -2 -1 -1 710.59 59.56
 -2 -1 -1 713.92 59.08
 -2 -1 -1 762.26 59.1
 -2 -1 -1 686.47 59.92
 2 1 1 709.68 59.13
 2 1 1 697.37 59.91
 2 1 1 681.46 59.25
 2 1 1 669.45 59.51
 2 1 1 649.42 59.61
 2 1 1 677.61 59.57
 2 1 1 702.42 59.36
 2 1 1 696.92 59.29
 -3 -1 -1 176.72 16.27
 -3 -1 -1 183.93 16.44
 -3 -1 -1 169.43 16.7
 -3 -1 -1 181.38 17.76
 -3 -1 -1 178.86 16.88
 -3 -1 -1 176.33 16.65
 -3 -1 -1 176.44 15.99
 -3 -1 -1 170.65 17.04
 -3 -1 -1 197.38 15.89
 3 1 1 173.98 17.01
 3 1 1 180.19 17.59
 3 1 1 171.07 16.83
 3 1 1 188.2 16.15
 3 1 1 177.99 16.36
 3 1 1 157.98 16.93
 3 1 1 180.72 16.54
 3 1 1 193.33 16.42
 -4 -1 -1 1.16 3.28
 -4 -1 -1 6.32 5.08
 -4 -1 -1 -6.2 3.2
 -4 -1 -1 -0.12 1.18
 -4 -1 -1 2.28 2.55
 -4 -1 -1 3.42 3.31
 -4 -1 -1 -0.04 3.48
 -4 -1 -1 1.76 2.3
 -4 -1 -1 2.39 2.03
 -4 -1 -1 -2.36 3.35
 4 1 1 1.42 3.07
 4 1 1 4.29 3.84
 4 1 1 -7.19 3.86
 4 1 1 -4.44 4
 4 1 1 3.02 2.75
 4 1 1 0.96 2.46
 4 1 1 -1.5 2.6
 4 1 1 -1.66 3.69
 -5 -1 -1 195.9 17.14
 -5 -1 -1 215.28 18.69
 -5 -1 -1 201.43 18.97
 -5 -1 -1 191.01 18.22
 -5 -1 -1 201.24 21.1
 -5 -1 -1 211.88 19.52
 -5 -1 -1 176.53 19.74
 -5 -1 -1 186.73 19.36
 -5 -1 -1 209.56 17.89
 5 1 1 201.33 18.46
 5 1 1 203.29 20.7
 5 1 1 197.18 19.49
 5 1 1 194.29 19.92
 5 1 1 186.77 19.66
 5 1 1 201.15 19.73
 5 1 1 193.75 18.57
 -6 -1 -1 -0.99 2.45
 -6 -1 -1 -0.9 2.66
 -6 -1 -1 5.94 2.98
 -6 -1 -1 1.89 4.84
 -6 -1 -1 3.66 4.47
 -6 -1 -1 0.38 3.8
 -6 -1 -1 3.93 1.64
 -6 -1 -1 4.49 4.31
 -6 -1 -1 1.78 6.7
 -6 -1 -1 -0.35 3.85
 6 1 1 2.4 3.34
 6 1 1 -0.21 3.17
 6 1 1 7.73 3.43
 6 1 1 -8.44 4.58
 6 1 1 7.45 5.97
 6 1 1 7.47 4.92
 6 1 1 3.48 4.69
 -7 -1 -1 169.57 19.6
 -7 -1 -1 210.94 19.39
 -7 -1 -1 180.82 19.99
 -7 -1 -1 196.4 18.66
 -7 -1 -1 213.15 20.22
 -7 -1 -1 187.05 16.34
 -7 -1 -1 158.44 20.23
 -7 -1 -1 185.13 22.39
 -7 -1 -1 173.24 17.94
 -7 -1 -1 207.65 17.55
 7 1 1 161.86 18.68
 7 1 1 200.25 18.74
 7 1 1 212.01 19.22
 7 1 1 215.57 18.58
 7 1 1 182.96 20.17
 7 1 1 149.51 20.18
 7 1 1 176.26 21.41
 7 1 1 190.23 20.78
 -8 -1 -1 7.64 4.25
 -8 -1 -1 11.26 7.14
 -8 -1 -1 15.91 12.08
 -8 -1 -1 8.62 6.78
 -8 -1 -1 6.53 3.74
 -8 -1 -1 2.2 5.77
 -8 -1 -1 2.03 4.83
 -8 -1 -1 0.99 9.09
 -8 -1 -1 17.71 6.72
 8 1 1 4.22 4.39
 8 1 1 1.49 4.49
 8 1 1 -3.76 7.63
 8 1 1 -0.74 6.43
 8 1 1 13.15 8.63
 8 1 1 6.18 7.17
 -9 -1 -1 4.44 4.42
 -9 -1 -1 -5.91 7.69
 -9 -1 -1 0.58 6.85
 -9 -1 -1 1.15 7.62
 -9 -1 -1 -1.78 4.67
 -9 -1 -1 2.96 5.92
 -9 -1 -1 0.38 8.22
 -9 -1 -1 -11.64 9.3
 9 1 1 -4.28 8.97
 9 1 1 -7.83 6.96
 9 1 1 8.05 8.4
 9 1 1 -2.15 4.78
 9 1 1 -7.28 4.28
 9 1 1 -12.15 9.14
 -10 -1 -1 15.22 5.62
 -10 -1 -1 13.79 8.91
 -10 -1 -1 19.96 10.77
 -10 -1 -1 14.26 13.95
 -10 -1 -1 0.1 11.83
 10 1 1 9 6.24
 10 1 1 7.44 9.09
 10 1 1 14.4 10.68
 10 1 1 2 5.47
 -11 -1 -1 24.04 10.03
 -11 -1 -1 10.79 15.51
 -11 -1 -1 1.33 9.89
 -11 -1 -1 3.37 5.37
 11 1 1 2.31 11.19
 11 1 1 -2.28 6.13
 11 1 1 7.13 6.33
 11 1 1 15.23 10.35
 11 1 1 6.43 12.42
 -12 -1 -1 12.43 6.81
 -12 -1 -1 33.23 18.09
 -12 -1 -1 20.6 11.08
 -12 -1 -1 19.54 12.91
 12 1 1 9.7 8.53
 12 1 1 16.13 12.77
 12 1 1 1.46 7.27
 12 1 1 13.98 12.61
 -13 -1 -1 41.74 9.73
 13 1 1 34.02 11.6
 13 1 1 82.24 19.94
 13 1 1 58.15 18.5
 13 1 1 38.48 14.73
 12 -2 -1 9.55 9.1
 12 -2 -1 2.7 7.42
 12 -2 -1 5.47 14.47
 12 -2 -1 24.77 18.27
 -12 2 1 6.31 13.14
 -12 2 1 1.81 17.05
 11 -2 -1 44.73 15.13
 11 -2 -1 47.83 10.76
 11 -2 -1 29.72 8.71
 11 -2 -1 71.89 17.66
 -11 2 1 47.02 15.87
 -11 2 1 89.46 22.51
 -11 2 1 62.12 13.7
 -11 2 1 33.03 11.05
 10 -2 -1 -0.43 9.29
 10 -2 -1 -2.13 5.2
 10 -2 -1 3.34 6.36
 10 -2 -1 26.07 19.72
 -10 2 1 -9.5 12.55
 -10 2 1 9.18 9.58
 -10 2 1 -1.66 8.81
 -10 2 1 -1.25 7.41
 -10 2 1 -12.36 5.41
 9 -2 -1 3.51 8.79
 9 -2 -1 13.45 8.71
 9 -2 -1 15.38 10.65
 9 -2 -1 2.05 4.79
 9 -2 -1 7.14 5.67
 -9 2 1 14.67 6.76
 -9 2 1 -1.84 9.58
 -9 2 1 8 9.96
 -9 2 1 5.69 11.91
 -9 2 1 5.74 5.54
 -9 2 1 8.09 3.86
 -9 2 1 6.77 4.77
 -9 2 1 -5.74 7.66
 -9 2 1 5.3 7.96
 8 -2 -1 13.62 9.44
 8 -2 -1 4.28 5.99
 8 -2 -1 12.39 8.36
 8 -2 -1 19.04 5.73
 8 -2 -1 3.61 7.65
 8 -2 -1 15.16 9.53
 8 -2 -1 31.73 6.09
 -8 2 1 23.06 4.21
 -8 2 1 20.52 7.3
 -8 2 1 18.94 9.31
 -8 2 1 23.97 12.01
 -8 2 1 30.8 8.66
 -8 2 1 17.08 8.92
 -8 2 1 20.12 4.97
 -8 2 1 18.77 5.55
 -8 2 1 20.15 7.78
 7 -2 -1 -3.97 6.89
 7 -2 -1 -4.23 7.38
 7 -2 -1 3.69 4.29
 7 -2 -1 -4.32 5.83
 7 -2 -1 -1.73 3.88
 7 -2 -1 -1.32 3.3
 7 -2 -1 5.12 6.05
 7 -2 -1 -4.42 4
 -7 2 1 2.44 5.65
 -7 2 1 -10.45 5.06
 -7 2 1 4.47 4.03
 -7 2 1 -0.01 2.8
 -7 2 1 5.7 5.71
 -7 2 1 5.21 8.82
 -7 2 1 0.08 3.47
 -7 2 1 1.64 5.44
 -7 2 1 2.31 3.22
 -7 2 1 6.06 5.01
 6 -2 -1 0.86 4.27
 6 -2 -1 -4.57 4.62
 6 -2 -1 -2.42 3.13
 6 -2 -1 -6.88 5.54
 6 -2 -1 0.86 3.02
 6 -2 -1 0.21 5.57
 6 -2 -1 -0.31 3.21
 6 -2 -1 2.85 3.68
 -6 2 1 1.15 2.85
 -6 2 1 1.23 2.71
 -6 2 1 4.67 6.72
 -6 2 1 -4.72 3.35
 -6 2 1 -2.02 4.12
 -6 2 1 1.39 4.26
 -6 2 1 2.29 3.25
 -6 2 1 2.67 5.49
 -6 2 1 -1.27 4.88
 5 -2 -1 12.65 3.43
 5 -2 -1 25.07 4.69
 5 -2 -1 20.13 4.3
 5 -2 -1 21.64 4.44
 5 -2 -1 12.58 5.34
 5 -2 -1 12.46 6.12
 5 -2 -1 28.84 8.13
 -5 2 1 19.89 5.71
 -5 2 1 14.24 6.98
 -5 2 1 12.61 3.42
 -5 2 1 12.33 6.09
 -5 2 1 14.38 3.66
 -5 2 1 17.34 5.03
 -5 2 1 12.45 4.84
 -5 2 1 12.16 3.63
 -5 2 1 12.5 4.89
 4 -2 -1 127.47 12.72
 4 -2 -1 125.97 13.81
 4 -2 -1 134.02 12.67
 4 -2 -1 125.12 13.78
 4 -2 -1 135 12.23
 4 -2 -1 121.56 14.08
 4 -2 -1 115.64 12.34
 4 -2 -1 141.97 14.79
 -4 2 1 132.33 13.65
 -4 2 1 106.26 13.82
 -4 2 1 111.2 12.25
 -4 2 1 137.03 12.29
 -4 2 1 124.42 15.06
 -4 2 1 133.78 13.76
 -4 2 1 130.09 12.03
 -4 2 1 127.79 12.88
 -4 2 1 117.56 13.25
 3 -2 -1 183.81 17.32
 3 -2 -1 181.72 17.41
 3 -2 -1 185.96 16.2
 3 -2 -1 175.79 16.27
 3 -2 -1 187.02 16.32
 3 -2 -1 177.08 17.52
 3 -2 -1 192.13 16.63
 3 -2 -1 202.68 18.16
 3 -2 -1 185.7 16.59
 -3 2 1 185.75 16.28
 -3 2 1 168.96 16.92
 -3 2 1 183.55 16.25
 -3 2 1 157.09 17.06
 -3 2 1 164.81 18.18
 -3 2 1 191.38 17.36
 -3 2 1 162.84 16.6
 -3 2 1 191.39 16.39
 -3 2 1 154.29 17.33
 2 -2 -1 132.85 13.14
 2 -2 -1 140.84 12.54
 2 -2 -1 132.98 12.51
 2 -2 -1 128.36 13.05
 2 -2 -1 141.34 13.34
 2 -2 -1 141.8 12.18
 2 -2 -1 132.17 12.31
 2 -2 -1 127.51 13.61
 2 -2 -1 144.94 12.52
 -2 2 1 138.38 12.4
 -2 2 1 140.33 13.92
 -2 2 1 149.25 12.52
 -2 2 1 144.98 12.78
 -2 2 1 139.32 13.24
 -2 2 1 111.25 13.07
 -2 2 1 134.81 12.22
 -2 2 1 129.42 12.61
 -2 2 1 134.8 13.05
 1 -2 -1 1563.18 126.3
 1 -2 -1 1615.33 126.64
 1 -2 -1 1434.76 126.65
 1 -2 -1 1533.61 126.42
 1 -2 -1 1478.11 126.16
 1 -2 -1 1506.2 126.26
 1 -2 -1 1515.89 126.84
 1 -2 -1 1489.7 126.65
 -1 2 1 1555.11 126.69
 -1 2 1 1532.09 126.65
 -1 2 1 1507.58 126.19
 -1 2 1 1506.26 126.45
 -1 2 1 1469.2 126.88
 -1 2 1 1410.41 126.68
 -1 2 1 1476.12 126.37
 -1 2 1 1308.04 127.13
 0 -2 -1 2906.17 238.4
 0 -2 -1 2766.56 238.05
 0 -2 -1 2859.89 238.26
 0 -2 -1 2792.39 238.19
 0 2 1 2781.97 238.06
 0 2 1 2766.56 238.06
 0 2 1 2808.62 238.2
 0 2 1 2724.6 238.14
 0 2 1 2902.74 238.25
 0 2 1 3017.27 238.41
 0 2 1 2736.77 238.17
 -1 -2 -1 111.45 9.36
 -1 -2 -1 102.09 9.23
 -1 -2 -1 104.71 9.32
 -1 -2 -1 108.07 9.38
 -1 -2 -1 96.49 9.18
 -1 -2 -1 92.21 9.13
 -1 -2 -1 111.1 9.23
 -1 -2 -1 107.5 9.27
 1 2 1 102.14 9.24
 1 2 1 106.94 9.38
 1 2 1 101.55 9.3
 1 2 1 106.05 9.23
 1 2 1 94.12 9.15
 1 2 1 107.82 8.87
 1 2 1 103.47 9.28
 1 2 1 101.29 9.46
 1 2 1 105.7 9
 1 2 1 95.65 9.22
 1 2 1 109.6 9.2
 -2 -2 -1 2800.49 248.62
 -2 -2 -1 2882.53 248.65
 -2 -2 -1 3075.16 248.54
 -2 -2 -1 2998.9 248.18
 -2 -2 -1 2908.69 248.23
 -2 -2 -1 3076.94 248.45
 -2 -2 -1 2976.95 249
 -2 -2 -1 2969.97 248.57
 2 2 1 3058.71 248.42
 2 2 1 2874.3 248.97
 2 2 1 2959.72 248.3
 2 2 1 2875.66 248.67
 2 2 1 2978.48 248.55
 2 2 1 2949.47 248.57
 2 2 1 2736.82 248.62
 -3 -2 -1 2.27 3.25
 -3 -2 -1 1.33 3.99
 -3 -2 -1 2.63 3.22
 -3 -2 -1 -0.21 2.79
 -3 -2 -1 2.56 2.06
 -3 -2 -1 3.33 2.22
 -3 -2 -1 1.45 1.73
 -3 -2 -1 0.66 2.76
 3 2 1 0.71 3.46
 3 2 1 1.15 2.41
 3 2 1 -1.26 1.53
 3 2 1 5.51 2.47
 3 2 1 2.31 3.02
 3 2 1 -1.62 2.83
 3 2 1 -2.19 2.18
 3 2 1 2.12 2.08
 3 2 1 1.4 4.1
 -4 -2 -1 -1.48 3.05
 -4 -2 -1 1.03 3.74
 -4 -2 -1 -1.84 3.28
 -4 -2 -1 -1.97 5.1
 -4 -2 -1 -0.54 2.27
 -4 -2 -1 -0.5 2.07
 -4 -2 -1 2.75 3.76
 4 2 1 -3.7 3.07
 4 2 1 -0.04 2.6
 4 2 1 -1.57 4.51
 4 2 1 -0.74 2.71
 4 2 1 -3.1 4.01
 4 2 1 -1.74 3.71
 4 2 1 -0.73 2.71
 4 2 1 1.06 2.58
 -5 -2 -1 2.03 3.56
 -5 -2 -1 4.37 4.63
 -5 -2 -1 0.29 2.25
 -5 -2 -1 3.96 2.71
 -5 -2 -1 3.07 3.75
 -5 -2 -1 0.4 5.98
 -5 -2 -1 2.88 4.43
 5 2 1 -1.51 3.41
 5 2 1 4.12 4.32
 5 2 1 6.34 3.08
 5 2 1 1.2 4.57
 5 2 1 9.59 3.45
 5 2 1 5.06 5.15
 -6 -2 -1 2.24 2.53
 -6 -2 -1 5.46 4.68
 -6 -2 -1 -1.87 3.77
 -6 -2 -1 9.41 4.98
 -6 -2 -1 -0.23 2.69
 -6 -2 -1 1.68 3.07
 -6 -2 -1 -0.02 1.39
 -6 -2 -1 1.2 6.31
 -6 -2 -1 -0.07 4.37
 -6 -2 -1 2.93 4
 6 2 1 2.24 3.32
 6 2 1 3.57 3.76
 6 2 1 3.05 4.39
 6 2 1 5.92 9.88
 6 2 1 5.49 5.66
 6 2 1 0.55 5.56
 6 2 1 2.32 3.24
 -7 -2 -1 14.8 5.69
 -7 -2 -1 13.23 4.06
 -7 -2 -1 13.21 6.4
 -7 -2 -1 8.63 4.2
 -7 -2 -1 9.2 8.4
 -7 -2 -1 23.36 4.86
 -7 -2 -1 9.12 5.98
 -7 -2 -1 20.07 7
 7 2 1 14.72 7.99
 7 2 1 10.19 6.04
 7 2 1 25.33 5.89
 7 2 1 14.04 7.22
 7 2 1 14.18 6.41
 7 2 1 15.4 5.12
 7 2 1 19.28 5.01
 7 2 1 19.87 5.23
 -8 -2 -1 14.41 10.42
 -8 -2 -1 9.14 7.17
 -8 -2 -1 9.35 6.42
 -8 -2 -1 0.35 4.36
 -8 -2 -1 -0.74 6.96
 -8 -2 -1 -0.62 6.29
 -8 -2 -1 14.82 4.7
 -8 -2 -1 7.9 4.23
 8 2 1 -4.17 7.18
 8 2 1 5.24 5.48
 8 2 1 10.59 5.29
 8 2 1 -4.38 6.99
 8 2 1 11.39 7.19
 8 2 1 0.62 6.47
 8 2 1 9.37 5.08
 -9 -2 -1 -0.24 7.03
 -9 -2 -1 -2.82 6.56
 -9 -2 -1 2.89 4.19
 -9 -2 -1 -7.98 5.93
 -9 -2 -1 9.08 11.86
 -9 -2 -1 -0.7 5.17
 -9 -2 -1 3.63 7.79
 -9 -2 -1 -0.54 4.43
 9 2 1 -3.91 6.68
 9 2 1 5.72 9.72
 9 2 1 -1.48 7.3
 9 2 1 -3.22 4.4
 9 2 1 3.93 7.65
 9 2 1 9.51 16.51
 9 2 1 -2.31 4.88
 -10 -2 -1 9.98 5.28
 -10 -2 -1 15.62 10.49
 -10 -2 -1 -3.75 10.95
 -10 -2 -1 15.68 10.47
 10 2 1 0.21 6.04
 10 2 1 -1.32 13.94
 10 2 1 20.27 9.4
 10 2 1 -2.32 5.18
 10 2 1 6.52 9.75
 -11 -2 -1 32.35 10.97
 -11 -2 -1 20.71 6.79
 -11 -2 -1 15.45 18.35
 -11 -2 -1 13.8 11.85
 11 2 1 9.87 10.92
 11 2 1 22.85 7.95
 11 2 1 10.01 7.39
 11 2 1 7.58 12.09
 11 2 1 28.74 15.16
 -12 -2 -1 31.98 14.05
 -12 -2 -1 33.75 11.93
 -12 -2 -1 26.51 16.63
 -12 -2 -1 25.44 7.97
 12 2 1 19.35 12
 12 2 1 17.72 8.47
 12 2 1 28.14 14.36
 12 2 1 11.09 8.67
 -13 -2 -1 24.68 21.31
 -13 -2 -1 9.04 8.04
 -13 -2 -1 17.14 17.32
 13 2 1 -4.76 13.13
 13 2 1 25.02 14.66
 13 2 1 22.83 14.92
 13 2 1 9.31 8.59
 12 -3 -1 29.14 16.8
 12 -3 -1 -6.82 6.83
 12 -3 -1 17.09 10.3
 12 -3 -1 1.49 15.52
 -12 3 1 10.77 10.8
 -12 3 1 5.66 11.18
 -12 3 1 34.31 29.63
 -12 3 1 15.21 14.23
 11 -3 -1 -0.1 10.93
 11 -3 -1 -7.96 5.66
 11 -3 -1 12.85 13.72
 11 -3 -1 2.61 7.96
 -11 3 1 18.2 16.44
 -11 3 1 11.67 9.72
 -11 3 1 0.35 10.49
 -11 3 1 7.6 8.16
 10 -3 -1 6.07 6.23
 10 -3 -1 19.87 11.09
 10 -3 -1 14.81 7.45
 -10 3 1 21.02 10.06
 -10 3 1 12.08 14.13
 -10 3 1 11.73 8.06
 -10 3 1 11.96 10.32
 -10 3 1 11.01 10.33
 9 -3 -1 5.49 5.43
 9 -3 -1 -3.27 9.59
 9 -3 -1 -1.64 4.57
 9 -3 -1 3.65 10.25
 9 -3 -1 7.53 8.86
 -9 3 1 -2.11 7.84
 -9 3 1 0.09 6.94
 -9 3 1 1.89 7.07
 -9 3 1 -9.22 13.74
 -9 3 1 -2.34 5.32
 -9 3 1 -1.52 7.27
 -9 3 1 2.95 12.26
 -9 3 1 5.15 7.06
 -9 3 1 5.84 3.51
 8 -3 -1 -10.71 8.38
 8 -3 -1 -1.21 5.13
 8 -3 -1 -12.93 9.05
 8 -3 -1 -6.2 4.59
 8 -3 -1 -0.22 3.98
 8 -3 -1 -6.68 6.77
 -8 3 1 0.99 3.07
 -8 3 1 -0.46 10.24
 -8 3 1 -4.49 5.89
 -8 3 1 1.76 4.47
 -8 3 1 -10.21 5.34
 -8 3 1 2.24 7.71
 -8 3 1 -2.11 7.04
 -8 3 1 -1.21 5.56
 -8 3 1 -4.24 4.13
 7 -3 -1 4.91 6.03
 7 -3 -1 19.69 9.52
 7 -3 -1 1.17 3.69
 7 -3 -1 -6.37 7.65
 7 -3 -1 3.98 4.75
 7 -3 -1 7.53 4.63
 7 -3 -1 14.15 4.86
 7 -3 -1 8.01 6.93
 -7 3 1 3.2 4.13
 -7 3 1 14.39 6.82
 -7 3 1 2.14 5.5
 -7 3 1 7.02 7.16
 -7 3 1 -4.64 4.51
 -7 3 1 -1.59 5.24
 -7 3 1 14.87 9.98
 -7 3 1 6.98 4.14
 -7 3 1 9.53 6.2
 6 -3 -1 -5.59 3.31
 6 -3 -1 -1.66 3.51
 6 -3 -1 4.49 5.88
 6 -3 -1 -1.79 5.7
 6 -3 -1 -3.12 4.68
 6 -3 -1 -4.83 6.18
 6 -3 -1 -1.49 3.4
 -6 3 1 -6.25 7.18
 -6 3 1 -3.98 3.05
 -6 3 1 -4.84 5.38
 -6 3 1 -0.86 4.27
 -6 3 1 -2.9 4.18
 -6 3 1 1.41 3.02
 -6 3 1 3.67 5.01
 -6 3 1 -4.76 3.59
 -6 3 1 -4.81 2.96
 5 -3 -1 19.58 4.99
 5 -3 -1 16.2 5.85
 5 -3 -1 19.57 4.39
 5 -3 -1 18.03 5.96
 5 -3 -1 18.13 3.84
 5 -3 -1 17.85 7.3
 5 -3 -1 17.45 7.18
 5 -3 -1 21.01 4.45
 -5 3 1 16.24 3.75
 -5 3 1 11.03 4.5
 -5 3 1 29.39 7.21
 -5 3 1 8.23 4.67
 -5 3 1 19.59 6
 -5 3 1 7.9 4.68
 -5 3 1 25.43 4.18
 -5 3 1 24.42 7.91
 -5 3 1 18.07 4.22
 4 -3 -1 156.39 18.16
 4 -3 -1 192.35 17.3
 4 -3 -1 191.38 16.82
 4 -3 -1 186.88 17.07
 4 -3 -1 164.43 18.23
 4 -3 -1 181.15 18.67
 4 -3 -1 196.3 17.13
 4 -3 -1 173.82 19.97
 -4 3 1 199.67 16.97
 -4 3 1 160.54 18.42
 -4 3 1 174.41 18.11
 -4 3 1 190.25 19.75
 -4 3 1 200.43 17.15
 -4 3 1 195.33 17.64
 -4 3 1 205.77 18.13
 -4 3 1 172.57 18.19
 -4 3 1 180.54 17.6
 3 -3 -1 158.77 14.13
 3 -3 -1 174.79 15.1
 3 -3 -1 155.89 13.68
 3 -3 -1 154.2 15.14
 3 -3 -1 138.88 14.92
 3 -3 -1 145 15.67
 3 -3 -1 138.9 13.95
 3 -3 -1 148.93 14.18
 3 -3 -1 149.52 15.35
 -3 3 1 145.28 13.99
 -3 3 1 152.03 13.79
 -3 3 1 149.81 15.07
 -3 3 1 138.6 14.85
 -3 3 1 137.48 16.07
 -3 3 1 149.28 15.33
 -3 3 1 167.6 14.25
 -3 3 1 151.56 14.41
 -3 3 1 161.37 14.76
 2 -3 -1 1058.57 85.79
 2 -3 -1 1012.52 86.09
 2 -3 -1 968.28 86.02
 2 -3 -1 954.26 85.94
 2 -3 -1 1007.35 85.33
 2 -3 -1 963.76 86.29
 2 -3 -1 1022.24 85.13
 2 -3 -1 1059.59 85.41
 2 -3 -1 1021.87 85.56
 -2 3 1 968.55 85.94
 -2 3 1 948.94 86.11
 -2 3 1 998.75 85.2
 -2 3 1 1036.7 85.64
 -2 3 1 977.02 85.96
 -2 3 1 1053.2 85.74
 -2 3 1 1039.29 85.48
 -2 3 1 988.06 86.51
 -2 3 1 1009.33 85.66
 1 -3 -1 5.78 1.66
 1 -3 -1 11.48 3.23
 1 -3 -1 13.01 3.35
 1 -3 -1 7.57 2.89
 1 -3 -1 6.85 2.44
 1 -3 -1 8.4 2.14
 1 -3 -1 7.12 1.43
 -1 3 1 8.63 3.68
 -1 3 1 9.84 1.9
 -1 3 1 9.65 2.66
 -1 3 1 10.32 2.97
 -1 3 1 8.32 1.94
 -1 3 1 8.05 2.83
 -1 3 1 8.46 3
 -1 3 1 9.9 2.38
 0 -3 -1 399.49 35.54
 0 -3 -1 402.02 35.22
 0 -3 -1 425.04 35.75
 0 -3 -1 421.28 35.44
 0 -3 -1 403.95 35.33
 0 -3 -1 408.93 35.38
 0 3 1 410.43 35.35
 0 3 1 429.65 35.72
 0 3 1 392.09 35.28
 0 3 1 436.49 35.77
 0 3 1 416.48 35.28
 0 3 1 410.57 35.42
 0 3 1 421.27 35.21
 0 3 1 424.32 35.23
 -2 -3 -1 5536.82 449.36
 -2 -3 -1 5328.4 449.19
 -2 -3 -1 5304.35 449.67
 -2 -3 -1 5497.51 449.76
 -2 -3 -1 5109.63 449.64
 -2 -3 -1 5480.83 449.51
 -2 -3 -1 4984.14 449.61
 -2 -3 -1 5444.66 449.91
 -2 -3 -1 5446.5 449.68
 2 3 1 5427.39 449.99
 2 3 1 5297.62 449.67
 2 3 1 5359.94 449.52
 2 3 1 4993.96 449.61
 2 3 1 5496.46 449.71
 2 3 1 5017 449.74
 2 3 1 5375.81 449.32
 2 3 1 5477.57 449.62
 -3 -3 -1 16.17 3.92
 -3 -3 -1 13.08 3.58
 -3 -3 -1 10.76 3.36
 -3 -3 -1 12.38 3.45
 -3 -3 -1 13.24 3
 -3 -3 -1 16.11 5.11
 -3 -3 -1 12.55 2.37
 -3 -3 -1 18.6 3.6
 3 3 1 12.97 2.89
 3 3 1 13.55 3.22
 3 3 1 14.32 3.52
 3 3 1 11.2 3.83
 3 3 1 14.25 4.12
 3 3 1 10.96 4.18
 3 3 1 12.57 2.74
 3 3 1 14.17 4.29
 -4 -3 -1 126.52 14.03
 -4 -3 -1 149.32 13.34
 -4 -3 -1 132.58 13.8
 -4 -3 -1 141.66 12.61
 -4 -3 -1 134.78 15.17
 -4 -3 -1 133.68 13.82
 -4 -3 -1 152.49 12.9
 -4 -3 -1 128.83 13.65
 4 3 1 140.82 12.61
 4 3 1 133.23 14.05
 4 3 1 120.47 13.65
 4 3 1 132.81 14.1
 4 3 1 141.48 13.45
 4 3 1 129.71 13.44
 4 3 1 140.05 14.76
 4 3 1 128.5 12.78
 4 3 1 130.37 13.21
 -5 -3 -1 112.39 14.13
 -5 -3 -1 105.14 10.55
 -5 -3 -1 111.37 11.26
 -5 -3 -1 91.36 12.28
 -5 -3 -1 106.76 15.4
 -5 -3 -1 110.06 12.24
 -5 -3 -1 118.09 10.72
 -5 -3 -1 112.04 12.11
 5 3 1 101.28 13.07
 5 3 1 112.66 12.43
 5 3 1 90.36 11.85
 5 3 1 118.84 11.56
 5 3 1 98.3 12.43
 5 3 1 106.96 12.49
 -6 -3 -1 171.52 19.57
 -6 -3 -1 176.68 16.06
 -6 -3 -1 167.44 16.68
 -6 -3 -1 180.08 16.05
 -6 -3 -1 168.22 17.48
 -6 -3 -1 162.1 17.54
 -6 -3 -1 168.5 18.12
 -6 -3 -1 187.41 17.87
 6 3 1 172.34 17.1
 6 3 1 160.46 16.76
 6 3 1 167.55 16.82
 6 3 1 176.64 18.18
 6 3 1 164.12 17.65
 6 3 1 168.76 19.02
 6 3 1 152.49 17.82
 -7 -3 -1 33.67 8.72
 -7 -3 -1 28.43 5.8
 -7 -3 -1 29.83 5.48
 -7 -3 -1 23.19 6.85
 -7 -3 -1 28.97 7.22
 -7 -3 -1 39.64 11.31
 -7 -3 -1 29.68 7.47
 -7 -3 -1 35.4 6.05
 7 3 1 43.4 7.68
 7 3 1 35 8.63
 7 3 1 32.63 8.73
 7 3 1 39.5 6.31
 7 3 1 36.21 6.39
 7 3 1 21.09 8.41
 7 3 1 34.03 6.66
 7 3 1 25.59 7.52
 -8 -3 -1 319.86 29.26
 -8 -3 -1 260.81 31.15
 -8 -3 -1 256.82 29.28
 -8 -3 -1 324.79 26.72
 -8 -3 -1 273.86 26.71
 8 3 1 306.88 28.08
 8 3 1 309.55 29.9
 8 3 1 293 31.05
 8 3 1 276.83 28.9
 8 3 1 301.91 27.22
 8 3 1 279.07 29.48
 8 3 1 283.06 32.51
 8 3 1 261.25 27.77
 -9 -3 -1 41.89 7.17
 -9 -3 -1 30.25 10.18
 -9 -3 -1 20.46 6.95
 -9 -3 -1 49.58 10.29
 -9 -3 -1 23.68 12.77
 -9 -3 -1 31.7 6.89
 -9 -3 -1 14.74 7.93
 9 3 1 38.14 10.66
 9 3 1 51.19 8.39
 9 3 1 48.98 11.14
 9 3 1 33.83 8.6
 9 3 1 38.05 13.94
 9 3 1 20.93 9.98
 9 3 1 41.55 7.44
 -10 -3 -1 -0.52 8.23
 -10 -3 -1 0.66 7.82
 -10 -3 -1 27.24 13.07
 -10 -3 -1 4.09 5.06
 10 3 1 6.49 8.59
 10 3 1 4.95 5.68
 10 3 1 -11.06 11.49
 10 3 1 -7.81 8.59
 10 3 1 1.74 8.49
 -11 -3 -1 7.46 10.29
 -11 -3 -1 8.94 9.06
 -11 -3 -1 7.84 12.98
 -11 -3 -1 -3.6 5.48
 11 3 1 3.66 10.4
 11 3 1 0.53 6.29
 11 3 1 -1.5 10.86
 11 3 1 6.28 6.59
 11 3 1 3.55 9.36
 -12 -3 -1 -0.23 6.64
 -12 -3 -1 10.63 10.05
 -12 -3 -1 10.02 15.94
 -12 -3 -1 29.62 13.73
 12 3 1 14.08 7.92
 12 3 1 9.9 8.73
 12 3 1 15.95 12.54
 12 3 1 29.36 12.73
 -13 -3 -1 34.93 15.84
 -13 -3 -1 17.83 16.61
 -13 -3 -1 6 8.53
 -13 -3 -1 28.46 12.85
 13 3 1 6.95 9.22
 13 3 1 19.55 12.77
 13 3 1 5.77 13.46
 12 -4 -1 -15.04 6.8
 12 -4 -1 8.25 17.19
 12 -4 -1 27.46 16.55
 -12 4 1 23.45 14.98
 -12 4 1 0.91 8.96
 -12 4 1 12.6 19.04
 11 -4 -1 10.79 12.98
 11 -4 -1 11.32 7.26
 11 -4 -1 4.47 7.89
 11 -4 -1 13.94 14.27
 -11 4 1 22.32 17.17
 -11 4 1 8.22 10.12
 -11 4 1 17.03 13.01
 -11 4 1 10.65 9.52
 10 -4 -1 4.68 5.48
 10 -4 -1 19.79 8
 10 -4 -1 5.73 10.47
 -10 4 1 23.67 15.61
 -10 4 1 6.5 11.22
 -10 4 1 -3.09 11.69
 -10 4 1 14.21 9.66
 -10 4 1 5.22 8.26
 9 -4 -1 0.26 4.74
 9 -4 -1 0.69 8.41
 9 -4 -1 13.28 10.76
 9 -4 -1 1.89 6
 -9 4 1 -0.13 7.05
 -9 4 1 -1.61 5.64
 -9 4 1 -1.03 5.43
 -9 4 1 8.82 8.84
 -9 4 1 -1.64 8.22
 -9 4 1 5.92 11.82
 -9 4 1 0.75 6.83
 8 -4 -1 99.59 17.04
 8 -4 -1 69.97 11.73
 8 -4 -1 72.83 15.5
 8 -4 -1 104.21 11.5
 8 -4 -1 74.08 14.76
 8 -4 -1 101.95 11.88
 -8 4 1 91.73 14.99
 -8 4 1 70.01 13.31
 -8 4 1 127.98 21.53
 -8 4 1 92.25 13.41
 -8 4 1 91.24 11.65
 -8 4 1 100.35 14.52
 -8 4 1 86.51 9.04
 -8 4 1 96.06 16.51
 -8 4 1 86.52 11.3
 7 -4 -1 17.19 9.4
 7 -4 -1 2.09 4.62
 7 -4 -1 11.89 4.31
 7 -4 -1 9.76 4.97
 7 -4 -1 10.93 9.77
 7 -4 -1 11.54 7.24
 7 -4 -1 5.49 5.51
 7 -4 -1 7.74 6.98
 -7 4 1 11.45 4.89
 -7 4 1 8.86 4.46
 -7 4 1 5.59 5.61
 -7 4 1 4.42 6.51
 -7 4 1 12.31 4.8
 -7 4 1 7.37 6.67
 -7 4 1 5.03 7.37
 -7 4 1 -1.29 9.22
 -7 4 1 12.2 7.67
 6 -4 -1 105.19 15.58
 6 -4 -1 134.76 13.56
 6 -4 -1 125.02 12.73
 6 -4 -1 133.84 17.36
 6 -4 -1 157.35 19.69
 6 -4 -1 112.67 15.22
 6 -4 -1 127.02 13.56
 6 -4 -1 132.24 13.22
 -6 4 1 127.35 15.87
 -6 4 1 128.42 14.67
 -6 4 1 107.61 12.92
 -6 4 1 147.13 20.18
 -6 4 1 116.47 12.79
 -6 4 1 112.51 14.64
 -6 4 1 126.29 13
 -6 4 1 117.74 14.63
 -6 4 1 132.4 15.17
 5 -4 -1 1.14 4.93
 5 -4 -1 5.52 5.85
 5 -4 -1 5.97 3.34
 5 -4 -1 19.58 3.52
 5 -4 -1 15.22 4.07
 5 -4 -1 12.28 4.07
 5 -4 -1 11.44 5.19
 5 -4 -1 4.09 4.97
 5 -4 -1 13.33 4.03
 -5 4 1 8.58 5.78
 -5 4 1 10.11 4.12
 -5 4 1 9.25 3.73
 -5 4 1 17.86 5.99
 -5 4 1 18.01 5.26
 -5 4 1 14.8 5.47
 -5 4 1 12.28 7.78
 -5 4 1 11.51 3.55
 -5 4 1 10.87 3.42
 4 -4 -1 19.19 6.19
 4 -4 -1 10.81 3.65
 4 -4 -1 11.91 4.58
 4 -4 -1 8.48 3.63
 4 -4 -1 19.18 3.26
 4 -4 -1 10.43 3.19
 4 -4 -1 16.14 5.97
 4 -4 -1 16.75 3.64
 4 -4 -1 18.78 5.26
 -4 4 1 14.35 7.54
 -4 4 1 14.52 4.46
 -4 4 1 14.62 3.21
 -4 4 1 14.22 4.66
 -4 4 1 23.07 5.41
 -4 4 1 20.23 4.18
 -4 4 1 18.4 3.85
 -4 4 1 12.69 5.5
 -4 4 1 17.3 5.03
 3 -4 -1 66.12 8.42
 3 -4 -1 63.2 7.09
 3 -4 -1 77.79 6.85
 3 -4 -1 70.4 7.99
 3 -4 -1 60.46 9.59
 3 -4 -1 69.72 7.61
 3 -4 -1 63.35 7.35
 3 -4 -1 73 9.48
 3 -4 -1 57.62 8.56
 -3 4 1 55.23 7.2
 -3 4 1 70.52 8.93
 -3 4 1 74.23 8.46
 -3 4 1 78.29 8.67
 -3 4 1 63.84 7.73
 -3 4 1 78.61 11.16
 -3 4 1 70.09 8.77
 -3 4 1 67.93 8.47
 -3 4 1 67.27 6.97
 2 -4 -1 1.39 1.53
 2 -4 -1 2.01 3.34
 2 -4 -1 0.86 1.31
 2 -4 -1 1.27 2.7
 2 -4 -1 -2.82 3.49
 2 -4 -1 -0.11 1.96
 2 -4 -1 -3.41 1.98
 2 -4 -1 1.17 2.74
 -2 4 1 1.4 2.86
 -2 4 1 2.03 2.03
 -2 4 1 0.1 2.86
 -2 4 1 -2.84 2.09
 -2 4 1 0.51 2.57
 -2 4 1 3.41 4.48
 -2 4 1 1.34 3.21
 -2 4 1 2.09 2.27
 1 -4 -1 48.25 6.07
 1 -4 -1 43.96 4.84
 1 -4 -1 55.97 4.67
 1 -4 -1 50.67 5.91
 1 -4 -1 51.51 6.06
 1 -4 -1 51.62 5.44
 1 -4 -1 47.85 6.64
 1 -4 -1 42.97 5.79
 1 -4 -1 53.8 5.52
 -1 4 1 66.4 7.45
 -1 4 1 48.36 5.69
 -1 4 1 45.67 5.53
 -1 4 1 55.66 5.49
 -1 4 1 48.64 5.91
 -1 4 1 46.98 5.01
 -1 4 1 55.98 5.85
 -1 4 1 48.95 5.15
 -1 4 1 53.71 6.18
 -1 4 1 47.01 5.83
 0 -4 -1 2647.8 222.1
 0 -4 -1 2602.48 221.64
 0 -4 -1 2555.4 221.49
 0 -4 -1 2709.47 221.75
 0 -4 -1 2641.52 221.57
 0 4 1 2701.26 221.53
 0 4 1 2587.77 221.72
 0 4 1 2656.56 221.55
 0 4 1 2724.75 221.47
 0 4 1 2556.09 221.62
 0 4 1 2574.91 221.51
 0 4 1 2496.05 221.16
 0 4 1 2602.61 221.82
 0 4 1 2596.55 221.24
 0 4 1 2706.09 222.08
 -1 -4 -1 1325.04 109.93
 -1 -4 -1 1242.73 109.55
 -1 -4 -1 1305.49 109.49
 -1 -4 -1 1284.47 109.52
 -1 -4 -1 1320.25 109.72
 -1 -4 -1 1368.03 109.22
 -1 -4 -1 1231.92 109.28
 1 4 1 1340.86 109.28
 1 4 1 1295.75 109.87
 1 4 1 1302.16 109.32
 1 4 1 1252.29 109.75
 1 4 1 1284.04 109.5
 1 4 1 1276.55 109.72
 1 4 1 1306.51 109.53
 1 4 1 1256.45 109.44
 -2 -4 -1 400.03 35
 -2 -4 -1 362.83 34.81
 -2 -4 -1 420.63 35.02
 -2 -4 -1 430.38 34.86
 -2 -4 -1 445.01 35.45
 -2 -4 -1 374.63 34.87
 2 4 1 420.6 34.71
 2 4 1 402.63 34.69
 2 4 1 400.65 35.27
 2 4 1 399.6 35
 2 4 1 428.97 35.09
 2 4 1 396.03 34.51
 2 4 1 406.3 34.89
 2 4 1 388.88 34.99
 2 4 1 402.48 34.86
 -3 -4 -1 529.81 46.94
 -3 -4 -1 517.81 46.46
 -3 -4 -1 596.75 46.48
 -3 -4 -1 574.79 46.11
 -3 -4 -1 518.9 46.42
 -3 -4 -1 534.34 45.7
 -3 -4 -1 548.93 46.07
 -3 -4 -1 516.38 46.36
 3 4 1 563.78 46.6
 3 4 1 531.88 47.04
 3 4 1 551.45 45.96
 3 4 1 535.59 46.42
 3 4 1 484.26 46.57
 3 4 1 524.33 46.31
 3 4 1 509.52 46.41
 3 4 1 540.38 46.21
 -4 -4 -1 146 15.09
 -4 -4 -1 151.31 14.59
 -4 -4 -1 152.2 16.2
 -4 -4 -1 152.7 15.09
 -4 -4 -1 141.67 13.68
 -4 -4 -1 154.97 14.89
 -4 -4 -1 156.33 13.78
 -4 -4 -1 158.24 14.37
 -4 -4 -1 144.4 14.8
 4 4 1 137.4 15.17
 4 4 1 159.96 14.11
 4 4 1 164.74 14.86
 4 4 1 141.42 14.94
 4 4 1 133.23 15.68
 4 4 1 158.21 15.32
 4 4 1 156.15 14.76
 4 4 1 161.21 14.62
 -5 -4 -1 53.1 6.66
 -5 -4 -1 62.05 10.49
 -5 -4 -1 69.71 7.39
 -5 -4 -1 55.57 7.67
 -5 -4 -1 47.09 8.03
 -5 -4 -1 55.15 8.47
 -5 -4 -1 54.54 8.68
 -5 -4 -1 64.03 8.59
 5 4 1 67.65 9.29
 5 4 1 70.11 8.86
 5 4 1 78.91 11.64
 5 4 1 56.95 8.11
 5 4 1 56.54 6.69
 5 4 1 70.04 9.72
 -6 -4 -1 3.58 2.92
 -6 -4 -1 1.19 2.97
 -6 -4 -1 -3.35 3.27
 -6 -4 -1 0.42 3.97
 -6 -4 -1 -0.78 6.43
 -6 -4 -1 -4.51 4.16
 6 4 1 0.44 3.45
 6 4 1 -2.83 3.92
 6 4 1 2.03 3.12
 6 4 1 2.01 3.18
 6 4 1 -1.96 4.3
 6 4 1 0.45 3.26
 6 4 1 -2.82 5.02
 6 4 1 9.99 6.12
 -7 -4 -1 4.43 5.46
 -7 -4 -1 9.15 8.14
 -7 -4 -1 7.92 2.26
 -7 -4 -1 13.37 6.16
 -7 -4 -1 10.11 4.12
 -7 -4 -1 6.75 3.89
 -7 -4 -1 5.93 3.29
 -7 -4 -1 11.88 5.63
 -7 -4 -1 7.76 6.06
 7 4 1 1.17 3.74
 7 4 1 16.7 4.88
 7 4 1 8.29 4.49
 7 4 1 11.68 7.44
 7 4 1 0.94 4.17
 7 4 1 5.95 6.67
 7 4 1 10.12 5.89
 7 4 1 3.87 5.43
 -8 -4 -1 8.41 7.01
 -8 -4 -1 15.64 9.82
 -8 -4 -1 9.23 4.34
 -8 -4 -1 9.04 4.59
 -8 -4 -1 2.71 5.86
 -8 -4 -1 6.14 5.77
 8 4 1 4.45 7.03
 8 4 1 -5.89 6.83
 8 4 1 -3.07 5.47
 8 4 1 5.42 5.98
 8 4 1 10.28 6.87
 8 4 1 8.19 4.85
 8 4 1 9.2 8.39
 8 4 1 5.51 4.79
 -9 -4 -1 -2.29 9.92
 -9 -4 -1 -6.14 6.72
 -9 -4 -1 6.37 5.28
 -9 -4 -1 -1.25 5.91
 -9 -4 -1 -1 5.72
 -9 -4 -1 0.14 6.23
 -9 -4 -1 -2.24 7.27
 9 4 1 -8.12 7.97
 9 4 1 -1.86 4.57
 9 4 1 1.64 10.26
 9 4 1 0.35 8.8
 9 4 1 -3.3 6.29
 9 4 1 -1.54 5.7
 9 4 1 -2.25 4.53
 9 4 1 -2.2 7.07
 -10 -4 -1 -8.82 6.87
 -10 -4 -1 -0.02 5.05
 -10 -4 -1 8.31 11.82
 10 4 1 0.75 5.62
 10 4 1 -2.43 5.27
 10 4 1 1.26 8.56
 10 4 1 2.76 9.96
 10 4 1 -1.12 12.34
 10 4 1 -3.53 7.53
 -11 -4 -1 -2.21 8.65
 -11 -4 -1 14.17 10.2
 -11 -4 -1 2.33 12.11
 -11 -4 -1 -0.82 5.7
 11 4 1 -2.91 6.34
 11 4 1 7.05 10.48
 11 4 1 1.9 9.1
 11 4 1 9.54 7.2
 11 4 1 -1.55 10.97
 -12 -4 -1 17.11 7.92
 -12 -4 -1 11.55 10.48
 -12 -4 -1 27.07 13.27
 -12 -4 -1 24.76 15.39
 12 4 1 10.76 7.97
 12 4 1 16.55 7.9
 12 4 1 4.85 11.14
 12 4 1 0.2 11.06
 12 4 1 8.62 14.82
 -13 -4 -1 20.86 14.44
 -13 -4 -1 26.1 12.35
 -13 -4 -1 24.41 17.16
 -13 -4 -1 4.09 8.26
 13 4 1 13.46 12.57
 13 4 1 -2.62 8.89
 13 4 1 1.73 8.86
 13 4 1 20.09 14.31
 11 -5 -1 -8.45 6.07
 11 -5 -1 21.63 15.28
 11 -5 -1 19.7 15.33
 11 -5 -1 19.01 8.83
 -11 5 1 11.44 11.89
 -11 5 1 -2.58 7.43
 -11 5 1 -3.83 15.29
 -11 5 1 0.16 9.7
 10 -5 -1 -6.59 5.58
 10 -5 -1 9.21 7.5
 10 -5 -1 9.69 19.52
 10 -5 -1 8.52 11.69
 -10 5 1 1.91 14.49
 -10 5 1 4.18 8.86
 -10 5 1 -1.02 7.01
 -10 5 1 6.3 10.72
 9 -5 -1 13.94 10.8
 9 -5 -1 18.59 12.43
 9 -5 -1 17.88 5.49
 -9 5 1 6.89 9.04
 -9 5 1 10.8 7.6
 -9 5 1 12.07 12.38
 -9 5 1 7.71 9.01
 -9 5 1 2.19 7.39
 8 -5 -1 24.97 5.94
 8 -5 -1 33.19 7.07
 8 -5 -1 17.99 7.15
 8 -5 -1 39.48 10.8
 8 -5 -1 35.07 11.65
 -8 5 1 30.28 8.91
 -8 5 1 43.75 13.74
 -8 5 1 15.79 8.29
 -8 5 1 29.59 10.38
 -8 5 1 30 8.62
 -8 5 1 19.81 6.2
 -8 5 1 29.94 13.9
 7 -5 -1 44.76 7.91
 7 -5 -1 42.29 7.52
 7 -5 -1 47.56 11
 7 -5 -1 42.14 10.61
 7 -5 -1 60.73 7.38
 7 -5 -1 60.93 12.95
 7 -5 -1 44.55 11.62
 -7 5 1 50.35 13.49
 -7 5 1 46.25 7.46
 -7 5 1 49.58 8.18
 -7 5 1 31.04 10.27
 -7 5 1 45.54 7.18
 -7 5 1 39.17 9.35
 -7 5 1 44.72 9.83
 -7 5 1 52.68 9.41
 -7 5 1 40.51 9.99
 6 -5 -1 3.41 3.08
 6 -5 -1 -2.35 3.75
 6 -5 -1 3.84 6.37
 6 -5 -1 0.49 4.04
 6 -5 -1 3.82 4.28
 6 -5 -1 -5.78 5.45
 6 -5 -1 -9.58 7.04
 6 -5 -1 2.65 3.55
 6 -5 -1 2.32 5.26
 -6 5 1 3.46 4.58
 -6 5 1 -1.01 4.71
 -6 5 1 -5.85 4.74
 -6 5 1 3.54 3.32
 -6 5 1 0.42 4.92
 -6 5 1 -1.84 5.67
 -6 5 1 -2.75 4.06
 -6 5 1 -1.17 7.53
 5 -5 -1 95.25 9.3
 5 -5 -1 84.55 12.42
 5 -5 -1 88.56 10.58
 5 -5 -1 88.5 10.2
 5 -5 -1 80.48 9.84
 5 -5 -1 75.04 13.28
 5 -5 -1 94.51 12.02
 5 -5 -1 95.08 13.45
 5 -5 -1 92.83 9.87
 -5 5 1 89.87 9.92
 -5 5 1 92.02 9.63
 -5 5 1 104.29 12.13
 -5 5 1 70.72 12.46
 -5 5 1 99.46 11.78
 -5 5 1 94.84 11.57
 -5 5 1 92.16 12.28
 -5 5 1 79.69 10.8
 -5 5 1 100.53 15.05
 4 -5 -1 111.89 13.77
 4 -5 -1 131.34 14.73
 4 -5 -1 133.71 12.73
 4 -5 -1 146.79 12.26
 4 -5 -1 135.73 13.12
 4 -5 -1 147.53 13.53
 4 -5 -1 141.26 12.71
 4 -5 -1 126.17 14.81
 4 -5 -1 123.74 14.02
 -4 5 1 129.34 13.94
 -4 5 1 133.88 12.87
 -4 5 1 133.34 14.56
 -4 5 1 116.2 13.3
 -4 5 1 118.69 13.14
 -4 5 1 138.45 12.46
 -4 5 1 135.19 14.16
 -4 5 1 108.07 15.35
 3 -5 -1 106.64 10.72
 3 -5 -1 111.34 11.92
 3 -5 -1 117.77 11.72
 3 -5 -1 115.98 12.56
 3 -5 -1 122.96 10.68
 3 -5 -1 110.45 12.05
 -3 5 1 111.78 11.57
 -3 5 1 115.89 11.56
 -3 5 1 102.53 13.35
 -3 5 1 97.17 11.9
 -3 5 1 110.52 12.39
 -3 5 1 119.01 10.99
 -3 5 1 116.84 12.05
 -3 5 1 108.9 11.56
 2 -5 -1 7.64 2.85
 2 -5 -1 16.2 3.65
 2 -5 -1 11.88 3.81
 2 -5 -1 14.95 2.22
 2 -5 -1 13 4.27
 2 -5 -1 9.56 2.61
 2 -5 -1 11.79 4.46
 -2 5 1 13.74 4.11
 -2 5 1 8.47 3.48
 -2 5 1 12.14 5.28
 -2 5 1 16.35 3.04
 -2 5 1 18.89 4.29
 -2 5 1 16.41 3.11
 -2 5 1 9.61 3.62
 -2 5 1 17.98 4.92
 1 -5 -1 1190.28 105.07
 1 -5 -1 1259.85 104.31
 1 -5 -1 1261.92 104.79
 1 -5 -1 1246.5 104.99
 1 -5 -1 1153.49 105.03
 1 -5 -1 1300.66 104.85
 1 -5 -1 1203.16 104.23
 1 -5 -1 1325.77 104.99
 1 -5 -1 1280.43 105.58
 -1 5 1 1225.81 105.07
 -1 5 1 1172.68 105.36
 -1 5 1 1243.06 104.57
 -1 5 1 1231.36 105.01
 -1 5 1 1233.33 104.95
 -1 5 1 1256.59 105
 -1 5 1 1259.65 105.48
 -1 5 1 1145.48 105.13
 -1 5 1 1248.58 104.99
 -1 5 1 1232.4 104.65
 0 -5 -1 92.34 9.49
 0 -5 -1 93.89 9.8
 0 -5 -1 90.82 9.21
 0 -5 -1 99.96 8.91
 0 -5 -1 114.34 9.46
 0 -5 -1 97.97 10.2
 0 5 1 88.36 8.78
 0 5 1 107.29 9.24
 0 5 1 90.06 9.96
 0 5 1 104.85 9.1
 0 5 1 104.24 9.14
 0 5 1 97.39 9.36
 0 5 1 99.97 9.51
 0 5 1 90.31 9.61
 0 5 1 99.08 8.65
 0 5 1 105.39 9.29
 -1 -5 -1 448.49 39.52
 -1 -5 -1 466.92 39.31
 -1 -5 -1 452.06 39.16
 -1 -5 -1 441.56 39.33
 -1 -5 -1 450.06 39.83
 -1 -5 -1 449.57 39.82
 -1 -5 -1 486.96 38.95
 -1 -5 -1 439 38.97
 1 5 1 469.97 39.26
 1 5 1 471.16 39.84
 1 5 1 466.47 38.96
 1 5 1 444.67 39.6
 1 5 1 469.35 39.04
 1 5 1 446.52 39.52
 1 5 1 454.59 39.2
 1 5 1 453.67 39.22
 -2 -5 -1 7.38 2.35
 -2 -5 -1 3.68 2.48
 -2 -5 -1 2.64 2.88
 -2 -5 -1 5.1 2.16
 -2 -5 -1 2.09 2.62
 -2 -5 -1 6.12 2.07
 -2 -5 -1 6.75 2.28
 -2 -5 -1 5.32 2.89
 2 5 1 -0.07 1.94
 2 5 1 4.24 2.01
 2 5 1 3.71 2.78
 2 5 1 4.47 2.46
 2 5 1 1.38 2
 2 5 1 6.16 2.57
 2 5 1 -0.8 5.41
 2 5 1 2.37 2.47
 2 5 1 5.36 2.25
 2 5 1 4.43 2
 -3 -5 -1 156.78 14.57
 -3 -5 -1 158.79 14.6
 -3 -5 -1 162.72 14.92
 -3 -5 -1 148.91 14.94
 -3 -5 -1 153.31 13.66
 -3 -5 -1 152.44 15.2
 -3 -5 -1 162.61 14.67
 -3 -5 -1 161.82 14.84
 -3 -5 -1 161.63 13.47
 -3 -5 -1 143.2 14.41
 3 5 1 162.68 14.43
 3 5 1 152.23 14.74
 3 5 1 167.71 15.52
 3 5 1 136.86 14.32
 3 5 1 142.07 14.6
 3 5 1 176.4 14.08
 3 5 1 138.1 14.45
 3 5 1 142.5 14.7
 -4 -5 -1 72.6 8.93
 -4 -5 -1 91.41 9.13
 -4 -5 -1 83.85 8.38
 -4 -5 -1 94.17 11.4
 -4 -5 -1 82.04 7.89
 -4 -5 -1 81.57 9.03
 -4 -5 -1 71.1 9.25
 -4 -5 -1 87.04 9.17
 4 5 1 80.05 9.54
 4 5 1 102.91 12.62
 4 5 1 66.86 9.53
 4 5 1 103.71 12.13
 4 5 1 74.16 9.18
 4 5 1 92.02 9.45
 4 5 1 72.85 8.44
 -5 -5 -1 -2.34 2.8
 -5 -5 -1 -2.31 2.37
 -5 -5 -1 0.46 3.9
 -5 -5 -1 2.31 2.12
 -5 -5 -1 -1.37 3.65
 -5 -5 -1 -3.04 5
 -5 -5 -1 4.3 3.21
 -5 -5 -1 -1.11 2.29
 -5 -5 -1 1.61 3.84
 5 5 1 1.23 3.52
 5 5 1 -0.21 4.08
 5 5 1 1.15 2.44
 5 5 1 -3.49 4.32
 5 5 1 2.44 3.15
 5 5 1 0.46 2.73
 5 5 1 4.19 4.21
 5 5 1 5.04 3.19
 5 5 1 3.86 3.23
 -6 -5 -1 30.86 7.1
 -6 -5 -1 26.68 4.63
 -6 -5 -1 25.63 8.62
 -6 -5 -1 45.6 7.49
 -6 -5 -1 50.15 6.48
 -6 -5 -1 32 6.78
 -6 -5 -1 23.42 5.3
 -6 -5 -1 37.37 4.63
 -6 -5 -1 22.55 5.94
 6 5 1 31.06 6.33
 6 5 1 36.81 7.93
 6 5 1 32.96 6.49
 6 5 1 22.04 6.7
 6 5 1 32.71 7.23
 6 5 1 29.24 5.65
 6 5 1 32.62 5.38
 6 5 1 26.28 7.96
 6 5 1 34.46 5.47
 -7 -5 -1 37.49 6.51
 -7 -5 -1 36.75 4.71
 -7 -5 -1 25.49 7.78
 -7 -5 -1 31.09 7.35
 -7 -5 -1 28.64 5.27
 -7 -5 -1 30.45 9.74
 -7 -5 -1 43.45 8.47
 -7 -5 -1 23.54 7.28
 -7 -5 -1 42.39 6.74
 7 5 1 44 8.81
 7 5 1 42.57 6.52
 7 5 1 46.48 8.43
 7 5 1 41.73 6.98
 7 5 1 41.13 16.13
 7 5 1 43.33 7.62
 7 5 1 28.45 7.67
 7 5 1 37.02 9.18
 -8 -5 -1 109.01 15.03
 -8 -5 -1 129.2 11.67
 -8 -5 -1 99.48 16.8
 -8 -5 -1 125.61 14.7
 -8 -5 -1 73.09 13.54
 -8 -5 -1 95 9.28
 -8 -5 -1 62.84 15.92
 -8 -5 -1 108.81 11.65
 8 5 1 78.71 12.3
 8 5 1 95.79 14.54
 8 5 1 100.22 15.76
 8 5 1 113.34 12.07
 8 5 1 93.71 17.67
 8 5 1 119.48 14.97
 8 5 1 71.98 13.9
 -9 -5 -1 25.64 8.09
 -9 -5 -1 5.44 6.91
 -9 -5 -1 17.34 8.66
 -9 -5 -1 21.49 6.53
 -9 -5 -1 11.9 10.5
 -9 -5 -1 11.89 5.11
 9 5 1 27.87 10.83
 9 5 1 15.31 5.98
 9 5 1 19.84 10.21
 9 5 1 29.5 7.23
 9 5 1 7.92 8.08
 9 5 1 17.92 10.78
 9 5 1 8.95 7.32
 -10 -5 -1 -5.01 10.32
 -10 -5 -1 2.91 5.38
 -10 -5 -1 -0.64 5.5
 -10 -5 -1 4.41 8.2
 -10 -5 -1 1.39 7.64
 10 5 1 -0.61 12.27
 10 5 1 6.55 7.19
 10 5 1 -3.57 8.31
 10 5 1 -2.83 5.31
 10 5 1 -4.65 7.62
 10 5 1 6.57 7.91
 -11 -5 -1 12.03 7.2
 -11 -5 -1 12.18 10.09
 -11 -5 -1 24.3 13.88
 -11 -5 -1 0.21 8.5
 11 5 1 7.36 6.89
 11 5 1 -2.29 10.52
 11 5 1 1.78 8.83
 11 5 1 9.91 7.76
 11 5 1 2.96 9.62
 -12 -5 -1 21.38 12.61
 -12 -5 -1 24.59 15.28
 -12 -5 -1 37.05 9.43
 -12 -5 -1 29.85 11.41
 12 5 1 31.91 9.82
 12 5 1 20.97 11.41
 12 5 1 25.89 12.28
 12 5 1 2.48 7.73
 12 5 1 43.34 27.63
 -13 -5 -1 27.05 12.62
 -13 -5 -1 33.55 10.42
 -13 -5 -1 58.03 19.44
 -13 -5 -1 46.51 15.97
 13 5 1 34.61 14.5
 13 5 1 25.61 10.89
 13 5 1 21.61 10.37
 13 5 1 25.4 13.45
 11 -6 -1 44.3 18.75
 11 -6 -1 0.26 6.92
 11 -6 -1 19.58 16.28
 11 -6 -1 37.52 11.95
 -11 6 1 13.37 9.78
 -11 6 1 -11.34 25.75
 -11 6 1 16.67 13.15
 -11 6 1 20.11 13.91
 10 -6 -1 23.01 13.3
 10 -6 -1 13.89 6.32
 10 -6 -1 16.25 15.98
 10 -6 -1 27.22 9.4
 -10 6 1 28.27 13.42
 -10 6 1 9.84 9.14
 -10 6 1 6.29 8.01
 -10 6 1 23.63 9.62
 -10 6 1 21.13 16.44
 -10 6 1 1.38 13.41
 9 -6 -1 0.34 9.59
 9 -6 -1 -2.39 4.61
 9 -6 -1 -1.08 10.97
 9 -6 -1 2.05 7.42
 -9 6 1 1.23 7.41
 -9 6 1 -16.6 8.46
 -9 6 1 0.72 13.09
 -9 6 1 -3.22 5.49
 -9 6 1 2.85 7.11
 -9 6 1 0.36 9.23
 8 -6 -1 17.98 11.74
 8 -6 -1 15.96 6.05
 8 -6 -1 11.95 6.73
 8 -6 -1 15.18 9.18
 8 -6 -1 8.72 4.55
 -8 6 1 19.47 8.16
 -8 6 1 12.8 9.44
 -8 6 1 28.89 13.35
 -8 6 1 12.55 5.33
 -8 6 1 21.32 9.36
 7 -6 -1 1 6.67
 7 -6 -1 0.4 3.43
 7 -6 -1 -1.19 4.23
 7 -6 -1 -6.77 8.39
 7 -6 -1 1.86 4.72
 7 -6 -1 -2.93 6.86
 -7 6 1 7.37 10.12
 -7 6 1 1.02 5.81
 -7 6 1 -7.51 6.38
 -7 6 1 6.23 4.16
 -7 6 1 -3.29 4
 -7 6 1 2.41 6.32
 -7 6 1 -8.07 5.03
 -7 6 1 2.89 7.15
 6 -6 -1 2.8 3.21
 6 -6 -1 -6.01 4.16
 6 -6 -1 3.59 4.01
 6 -6 -1 0.31 5.32
 6 -6 -1 2.91 11.56
 6 -6 -1 -8.25 5.36
 6 -6 -1 -0.6 3.48
 6 -6 -1 -9.97 7.31
 -6 6 1 -9.21 5.08
 -6 6 1 0.9 5.07
 -6 6 1 -1.87 3.45
 -6 6 1 4.3 7.85
 -6 6 1 -0.09 6.01
 -6 6 1 -1.65 4.9
 -6 6 1 -0.19 3.41
 -6 6 1 3.3 4.9
 5 -6 -1 81.26 7.54
 5 -6 -1 67.55 8.18
 5 -6 -1 64.98 11.7
 5 -6 -1 69.07 10.61
 5 -6 -1 62.15 11.35
 5 -6 -1 66.26 9.27
 5 -6 -1 59.78 8.34
 5 -6 -1 57.42 7.65
 5 -6 -1 50.11 9.57
 -5 6 1 68.8 10.31
 -5 6 1 68.98 9.93
 -5 6 1 96.26 12.38
 -5 6 1 54.33 8.01
 -5 6 1 75.75 9.88
 -5 6 1 52.87 8.91
 -5 6 1 65.66 7.71
 -5 6 1 60.16 12.62
 -5 6 1 64.67 11.09
 4 -6 -1 1.73 3.63
 4 -6 -1 8.27 4.46
 4 -6 -1 0.59 2.78
 4 -6 -1 5.57 3.26
 4 -6 -1 -2.3 5.28
 4 -6 -1 4.21 2.49
 4 -6 -1 7.36 5.21
 4 -6 -1 10.98 4.49
 -4 6 1 4.87 3.83
 -4 6 1 -0.86 5.76
 -4 6 1 5.69 2.99
 -4 6 1 5.68 4.27
 -4 6 1 3.69 3.44
 -4 6 1 7.15 4.89
 -4 6 1 16.44 4.77
 -4 6 1 5.46 4.24
 3 -6 -1 7.8 3.55
 3 -6 -1 8.29 2.24
 3 -6 -1 10.51 3.18
 3 -6 -1 11.63 5.15
 3 -6 -1 4.5 3.61
 3 -6 -1 4.32 4.37
 3 -6 -1 7.9 2.78
 3 -6 -1 12.81 4.43
 -3 6 1 12.58 3.46
 -3 6 1 11.02 3.66
 -3 6 1 3.2 2.64
 -3 6 1 11.85 4.17
 -3 6 1 7.86 5.49
 -3 6 1 9.19 4.45
 -3 6 1 3.28 4.27
 -3 6 1 1.41 3.33
 2 -6 -1 173.04 14.38
 2 -6 -1 162.05 16.64
 2 -6 -1 165.33 16.05
 2 -6 -1 172.28 16.03
 2 -6 -1 178.46 15.31
 2 -6 -1 160.17 16.06
 2 -6 -1 156.62 14.54
 -2 6 1 158.56 16.18
 -2 6 1 162.37 15.37
 -2 6 1 169.89 15.93
 -2 6 1 162.4 15.52
 -2 6 1 154.13 15.97
 -2 6 1 169.97 15.11
 -2 6 1 147.75 15.49
 -2 6 1 158.06 14.93
 -2 6 1 167.94 15.68
 -2 6 1 166.63 16.77
 1 -6 -1 2.22 3.36
 1 -6 -1 8.14 4.39
 1 -6 -1 3.23 2.27
 1 -6 -1 2.09 3.09
 1 -6 -1 6.56 2.95
 1 -6 -1 3.66 2.62
 1 -6 -1 -2.18 2.24
 1 -6 -1 0.97 2
 -1 6 1 0.55 2.46
 -1 6 1 2.61 3.81
 -1 6 1 4.12 1.73
 -1 6 1 5.88 2
 -1 6 1 4.97 2.47
 -1 6 1 3.56 2.66
 -1 6 1 4.95 2.79
 -1 6 1 0.94 3.15
 -1 6 1 1.75 2.58
 -1 6 1 2.17 2.63
 0 -6 -1 29.78 4.52
 0 -6 -1 24.36 4.62
 0 -6 -1 31.55 4.4
 0 -6 -1 29.04 3.73
 0 -6 -1 25 4.06
 0 -6 -1 22.11 4.81
 0 6 1 29.94 4.67
 0 6 1 30.57 4.23
 0 6 1 32.59 4.9
 0 6 1 28.84 3.44
 0 6 1 30.77 4.19
 0 6 1 32.98 3.32
 0 6 1 31.84 4.93
 0 6 1 35.11 4
 0 6 1 34.39 5.63
 0 6 1 34.56 4.21
 0 6 1 27.21 3.92
 -1 -6 -1 201.47 18.49
 -1 -6 -1 215.88 19.27
 -1 -6 -1 215.66 18.98
 -1 -6 -1 214.15 19.72
 -1 -6 -1 218.12 19.76
 -1 -6 -1 213.09 19.01
 -1 -6 -1 223.85 18.52
 1 6 1 216.97 19.66
 1 6 1 208.58 18.25
 1 6 1 220.32 18.64
 1 6 1 217.17 18.83
 1 6 1 189.25 19.12
 1 6 1 205.46 19.31
 1 6 1 213.83 18.83
 1 6 1 212.43 18.25
 1 6 1 217.71 18.81
 -2 -6 -1 65.44 6.89
 -2 -6 -1 67.26 7.82
 -2 -6 -1 70.6 7.92
 -2 -6 -1 79.48 8.2
 -2 -6 -1 69.86 7.21
 2 6 1 66.52 7.75
 2 6 1 71.72 6.73
 2 6 1 76.61 7.48
 2 6 1 79.46 7.24
 2 6 1 59.12 7.14
 2 6 1 60.27 6.42
 2 6 1 67.97 7.55
 2 6 1 72.21 6.87
 2 6 1 57.19 6.87
 2 6 1 67.07 7.72
 -3 -6 -1 126.59 12.9
 -3 -6 -1 142.43 12.75
 -3 -6 -1 128.91 13.26
 -3 -6 -1 136.52 13.41
 -3 -6 -1 134.21 12.9
 -3 -6 -1 139.01 13.03
 -3 -6 -1 138.41 13.45
 -3 -6 -1 128.58 12.75
 3 6 1 140.82 12.36
 3 6 1 118.45 12.66
 3 6 1 143.35 13.87
 3 6 1 127.56 12.75
 3 6 1 131.14 12.89
 3 6 1 140.96 12.25
 3 6 1 130.42 12.88
 3 6 1 121.36 13.02
 3 6 1 158.24 13.29
 -4 -6 -1 389.34 34.32
 -4 -6 -1 400.98 33.13
 -4 -6 -1 397.36 33.98
 -4 -6 -1 397.21 34.47
 -4 -6 -1 396.96 34.93
 -4 -6 -1 409.87 34.33
 -4 -6 -1 371.81 34.3
 -4 -6 -1 385.5 33.37
 -4 -6 -1 345.99 34.11
 -4 -6 -1 408.93 34.62
 4 6 1 371.58 34.11
 4 6 1 405.77 33.62
 4 6 1 363.08 34.91
 4 6 1 397.04 33.61
 4 6 1 402.11 34.39
 4 6 1 361.31 34.98
 4 6 1 359.44 34.52
 4 6 1 385.69 34.33
 -5 -6 -1 457.54 38
 -5 -6 -1 473.82 39.22
 -5 -6 -1 476.04 38.5
 -5 -6 -1 464.87 38.68
 -5 -6 -1 450.91 39.13
 -5 -6 -1 481.86 40.38
 -5 -6 -1 397.87 39.09
 -5 -6 -1 404.94 39.22
 5 6 1 452.83 39.44
 5 6 1 402.28 38.54
 5 6 1 468.16 38.39
 5 6 1 421.98 39.1
 5 6 1 406.7 40.13
 5 6 1 462.4 38.47
 5 6 1 392.24 39.51
 5 6 1 451.7 39.21
 5 6 1 410.56 39.15
 -6 -6 -1 6.95 4.53
 -6 -6 -1 0.12 4.48
 -6 -6 -1 0.44 3.4
 -6 -6 -1 0.73 4.57
 -6 -6 -1 5.76 3.15
 -6 -6 -1 6.54 2.9
 -6 -6 -1 3.02 3.85
 -6 -6 -1 -7.12 6.43
 -6 -6 -1 -0.55 2.31
 6 6 1 -1.13 5.07
 6 6 1 -2.34 4.34
 6 6 1 2.41 3.06
 6 6 1 4.54 3.69
 6 6 1 5.82 3.99
 6 6 1 -1.42 5.23
 6 6 1 -1.26 4.14
 6 6 1 2.84 3.39
 6 6 1 7.27 3.83
 -7 -6 -1 228.46 22.09
 -7 -6 -1 268.23 22.97
 -7 -6 -1 211.28 20.71
 -7 -6 -1 216.05 22.79
 -7 -6 -1 243.77 25.08
 -7 -6 -1 225.78 22.81
 -7 -6 -1 214.7 23.09
 -7 -6 -1 255.67 21.99
 -7 -6 -1 244.07 20.94
 7 6 1 231.43 23.25
 7 6 1 254.99 21.58
 7 6 1 219.44 22.29
 7 6 1 204.47 22.49
 7 6 1 217.18 22.33
 7 6 1 222.8 24.52
 7 6 1 194.12 23.02
 7 6 1 205.58 22.06
 -8 -6 -1 12.82 6.69
 -8 -6 -1 20.78 3.92
 -8 -6 -1 29 6.63
 -8 -6 -1 24.69 5.27
 -8 -6 -1 14.44 7.16
 -8 -6 -1 17.1 8.02
 -8 -6 -1 25.85 7.82
 8 6 1 22.98 5.79
 8 6 1 33.41 11.33
 8 6 1 19.64 8.06
 8 6 1 17.94 7.31
 8 6 1 28.26 8.82
 8 6 1 27.85 7
 8 6 1 22.89 8.46
 8 6 1 21.73 7.25
 -9 -6 -1 -9.68 9.09
 -9 -6 -1 0.12 7.16
 -9 -6 -1 5.01 5.36
 -9 -6 -1 8.19 7.81
 -9 -6 -1 3.79 4.41
 9 6 1 12.7 5.52
 9 6 1 9.32 6.18
 9 6 1 1.87 6.84
 9 6 1 7.68 8.18
 9 6 1 2.72 10.03
 9 6 1 9.93 7.11
 -10 -6 -1 41.69 10.42
 -10 -6 -1 27.42 7.52
 -10 -6 -1 48.98 9.19
 -10 -6 -1 29.66 10.56
 -10 -6 -1 23.75 12.69
 10 6 1 18.84 10.33
 10 6 1 30.15 8.67
 10 6 1 44.99 8.83
 10 6 1 40.66 15.12
 10 6 1 34.38 10.29
 -11 -6 -1 -0.5 13.94
 -11 -6 -1 7.29 7.13
 -11 -6 -1 8.13 11.79
 -11 -6 -1 10.96 9.74
 11 6 1 0.94 9.27
 11 6 1 8.16 6.41
 11 6 1 -1.53 10.37
 11 6 1 3.6 7.32
 11 6 1 0.8 8.02
 -12 -6 -1 20.78 11.52
 -12 -6 -1 5.84 9.86
 -12 -6 -1 21.99 23.35
 -12 -6 -1 -4.56 7.44
 12 6 1 -0.66 7.3
 12 6 1 22.09 12.07
 12 6 1 3.95 8.05
 12 6 1 21.69 10.67
 12 6 1 -1.43 13.3
 -13 -6 -1 39.77 17.66
 -13 -6 -1 10.73 11.72
 -13 -6 -1 0.66 8.81
 -13 -6 -1 45.19 15.11
 13 6 1 11.62 8.96
 13 6 1 8.51 12.38
 13 6 1 5.33 10.93
 13 6 1 20.56 12.67
 11 -7 -1 14.25 11.08
 11 -7 -1 19.82 15.34
 11 -7 -1 29.97 18.23
 -11 7 1 -2.26 18.34
 -11 7 1 19.4 10.4
 -11 7 1 -6.9 13.24
 10 -7 -1 29.14 15.6
 10 -7 -1 2.02 5.87
 10 -7 -1 20.06 14.46
 10 -7 -1 16.43 8.64
 -10 7 1 22.96 12.33
 -10 7 1 3.88 8.27
 -10 7 1 9.1 13.82
 -10 7 1 28.38 17.85
 -10 7 1 11.14 10.29
 -10 7 1 12.05 8.97
 9 -7 -1 75.41 10.51
 9 -7 -1 82.1 17.32
 9 -7 -1 40.56 7.8
 9 -7 -1 45.3 16.68
 -9 7 1 39.58 13.45
 -9 7 1 69.46 12.58
 -9 7 1 30.77 12.29
 -9 7 1 36.17 8.67
 -9 7 1 53.38 12.82
 -9 7 1 62.2 19.19
 8 -7 -1 -5.44 5.71
 8 -7 -1 11.53 6.2
 8 -7 -1 8.68 9.68
 8 -7 -1 -5.53 3.8
 8 -7 -1 8.35 11.05
 -8 7 1 -4.08 6.42
 -8 7 1 7.97 12.22
 -8 7 1 1.65 4.51
 -8 7 1 0.33 6.62
 -8 7 1 -7.06 7.61
 -8 7 1 8.18 8.51
 -8 7 1 -2.74 10.1
 7 -7 -1 0.25 4.94
 7 -7 -1 2.08 9.56
 7 -7 -1 3.07 4.87
 7 -7 -1 -2.38 3.67
 7 -7 -1 0.56 5.4
 7 -7 -1 -1.88 7.63
 -7 7 1 7.58 10.92
 -7 7 1 -0.1 5.29
 -7 7 1 5.09 7.54
 -7 7 1 3.43 6.74
 -7 7 1 2.82 7.04
 -7 7 1 7.15 6.72
 -7 7 1 2.03 4.1
 6 -7 -1 1.04 5.35
 6 -7 -1 -1.19 4.52
 6 -7 -1 0.93 4.64
 6 -7 -1 2.52 8.23
 6 -7 -1 0.84 4.32
 6 -7 -1 -4.32 3.41
 6 -7 -1 -3.75 7
 6 -7 -1 2.09 6.91
 -6 7 1 2.64 6.07
 -6 7 1 -1.31 4.91
 -6 7 1 3.09 3.9
 -6 7 1 1.38 6.3
 -6 7 1 2.78 3.24
 -6 7 1 1.05 8.86
 -6 7 1 -7.67 4.53
 -6 7 1 -2.38 5.41
 5 -7 -1 53.86 8
 5 -7 -1 53.08 9.74
 5 -7 -1 59.02 7.23
 5 -7 -1 67.33 7.74
 5 -7 -1 66.47 10.59
 5 -7 -1 66.92 11.61
 5 -7 -1 32.92 9.77
 5 -7 -1 55.14 8.85
 -5 7 1 74.18 13.77
 -5 7 1 42.73 8.19
 -5 7 1 46.23 10.1
 -5 7 1 72.74 10.76
 -5 7 1 52.04 7.73
 -5 7 1 62.65 9.67
 -5 7 1 70.92 10.19
 4 -7 -1 57.38 8.68
 4 -7 -1 54.12 7.15
 4 -7 -1 36.99 7.87
 4 -7 -1 56.54 6.55
 4 -7 -1 51.64 9.43
 4 -7 -1 60.02 6.29
 4 -7 -1 35.68 8.6
 4 -7 -1 39.9 7.73
 -4 7 1 45.49 7.64
 -4 7 1 55.83 7.18
 -4 7 1 50.57 8.16
 -4 7 1 51.27 9.03
 -4 7 1 66.75 9.21
 -4 7 1 49.15 10.79
 3 -7 -1 0.4 3.45
 3 -7 -1 -1.52 2.27
 3 -7 -1 2.77 4.76
 3 -7 -1 -0.46 2.67
 3 -7 -1 1.47 4.11
 3 -7 -1 0.9 2.72
 3 -7 -1 2.36 1.78
 -3 7 1 -0.18 2.46
 -3 7 1 -1.13 2.54
 -3 7 1 4.12 3.85
 -3 7 1 -0.33 3.22
 -3 7 1 -1.32 3.23
 -3 7 1 0.13 3.54
 -3 7 1 -3.31 3.27
 -3 7 1 0.57 5.34
 2 -7 -1 125.14 13.67
 2 -7 -1 137.49 11.65
 2 -7 -1 109.84 13.14
 2 -7 -1 141.09 13.1
 2 -7 -1 133.01 11.84
 2 -7 -1 152.74 12.86
 2 -7 -1 141.43 13
 2 -7 -1 145.76 12.79
 2 -7 -1 126.28 13.6
 -2 7 1 139.03 12.57
 -2 7 1 137.81 15.54
 -2 7 1 119.25 13.01
 -2 7 1 132.28 13.04
 -2 7 1 127.88 12.88
 -2 7 1 131.04 13.04
 -2 7 1 122.94 13.61
 -2 7 1 132.34 12.44
 -2 7 1 132.14 13.08
 -2 7 1 118.21 13.39
 1 -7 -1 217.38 22.22
 1 -7 -1 295.75 22.74
 1 -7 -1 234.1 22.34
 1 -7 -1 261.54 22.16
 1 -7 -1 256.94 22.36
 1 -7 -1 290.92 22.75
 1 -7 -1 249.39 23.19
 -1 7 1 227.97 22.43
 -1 7 1 238.25 22.92
 -1 7 1 237.22 22.99
 -1 7 1 231.92 22.28
 -1 7 1 249.22 21.75
 -1 7 1 227.5 22.45
 -1 7 1 254.99 22.15
 -1 7 1 244.28 21.62
 -1 7 1 262.53 22.2
 -1 7 1 244.57 22.29
 0 -7 -1 52.1 6.74
 0 -7 -1 54.51 6.43
 0 -7 -1 52.59 6.64
 0 -7 -1 52.92 5.54
 0 -7 -1 50.72 7.85
 0 -7 -1 43.88 5.92
 0 7 1 57.15 5.22
 0 7 1 63.58 6.6
 0 7 1 57.6 6.17
 0 7 1 52.94 6.5
 0 7 1 52.34 7.11
 0 7 1 52.79 5.41
 0 7 1 54.53 5.71
 0 7 1 51.93 6.72
 0 7 1 58.28 7.24
 0 7 1 50.61 7.5
 -1 -7 -1 321.79 28.9
 -1 -7 -1 327.67 30.29
 -1 -7 -1 333.35 29.47
 -1 -7 -1 337.48 29.45
 -1 -7 -1 348.77 29.79
 -1 -7 -1 344.81 29
 1 7 1 321.81 29.71
 1 7 1 332.24 29.22
 1 7 1 343.78 29.09
 1 7 1 341.72 30.02
 1 7 1 343.11 29.33
 1 7 1 338.33 28.69
 1 7 1 339.17 29.16
 1 7 1 330.53 28.73
 -2 -7 -1 506.84 43.77
 -2 -7 -1 523.63 44.3
 -2 -7 -1 505.9 43.8
 -2 -7 -1 541.2 43.33
 -2 -7 -1 505.39 44.69
 -2 -7 -1 459.21 43.47
 -2 -7 -1 505.41 44.57
 2 7 1 530 43.5
 2 7 1 516.48 44.85
 2 7 1 508.75 44.46
 2 7 1 482.02 43.3
 2 7 1 485.1 43.91
 2 7 1 495.73 43.57
 2 7 1 539.17 43.91
 2 7 1 483.93 43.7
 2 7 1 504.19 43.76
 2 7 1 532.72 43.23
 -3 -7 -1 515.82 46.31
 -3 -7 -1 504.1 45.79
 -3 -7 -1 522.91 46.61
 -3 -7 -1 580.39 45.59
 -3 -7 -1 523.41 45.97
 -3 -7 -1 551.05 46.41
 3 7 1 487.49 45.98
 3 7 1 560.22 45.77
 3 7 1 524.96 45.46
 3 7 1 510.48 46.37
 3 7 1 559.92 45.75
 3 7 1 528.48 45.32
 3 7 1 492.92 46.08
 3 7 1 522.92 45.81
 3 7 1 563.32 46.14
 3 7 1 512.1 45.63
 -4 -7 -1 174.71 15.66
 -4 -7 -1 118.62 15.53
 -4 -7 -1 172.37 15.78
 -4 -7 -1 150.14 14.91
 -4 -7 -1 143.57 14.82
 -4 -7 -1 147.08 15.4
 -4 -7 -1 169.2 14.93
 4 7 1 150.8 14.24
 4 7 1 170.97 15.35
 4 7 1 146.34 14.85
 4 7 1 160.02 14.25
 4 7 1 173.08 15.19
 4 7 1 143.88 14.79
 4 7 1 141.43 15.96
 4 7 1 153.64 15.38
 4 7 1 161.42 14.97
 -5 -7 -1 148.3 14.1
 -5 -7 -1 149.38 15.17
 -5 -7 -1 123.01 12.99
 -5 -7 -1 147.25 13.86
 -5 -7 -1 140.7 13.98
 -5 -7 -1 150.67 14.39
 -5 -7 -1 143.21 12.18
 -5 -7 -1 119.56 13.86
 -5 -7 -1 110.16 13.48
 -5 -7 -1 158.04 12.81
 5 7 1 126.5 12.68
 5 7 1 113.95 13.8
 5 7 1 124.91 14.27
 5 7 1 136.82 12.99
 5 7 1 133.65 13.92
 5 7 1 118.47 14.13
 5 7 1 133.01 14
 5 7 1 137.85 13.89
 5 7 1 121.48 14.92
 -6 -7 -1 24.36 3.93
 -6 -7 -1 25.97 6.8
 -6 -7 -1 23.03 5.77
 -6 -7 -1 20.13 5.11
 -6 -7 -1 13.56 4.85
 -6 -7 -1 29.98 4.74
 -6 -7 -1 19.02 5.98
 -6 -7 -1 21.25 7.73
 -6 -7 -1 32.89 5.7
 6 7 1 21.65 5.43
 6 7 1 21.43 5.44
 6 7 1 22.71 6.61
 6 7 1 19.94 5.9
 6 7 1 24.33 7.1
 6 7 1 34.64 8.62
 6 7 1 30.65 5.22
 6 7 1 30.56 5.05
 6 7 1 29.58 5.61
 -7 -7 -1 14.32 4.75
 -7 -7 -1 31.87 9.6
 -7 -7 -1 20.37 4.36
 -7 -7 -1 29.85 7.54
 -7 -7 -1 29.11 6.28
 -7 -7 -1 16.98 5.86
 -7 -7 -1 17.73 4.4
 -7 -7 -1 13.34 6.16
 7 7 1 24.35 7.5
 7 7 1 26.22 6.69
 7 7 1 14.6 6.24
 7 7 1 22.72 7.46
 7 7 1 23.55 8.98
 7 7 1 22.23 5.78
 7 7 1 18.74 6.1
 7 7 1 26.77 5.48
 -8 -7 -1 3.14 3.38
 -8 -7 -1 -0.77 3.59
 -8 -7 -1 3.56 8.7
 -8 -7 -1 3.76 6.54
 -8 -7 -1 8 5.02
 -8 -7 -1 10.14 6.93
 -8 -7 -1 -0.75 5.44
 -8 -7 -1 5.43 4.51
 -8 -7 -1 -2.43 5.9
 8 7 1 2.01 5.46
 8 7 1 9.47 5.12
 8 7 1 2.12 6.02
 8 7 1 -9.1 5.21
 8 7 1 -2.29 4.47
 8 7 1 5.59 7.13
 8 7 1 0.54 8.32
 -9 -7 -1 -0.4 5.68
 -9 -7 -1 -0.66 3.92
 -9 -7 -1 2.07 9.63
 -9 -7 -1 8.71 7.51
 -9 -7 -1 7.93 7.08
 9 7 1 10.63 5.35
 9 7 1 5.04 9.98
 9 7 1 8.27 7.56
 9 7 1 0.41 5.35
 9 7 1 -2.66 7.18
 9 7 1 -6.03 6.12
 -10 -7 -1 2.42 6.16
 -10 -7 -1 1.85 11.16
 -10 -7 -1 6.64 7.9
 -10 -7 -1 10.28 8.51
 -10 -7 -1 3.09 10.31
 10 7 1 12.06 13.16
 10 7 1 1.07 7.11
 10 7 1 13.44 9.28
 10 7 1 -2.48 5.62
 10 7 1 3.1 7.95
 10 7 1 -2.43 5.46
 -11 -7 -1 4.39 12.08
 -11 -7 -1 -5.96 6.39
 -11 -7 -1 8.96 9.1
 -11 -7 -1 4.49 8.68
 11 7 1 7.84 10.68
 11 7 1 -1.24 6
 11 7 1 2.41 6.99
 11 7 1 10.91 9.64
 11 7 1 8.58 8.4
 11 7 1 -1.28 14.18
 -12 -7 -1 17.8 14.14
 -12 -7 -1 -2.44 9.44
 -12 -7 -1 23.66 12.3
 -12 -7 -1 8.97 8.73
 12 7 1 -3.44 7.32
 12 7 1 -4.17 12.18
 12 7 1 9.06 9.88
 12 7 1 10.71 8.04
 12 7 1 3.73 8.96
 -13 -7 -1 1.97 9.76
 13 7 1 11.08 11.48
 13 7 1 6.16 14.64
 13 7 1 0.06 9.8
 13 7 1 8.1 8.96
 10 -8 -1 19.78 20.07
 10 -8 -1 10.74 8.61
 10 -8 -1 10.23 13.9
 -10 8 1 -15.11 11.06
 -10 8 1 10.71 23.49
 -10 8 1 7.7 10.76
 -10 8 1 14.27 12.31
 9 -8 -1 13.04 7.52
 9 -8 -1 11.96 11.95
 9 -8 -1 5.26 15.54
 -9 8 1 9.14 9.12
 -9 8 1 -6.97 10.13
 -9 8 1 8.88 10.95
 -9 8 1 -2.29 8.23
 -9 8 1 -1.05 5.5
 -9 8 1 -4.62 13.88
 8 -8 -1 54.35 8.66
 8 -8 -1 50.52 14.13
 8 -8 -1 18.45 7.75
 8 -8 -1 43.39 13.96
 -8 8 1 34.47 6.78
 -8 8 1 39.45 8.94
 -8 8 1 46.46 11.55
 -8 8 1 33.39 11.53
 -8 8 1 42.69 12.22
 -8 8 1 31.34 12.7
 -8 8 1 38.4 9.98
 -8 8 1 45.76 16.99
 7 -8 -1 1.01 4.71
 7 -8 -1 -8.59 7.15
 7 -8 -1 3.63 6.01
 7 -8 -1 3.29 5.22
 7 -8 -1 1.5 9.74
 -7 8 1 18.1 12.14
 -7 8 1 4.66 8.2
 -7 8 1 3.57 6.34
 -7 8 1 7.88 10.08
 -7 8 1 -2.49 6.51
 -7 8 1 -2.73 5.54
 6 -8 -1 5.47 4.35
 6 -8 -1 3.09 4.02
 6 -8 -1 1.73 6.52
 6 -8 -1 10.91 9.13
 6 -8 -1 2.64 5.17
 -6 8 1 -0.62 5.26
 -6 8 1 7.01 6.79
 -6 8 1 8.85 7.47
 -6 8 1 5.1 9.45
 -6 8 1 -3.56 4.73
 -6 8 1 10.03 6.52
 -6 8 1 2.7 4.12
 5 -8 -1 6.01 3.92
 5 -8 -1 12.86 3.66
 5 -8 -1 8.98 6.36
 5 -8 -1 -2.35 4.42
 5 -8 -1 4.44 7.61
 5 -8 -1 4.11 4.43
 5 -8 -1 4.52 5.39
 -5 8 1 13.95 5.88
 -5 8 1 7.7 5.48
 -5 8 1 4.77 5.65
 -5 8 1 21.98 8.51
 -5 8 1 6.67 4.97
 -5 8 1 8.01 3.92
 -5 8 1 22.41 9.95
 4 -8 -1 0.43 3.38
 4 -8 -1 -2.94 4.43
 4 -8 -1 -2.75 2.24
 4 -8 -1 8.94 6.98
 4 -8 -1 -1.3 4.3
 4 -8 -1 -3.75 3.55
 4 -8 -1 -0.52 5.26
 4 -8 -1 -0.6 2.94
 -4 8 1 2.22 3.94
 -4 8 1 -1.49 4.54
 -4 8 1 -4.22 3.45
 -4 8 1 -4.92 3.83
 -4 8 1 -3.34 2.67
 -4 8 1 -3.55 4.25
 -4 8 1 0.28 4.33
 -4 8 1 4.01 6.82
 3 -8 -1 47.46 5.65
 3 -8 -1 50.38 5.27
 3 -8 -1 45.49 7.24
 3 -8 -1 51.43 6.78
 3 -8 -1 48 8.04
 3 -8 -1 44.39 7.03
 3 -8 -1 46.2 8.42
 3 -8 -1 36.39 7.87
 -3 8 1 50.22 8.7
 -3 8 1 54.75 6.64
 -3 8 1 55.89 8.19
 -3 8 1 42.51 9.47
 -3 8 1 53.73 10.14
 -3 8 1 39.38 7.09
 2 -8 -1 16.99 5.06
 2 -8 -1 8.73 3.17
 2 -8 -1 3.99 3.79
 2 -8 -1 3.93 5.1
 2 -8 -1 6.45 4.01
 2 -8 -1 9.16 3.28
 2 -8 -1 6.42 3.9
 2 -8 -1 8.98 3.39
 -2 8 1 14.66 3.94
 -2 8 1 11.96 4.32
 -2 8 1 9.82 3.94
 -2 8 1 15.24 4.19
 -2 8 1 13.33 3.16
 -2 8 1 16.69 5.9
 -2 8 1 10.61 3.09
 1 -8 -1 22.46 5.42
 1 -8 -1 17.33 4.27
 1 -8 -1 22.04 4.49
 1 -8 -1 24 4.04
 1 -8 -1 15.04 4.24
 -1 8 1 32.79 6.28
 -1 8 1 22.57 3.29
 -1 8 1 19.45 5.19
 -1 8 1 22.91 4.06
 -1 8 1 16.78 4.13
 -1 8 1 23.32 4.65
 -1 8 1 20.67 5.07
 -1 8 1 23.28 4.21
 -1 8 1 25.95 3.58
 -1 8 1 15.82 4.33
 0 -8 -1 778.18 72.55
 0 -8 -1 878.79 72.93
 0 -8 -1 764.93 73.65
 0 -8 -1 822.94 73.08
 0 -8 -1 916.38 72.82
 0 -8 -1 851.73 72.24
 0 8 1 805.96 73.19
 0 8 1 919.88 72.52
 0 8 1 891.09 73.36
 0 8 1 813.24 73.03
 0 8 1 839.72 73.75
 0 8 1 839.4 72.22
 0 8 1 859.29 72.07
 0 8 1 888.76 73.03
 -1 -8 -1 4.43 2.93
 -1 -8 -1 4.36 2.22
 -1 -8 -1 5.42 3.27
 -1 -8 -1 2.26 2.61
 -1 -8 -1 4.03 3.45
 -1 -8 -1 -1.76 1.78
 1 8 1 5.85 2.32
 1 8 1 4.99 1.74
 1 8 1 -0.53 1.59
 1 8 1 7.44 2.97
 1 8 1 3.71 3.24
 1 8 1 7.54 2.69
 1 8 1 3.75 2.91
 1 8 1 4.16 2.49
 -2 -8 -1 124.28 12.84
 -2 -8 -1 115.8 13.44
 -2 -8 -1 155.9 13.7
 -2 -8 -1 135.6 12.42
 -2 -8 -1 130.7 12.17
 -2 -8 -1 133.66 11.68
 2 8 1 128.17 12.21
 2 8 1 123.76 12.8
 2 8 1 135.22 12.38
 2 8 1 124.86 12.07
 2 8 1 130.87 11.58
 2 8 1 137.7 12.72
 2 8 1 127.58 11.89
 2 8 1 118.86 12.84
 2 8 1 116.82 12.18
 2 8 1 128.32 11.74
 -3 -8 -1 118.21 11.64
 -3 -8 -1 106.8 11.36
 -3 -8 -1 123.7 12.59
 -3 -8 -1 116.34 11.78
 -3 -8 -1 111.02 12.8
 -3 -8 -1 132.83 11.12
 -3 -8 -1 110.65 11.58
 -3 -8 -1 124.83 12.38
 3 8 1 109.76 12.32
 3 8 1 120.44 11.2
 3 8 1 120.42 11.63
 3 8 1 110.35 11.76
 3 8 1 120.3 11.45
 3 8 1 128.12 11.44
 3 8 1 104.87 12.13
 3 8 1 118.44 11.9
 3 8 1 122.12 11.45
 3 8 1 130.09 11.04
 3 8 1 107.9 11.97
 -4 -8 -1 7.14 3.12
 -4 -8 -1 7.21 3.32
 -4 -8 -1 5.86 2.82
 -4 -8 -1 5.22 3.81
 -4 -8 -1 -0.38 3.88
 -4 -8 -1 4 3.46
 -4 -8 -1 6.47 2.98
 -4 -8 -1 6.03 4.1
 4 8 1 7.55 3.31
 4 8 1 10.08 3.92
 4 8 1 5.66 4.4
 4 8 1 10.37 2.8
 4 8 1 13.06 3.03
 4 8 1 3.24 4.8
 4 8 1 5.72 3.31
 4 8 1 4.32 2.97
 4 8 1 15.05 4.4
 -5 -8 -1 75.3 9.61
 -5 -8 -1 75.89 10.03
 -5 -8 -1 93.65 11.19
 -5 -8 -1 83.54 9.54
 -5 -8 -1 88.53 9.9
 -5 -8 -1 85.65 10.99
 -5 -8 -1 67.54 9.47
 -5 -8 -1 88.23 12.01
 5 8 1 90.89 10.19
 5 8 1 92.68 10.41
 5 8 1 84.94 9.03
 5 8 1 91.85 12.97
 5 8 1 82.24 9.76
 5 8 1 88.19 11.26
 5 8 1 84.96 8.73
 -6 -8 -1 172.04 17.71
 -6 -8 -1 177.44 15.86
 -6 -8 -1 173.74 16.97
 -6 -8 -1 158.2 17.97
 -6 -8 -1 192.96 19.46
 -6 -8 -1 193.01 16.49
 -6 -8 -1 192.25 18.57
 -6 -8 -1 190.2 18.23
 -6 -8 -1 167.99 17.94
 6 8 1 145.48 17.52
 6 8 1 184.79 16.95
 6 8 1 171.7 18.05
 6 8 1 181.13 19.63
 6 8 1 193.38 16.67
 6 8 1 168.33 18.04
 6 8 1 166.91 17.81
 6 8 1 161.21 23.17
 -7 -8 -1 84.81 11.7
 -7 -8 -1 90.66 14.11
 -7 -8 -1 96.75 10.02
 -7 -8 -1 72.61 12.22
 -7 -8 -1 100.53 13.54
 -7 -8 -1 80.59 13.02
 -7 -8 -1 115.03 11.82
 -7 -8 -1 107.61 10.82
 7 8 1 89.05 12.41
 7 8 1 106.83 13.24
 7 8 1 98.7 12.28
 7 8 1 142.63 15.41
 7 8 1 98.56 15.84
 7 8 1 105.31 13.39
 7 8 1 86.97 14.16
 7 8 1 113.49 11.45
 7 8 1 100.85 12.99
 -8 -8 -1 0.08 6.66
 -8 -8 -1 -1.01 4.88
 -8 -8 -1 1.05 6.27
 -8 -8 -1 -5.28 5.07
 -8 -8 -1 12.71 9.21
 -8 -8 -1 -3.1 3.22
 -8 -8 -1 -1.68 3.53
 -8 -8 -1 -3.22 6.03
 8 8 1 1.35 5.36
 8 8 1 1.32 5.2
 8 8 1 0.23 4.47
 8 8 1 -8.02 5.74
 8 8 1 -3.08 6.49
 8 8 1 -6.28 7.54
 8 8 1 3.15 5.91
 8 8 1 2.8 4.38
 -9 -8 -1 46.79 6.56
 -9 -8 -1 46.62 12.6
 -9 -8 -1 42.16 9.1
 -9 -8 -1 45.24 7.18
 -9 -8 -1 38.49 10.13
 9 8 1 60.03 11.48
 9 8 1 52.05 11.62
 9 8 1 54.25 8.42
 9 8 1 32.79 9.25
 9 8 1 75.06 15.57
 9 8 1 38.59 10.97
 -10 -8 -1 6.91 5.1
 -10 -8 -1 1.35 3.47
 -10 -8 -1 11.55 11.2
 -10 -8 -1 8.14 7.92
 -10 -8 -1 -1.29 6.72
 -10 -8 -1 4.79 7.47
 10 8 1 6.75 6.14
 10 8 1 5.54 5.93
 10 8 1 -0.86 11.68
 10 8 1 7.67 7.34
 10 8 1 0.99 8.17
 10 8 1 5.7 8.52
 -11 -8 -1 -1.31 6.17
 -11 -8 -1 -3.53 7.57
 -11 -8 -1 13.52 8.74
 -11 -8 -1 -1.22 8.43
 -11 -8 -1 13.69 12.27
 11 8 1 -6.03 5.94
 11 8 1 11.3 13.02
 11 8 1 5.97 8.73
 11 8 1 -1.29 14.48
 11 8 1 8.68 8.06
 11 8 1 1.54 7.54
 -12 -8 -1 -1.32 9.19
 -12 -8 -1 22.03 14.52
 -12 -8 -1 -2.32 8.06
 -12 -8 -1 23.16 10.57
 12 8 1 10.43 9.81
 12 8 1 -2.13 8.44
 12 8 1 -0.55 16.87
 12 8 1 6.09 9.79
 12 8 1 1.92 7.08
 10 -9 -1 1.21 19.8
 10 -9 -1 10.73 8.22
 10 -9 -1 4.74 10.45
 -10 9 1 -5.42 8.57
 -10 9 1 5.34 11.13
 -10 9 1 4.3 17.38
 9 -9 -1 34.59 15.31
 9 -9 -1 16.36 9.18
 9 -9 -1 26.58 10.33
 9 -9 -1 20.46 14.06
 -9 9 1 12.21 17.63
 -9 9 1 9.38 10.9
 -9 9 1 9 12.69
 -9 9 1 29.67 11.81
 -9 9 1 24.08 9.42
 8 -9 -1 9.23 11.06
 8 -9 -1 0.31 6.64
 8 -9 -1 7.45 6.3
 8 -9 -1 15.55 8.65
 8 -9 -1 13.21 12.29
 -8 9 1 -3.2 10.49
 -8 9 1 2.42 8.69
 -8 9 1 1.42 6.93
 -8 9 1 2.04 13.77
 -8 9 1 -4.75 7.02
 -8 9 1 7.62 8.66
 -8 9 1 8.41 14.78
 7 -9 -1 6.21 11.15
 7 -9 -1 19.96 6.14
 7 -9 -1 2.4 8.67
 7 -9 -1 14.67 5.79
 7 -9 -1 2.64 6.18
 -7 9 1 14.74 7.56
 -7 9 1 14.14 9.52
 -7 9 1 19.71 7.37
 -7 9 1 18.38 9.35
 -7 9 1 19.24 9.09
 -7 9 1 16.94 12.68
 6 -9 -1 5.61 4.27
 6 -9 -1 8.7 6.08
 6 -9 -1 2.13 10.5
 6 -9 -1 1.49 3.92
 -6 9 1 12.47 7.93
 -6 9 1 21.8 11.65
 -6 9 1 1.91 5.63
 -6 9 1 0.25 5.11
 -6 9 1 7.85 6.46
 -6 9 1 4.38 6.2
 -6 9 1 15.05 8.38
 5 -9 -1 69.44 8.93
 5 -9 -1 50.82 10.54
 5 -9 -1 75.87 13
 5 -9 -1 72.58 10.43
 5 -9 -1 70.48 13.78
 5 -9 -1 67.47 10.34
 -5 9 1 70.88 10.67
 -5 9 1 75.42 10.71
 -5 9 1 109.2 19.32
 -5 9 1 77.58 12.8
 -5 9 1 63.84 10.34
 -5 9 1 57.27 9.33
 -5 9 1 51.7 13.85
 4 -9 -1 10.15 3.24
 4 -9 -1 3.88 5.63
 4 -9 -1 5.34 6.75
 4 -9 -1 17.38 5.9
 4 -9 -1 0.69 6.84
 4 -9 -1 9.51 5.63
 4 -9 -1 13.37 2.92
 -4 9 1 11.26 5.93
 -4 9 1 8.64 4.62
 -4 9 1 0.77 4.28
 -4 9 1 8.5 3.71
 -4 9 1 10.9 4.72
 -4 9 1 1.77 4.41
 -4 9 1 7.42 8.16
 -4 9 1 6.18 5.56
 3 -9 -1 4.51 4.26
 3 -9 -1 4.3 5.51
 3 -9 -1 2.5 2.11
 3 -9 -1 4.2 4.66
 3 -9 -1 1.24 3.57
 3 -9 -1 0.82 4.51
 3 -9 -1 -3.51 6.69
 3 -9 -1 -2.3 3.31
 3 -9 -1 5.9 3.71
 3 -9 -1 8.28 2.04
 -3 9 1 -5.13 3.46
 -3 9 1 5.44 4.45
 -3 9 1 0.13 6.27
 -3 9 1 3.81 3.47
 -3 9 1 4.16 4.41
 -3 9 1 4.15 3.94
 -3 9 1 -2.5 3.57
 -3 9 1 4.55 2.87
 2 -9 -1 23.9 4.57
 2 -9 -1 20.6 5.62
 2 -9 -1 22.22 5.2
 2 -9 -1 26.06 4.87
 2 -9 -1 5.87 6.16
 2 -9 -1 22.76 6.43
 2 -9 -1 27 6.19
 2 -9 -1 29.18 5.05
 -2 9 1 35.36 7.91
 -2 9 1 34.65 5.72
 -2 9 1 39.11 6.2
 -2 9 1 27.93 5.2
 -2 9 1 21.58 5.78
 -2 9 1 24.14 4.42
 -2 9 1 38.28 6.49
 1 -9 -1 103.63 10.93
 1 -9 -1 112.45 10.88
 1 -9 -1 107.76 10.06
 1 -9 -1 80.78 10.71
 1 -9 -1 104.85 11.14
 1 -9 -1 76.5 11.76
 -1 9 1 111.03 10.11
 -1 9 1 110.9 10.49
 -1 9 1 105.48 11.3
 -1 9 1 103.9 10.61
 -1 9 1 112.42 11.15
 -1 9 1 96.79 11.16
 -1 9 1 115.95 12.21
 -1 9 1 108.61 9.98
 0 -9 -1 74.86 7.8
 0 -9 -1 87.9 8.95
 0 -9 -1 87.41 9.05
 0 -9 -1 57.62 9.73
 0 -9 -1 71.23 8.39
 0 -9 -1 92.34 9.09
 0 9 1 79.68 7.81
 0 9 1 80.28 7.6
 0 9 1 88.99 9.44
 0 9 1 78.22 8.13
 0 9 1 84.65 8.89
 0 9 1 101.8 10.98
 0 9 1 77.89 8.68
 -1 -9 -1 26.45 4.24
 -1 -9 -1 37.51 5.64
 -1 -9 -1 27.12 4.81
 -1 -9 -1 24.32 5.47
 -1 -9 -1 36.33 5.79
 -1 -9 -1 25.94 3.91
 1 9 1 39.99 4.91
 1 9 1 30.68 4.49
 1 9 1 37.6 4.72
 1 9 1 34.93 3.94
 1 9 1 40.07 7.18
 1 9 1 31.09 3.69
 1 9 1 33.29 4.9
 -2 -9 -1 117.61 10.29
 -2 -9 -1 113.57 11.6
 -2 -9 -1 109.73 12.29
 -2 -9 -1 103.06 10.38
 -2 -9 -1 112.22 11.08
 2 9 1 106.65 10.45
 2 9 1 107.63 10.81
 2 9 1 110.17 10.89
 2 9 1 109.42 10.32
 2 9 1 114 10.86
 2 9 1 109.81 10.78
 2 9 1 112.94 10.12
 -3 -9 -1 0.92 2.37
 -3 -9 -1 -0.06 3.34
 -3 -9 -1 3.33 3.87
 -3 -9 -1 4.13 2.03
 -3 -9 -1 2.17 2.52
 -3 -9 -1 3.3 4.5
 -3 -9 -1 5.03 3.1
 3 9 1 6.15 2.72
 3 9 1 2.65 2.55
 3 9 1 -0.86 2.92
 3 9 1 3.4 2.07
 3 9 1 6 2.89
 3 9 1 1.42 2.87
 3 9 1 2.87 2.8
 3 9 1 4.28 2.63
 -4 -9 -1 -2.71 2.54
 -4 -9 -1 -0.58 3.49
 -4 -9 -1 2.36 3.37
 -4 -9 -1 2.07 3.65
 -4 -9 -1 0.78 2.77
 -4 -9 -1 -0.45 3.48
 -4 -9 -1 -3.91 3.69
 -4 -9 -1 -1.16 2.55
 4 9 1 0.11 3.26
 4 9 1 1.07 3.12
 4 9 1 5.48 4.84
 4 9 1 8.12 3.42
 4 9 1 -0.49 2.4
 4 9 1 -1.94 2.5
 4 9 1 0.15 2.3
 4 9 1 -5.72 3.34
 4 9 1 -1.73 2.72
 -5 -9 -1 7.21 5.1
 -5 -9 -1 5.92 3.54
 -5 -9 -1 0.66 3.58
 -5 -9 -1 7.12 4.28
 -5 -9 -1 -0.11 4.96
 -5 -9 -1 5.06 3.35
 -5 -9 -1 2.66 5.06
 -5 -9 -1 0.11 3.52
 5 9 1 5.98 3.82
 5 9 1 -1.26 2.87
 5 9 1 2.3 3.81
 5 9 1 -0.87 3.59
 5 9 1 2.13 3.64
 5 9 1 4.84 2.84
 5 9 1 7.44 5.59
 5 9 1 2.28 4.45
 -6 -9 -1 -7.11 3.9
 -6 -9 -1 1.38 5.02
 -6 -9 -1 3.43 3.8
 -6 -9 -1 1.41 4.06
 -6 -9 -1 -6.03 5.99
 -6 -9 -1 0.54 5.07
 -6 -9 -1 2.39 3.41
 -6 -9 -1 1.5 4.58
 6 9 1 0.57 3.9
 6 9 1 4.44 6.22
 6 9 1 0.68 4.01
 6 9 1 -0.69 2.93
 6 9 1 0.34 4.16
 6 9 1 -10.14 4.42
 6 9 1 -0.06 4.28
 6 9 1 -1.04 3.38
 -7 -9 -1 -9.63 6.26
 -7 -9 -1 3.52 7.29
 -7 -9 -1 3.08 3.38
 -7 -9 -1 2.81 2.35
 -7 -9 -1 1.59 4.66
 -7 -9 -1 4.67 6.01
 -7 -9 -1 -0.79 3.8
 -7 -9 -1 2.96 5.65
 -7 -9 -1 0.15 5.05
 7 9 1 -5.65 6.06
 7 9 1 -5.75 4.48
 7 9 1 7.56 4.16
 7 9 1 1.36 4.42
 7 9 1 2.36 4.38
 7 9 1 0.26 5.05
 7 9 1 0.92 5.8
 7 9 1 2.96 5.45
 7 9 1 4.7 3.71
 -8 -9 -1 61.93 8.53
 -8 -9 -1 79.1 12.56
 -8 -9 -1 65.83 9.79
 -8 -9 -1 69.78 8.11
 -8 -9 -1 77.95 13.77
 -8 -9 -1 76.73 17.85
 8 9 1 47.78 11.18
 8 9 1 79.5 15.04
 8 9 1 57.58 10.37
 8 9 1 83.35 11.64
 8 9 1 74.86 9.43
 8 9 1 63.38 11.64
 8 9 1 76.73 11.82
 8 9 1 67.26 10.63
 8 9 1 73.51 9.56
 -9 -9 -1 2.77 4.13
 -9 -9 -1 1.59 5.88
 -9 -9 -1 6.79 6.9
 -9 -9 -1 5.36 10.17
 -9 -9 -1 4.92 4.14
 -9 -9 -1 13.92 7.22
 -9 -9 -1 -0.98 7.06
 9 9 1 16.22 10.81
 9 9 1 -2.56 4.8
 9 9 1 6.35 7.19
 9 9 1 8.58 7.31
 9 9 1 3.23 8.3
 9 9 1 3.07 6.04
 -10 -9 -1 1.9 3.62
 -10 -9 -1 2.18 7.53
 -10 -9 -1 3.33 7.28
 -10 -9 -1 16.84 8.09
 -10 -9 -1 3.97 7.13
 -10 -9 -1 13.4 10.26
 -10 -9 -1 -0.97 4.76
 10 9 1 -0.13 7.9
 10 9 1 -9.47 11.55
 10 9 1 -7.18 4.82
 10 9 1 0.99 6.78
 10 9 1 5.89 6.77
 10 9 1 4.78 7.55
 -11 -9 -1 -7.81 8.39
 -11 -9 -1 22 11.4
 -11 -9 -1 18.48 8.71
 -11 -9 -1 -1.69 7.63
 -11 -9 -1 -3.18 7.44
 -11 -9 -1 -2.95 5.96
 11 9 1 -2.24 5.91
 11 9 1 -7.49 6.7
 11 9 1 6.09 8.45
 11 9 1 1.69 15.05
 11 9 1 -1.06 7.18
 11 9 1 7.29 10.86
 -12 -9 -1 -14.3 8.43
 -12 -9 -1 3.72 10.86
 -12 -9 -1 37.62 10.23
 -12 -9 -1 -0.11 9.46
 -12 -9 -1 22.33 13.48
 12 9 1 5.82 7.5
 12 9 1 5.04 9.02
 12 9 1 4.42 8.4
 12 9 1 13.44 9.27
 9 -10 -1 -5.93 11.69
 9 -10 -1 3.01 13.36
 9 -10 -1 2.18 13.41
 -9 10 1 1.06 9.84
 -9 10 1 4.72 9.84
 -9 10 1 -4.4 8.89
 8 -10 -1 27.06 14.11
 8 -10 -1 29.29 9.71
 8 -10 -1 35.16 13.79
 8 -10 -1 21.45 7.07
 -8 10 1 18.79 11.9
 -8 10 1 14.33 11.19
 -8 10 1 14.16 8.56
 -8 10 1 9.86 13.07
 -8 10 1 18.21 9.93
 -8 10 1 15.31 15.52
 7 -10 -1 14.1 12.37
 7 -10 -1 1.9 9.51
 7 -10 -1 -2.78 5
 7 -10 -1 11.01 5.38
 7 -10 -1 13.73 7.93
 7 -10 -1 12.27 7.07
 -7 10 1 10.08 12.91
 -7 10 1 14.64 7.33
 -7 10 1 14.41 8.23
 -7 10 1 2.94 9.87
 -7 10 1 8.6 8.17
 -7 10 1 4.26 8.26
 6 -10 -1 1.18 13.74
 6 -10 -1 -0.22 3.96
 6 -10 -1 4.83 4.67
 6 -10 -1 10.74 6.59
 6 -10 -1 6.41 6.28
 6 -10 -1 8.33 8.97
 -6 10 1 6.46 6.59
 -6 10 1 11.89 6.7
 -6 10 1 -0.09 10.3
 -6 10 1 -2.58 6.44
 -6 10 1 -0.87 7.49
 -6 10 1 1.56 6.06
 5 -10 -1 23.07 7.79
 5 -10 -1 39.7 7.68
 5 -10 -1 20.97 4.42
 5 -10 -1 29.31 10.2
 5 -10 -1 29.19 7.29
 -5 10 1 25.71 7.29
 -5 10 1 17.51 11.04
 -5 10 1 26.93 8.69
 -5 10 1 31.33 7.39
 -5 10 1 24.21 7.11
 -5 10 1 22.82 5.95
 4 -10 -1 89.29 13.68
 4 -10 -1 104.34 9.61
 4 -10 -1 69.17 12.37
 4 -10 -1 96.13 13.21
 4 -10 -1 107.33 12.26
 4 -10 -1 93.08 11.8
 4 -10 -1 97.92 9.36
 4 -10 -1 116.67 11.83
 -4 10 1 92.32 11.31
 -4 10 1 78.7 11.95
 -4 10 1 86.64 13.75
 -4 10 1 110.76 12.3
 -4 10 1 112.87 17.11
 -4 10 1 97.41 12.38
 -4 10 1 95.37 12.51
 3 -10 -1 0.69 3.72
 3 -10 -1 1.73 4.61
 3 -10 -1 -2.98 5.59
 3 -10 -1 -7.24 4.32
 3 -10 -1 2.87 4.46
 3 -10 -1 5.19 5.26
 3 -10 -1 9.02 7.1
 -3 10 1 1.12 3.72
 -3 10 1 0.31 3.48
 -3 10 1 -0.39 4.28
 -3 10 1 5.2 6.99
 -3 10 1 2.49 3.15
 -3 10 1 1.01 4.86
 -3 10 1 -1.27 4.29
 2 -10 -1 55.87 9.78
 2 -10 -1 70.58 8.87
 2 -10 -1 54.66 8.68
 2 -10 -1 52.38 8.92
 2 -10 -1 81.43 8.78
 -2 10 1 66.46 7.91
 -2 10 1 67.91 8.33
 -2 10 1 61.68 9.61
 -2 10 1 69.73 7.92
 -2 10 1 67.13 11.7
 -2 10 1 74.23 9.14
 -2 10 1 68.68 9
 1 -10 -1 5.87 4.27
 1 -10 -1 10.18 4.81
 1 -10 -1 7.57 4.01
 1 -10 -1 13.08 3.93
 1 -10 -1 8 3.06
 1 -10 -1 10.65 2.94
 -1 10 1 12.13 5.67
 -1 10 1 17.55 3.72
 -1 10 1 9.11 4
 -1 10 1 5.24 2.62
 -1 10 1 8.67 2.58
 -1 10 1 1.9 3.49
 -1 10 1 9.36 3.74
 0 -10 -1 -2.04 2.75
 0 -10 -1 7.31 3.48
 0 -10 -1 3.36 3.64
 0 -10 -1 3.57 2.14
 0 -10 -1 7.11 3.2
 0 -10 -1 8.65 4.65
 0 10 1 6.1 2.71
 0 10 1 5.15 1.96
 0 10 1 2.52 4.29
 0 10 1 -0.47 1.82
 0 10 1 -3.69 2.49
 0 10 1 2.75 2.99
 -1 -10 -1 25.15 5.07
 -1 -10 -1 27.52 4.07
 -1 -10 -1 31.7 4.66
 -1 -10 -1 25.21 5.72
 -1 -10 -1 46.22 6.5
 1 10 1 36.19 4.13
 1 10 1 32.57 4.84
 1 10 1 38.14 4.35
 1 10 1 34.33 5.01
 1 10 1 35.37 5.06
 1 10 1 39.81 5.43
 -2 -10 -1 15.65 4.13
 -2 -10 -1 17.15 3.16
 -2 -10 -1 15.12 4.75
 -2 -10 -1 14.83 3.11
 -2 -10 -1 7.01 4.44
 2 10 1 22.51 4.13
 2 10 1 17.64 2.9
 2 10 1 17.61 3.7
 2 10 1 13.78 3.13
 2 10 1 20.28 3.67
 -3 -10 -1 45.98 7.36
 -3 -10 -1 34.66 5.68
 -3 -10 -1 49.84 5.27
 -3 -10 -1 33.59 7.23
 -3 -10 -1 49.2 6.82
 -3 -10 -1 35.96 5.51
 3 10 1 36.93 5.83
 3 10 1 39.15 6.03
 3 10 1 51.69 5.88
 3 10 1 46.55 6.1
 3 10 1 54.06 6.64
 3 10 1 58.55 6.16
 3 10 1 45.87 6.7
 3 10 1 45.5 5.28
 -4 -10 -1 27.83 4.31
 -4 -10 -1 17.93 4.32
 -4 -10 -1 27.38 6.38
 -4 -10 -1 14.39 4.12
 -4 -10 -1 21.12 6.86
 -4 -10 -1 14.9 4.93
 4 10 1 27.39 5.76
 4 10 1 32.37 4.99
 4 10 1 30.01 7.1
 4 10 1 26.1 4.52
 4 10 1 28.88 5.22
 4 10 1 24.5 5.1
 4 10 1 17.81 4.61
 4 10 1 27.87 5.07
 4 10 1 30.74 4.33
 -5 -10 -1 4.45 3.49
 -5 -10 -1 8.99 5.14
 -5 -10 -1 6.83 3.78
 -5 -10 -1 7.74 4.06
 -5 -10 -1 8.69 4.73
 -5 -10 -1 10.85 5.46
 -5 -10 -1 11.27 4.56
 -5 -10 -1 8.58 4.95
 5 10 1 4.28 4.08
 5 10 1 7.78 3.34
 5 10 1 13.75 4.68
 5 10 1 12.64 4.56
 5 10 1 5.44 5.9
 5 10 1 8.21 3.25
 5 10 1 4.83 4.83
 5 10 1 8.69 4.87
 5 10 1 11.18 4.32
 -6 -10 -1 56.24 10.15
 -6 -10 -1 42.23 7.62
 -6 -10 -1 28.1 6.71
 -6 -10 -1 36.97 7.73
 -6 -10 -1 52.92 9.27
 -6 -10 -1 51.49 7.56
 -6 -10 -1 31.06 9.62
 -6 -10 -1 32.97 6.84
 6 10 1 35.79 8.35
 6 10 1 54.29 8.37
 6 10 1 47.99 6.61
 6 10 1 33.69 7.19
 6 10 1 50.91 8.07
 6 10 1 44.45 7.6
 6 10 1 59.04 8.62
 6 10 1 52.75 10.87
 -7 -10 -1 35.49 7.13
 -7 -10 -1 42.48 7.96
 -7 -10 -1 25.68 8.18
 -7 -10 -1 51.93 7.82
 -7 -10 -1 63.11 10.87
 7 10 1 45.93 8.31
 7 10 1 58 12.3
 7 10 1 42.71 6.67
 7 10 1 35.99 8.9
 7 10 1 56.46 7.45
 7 10 1 62.04 9.75
 7 10 1 40.02 8.34
 7 10 1 57.92 8.75
 -8 -10 -1 12.18 6.37
 -8 -10 -1 3.08 4.63
 -8 -10 -1 -1.36 6.72
 -8 -10 -1 4.86 7.02
 -8 -10 -1 9.52 8.54
 -8 -10 -1 3.01 2.62
 -8 -10 -1 -1.53 3.16
 8 10 1 1.74 5.64
 8 10 1 7.28 4.22
 8 10 1 0.46 4.35
 8 10 1 7.47 5.98
 8 10 1 1.24 5.46
 8 10 1 1.48 6.03
 8 10 1 -2.05 8.57
 8 10 1 -4.99 6.29
 -9 -10 -1 25.56 8.87
 -9 -10 -1 37.56 6.8
 -9 -10 -1 39.25 9.82
 -9 -10 -1 28.06 5
 -9 -10 -1 25.55 10.16
 9 10 1 37.65 13
 9 10 1 21.08 6.46
 9 10 1 27.48 9.82
 9 10 1 22.82 8.71
 9 10 1 15.76 7.25
 9 10 1 19.71 7.55
 -10 -10 -1 3.71 6.12
 -10 -10 -1 8.4 4.39
 -10 -10 -1 16.17 10.38
 -10 -10 -1 6.82 8.22
 -10 -10 -1 18.13 7.65
 -10 -10 -1 7.22 5.09
 -10 -10 -1 1.39 7.47
 10 10 1 7.88 7.8
 10 10 1 20.32 7.86
 10 10 1 18.28 7.93
 10 10 1 5.65 12.96
 10 10 1 11.48 5.98
 10 10 1 2.31 9.12
 -11 -10 -1 5.88 5.97
 -11 -10 -1 30.26 9.43
 -11 -10 -1 -0.13 8.31
 -11 -10 -1 -0.76 9.2
 -11 -10 -1 -2.85 5.19
 -11 -10 -1 3.71 7.16
 11 10 1 13.09 7.97
 11 10 1 10.74 11.48
 11 10 1 -0.6 7.74
 11 10 1 8.11 8.7
 11 10 1 9.72 6.67
 -12 -10 -1 -8.83 8.35
 -12 -10 -1 42.97 9.89
 -12 -10 -1 19.25 12.7
 -12 -10 -1 13.52 10.56
 12 10 1 -3.42 10.71
 12 10 1 -2.26 14.75
 12 10 1 8.22 7.68
 9 -11 -1 19.7 20.61
 9 -11 -1 8.83 10.56
 9 -11 -1 32.64 9.46
 -9 11 1 36.5 20.88
 -9 11 1 3.13 9.27
 -9 11 1 13.14 12.93
 8 -11 -1 21.35 6.75
 8 -11 -1 22.49 15.62
 8 -11 -1 16.96 10.36
 8 -11 -1 7.67 15.66
 -8 11 1 14.09 9.11
 -8 11 1 -1.74 10.08
 -8 11 1 -1.14 13.34
 -8 11 1 8.77 9.9
 -8 11 1 10.44 17.23
 -8 11 1 8.65 11.08
 7 -11 -1 17.88 5.4
 7 -11 -1 7.7 11.09
 7 -11 -1 -8.1 4.72
 7 -11 -1 10.11 7.84
 7 -11 -1 -5.38 5.76
 7 -11 -1 15.69 14.63
 7 -11 -1 1.47 8.52
 -7 11 1 -4.34 8.81
 -7 11 1 4.73 7.28
 -7 11 1 11.09 15.08
 -7 11 1 11.65 8.29
 -7 11 1 6.03 11.07
 -7 11 1 1.64 8.24
 6 -11 -1 5.48 4.47
 6 -11 -1 4.7 13.2
 6 -11 -1 8.43 5.58
 6 -11 -1 -1.96 6.44
 6 -11 -1 5.34 6.65
 -6 11 1 -1.47 8.24
 -6 11 1 -2.92 6.2
 -6 11 1 -7.62 6.95
 -6 11 1 5.91 11.69
 -6 11 1 -0.24 6.04
 -6 11 1 0.96 9.21
 5 -11 -1 -7.48 6.84
 5 -11 -1 -3.97 4.68
 5 -11 -1 5.34 6.48
 5 -11 -1 -0.05 8.51
 5 -11 -1 -16.23 4.91
 5 -11 -1 -4.52 2.71
 5 -11 -1 4.91 3.03
 -5 11 1 -2.23 6.59
 -5 11 1 -8.2 6.56
 -5 11 1 4.22 5.91
 -5 11 1 2.59 5.18
 -5 11 1 2.32 6.95
 -5 11 1 -1.37 5.3
 4 -11 -1 29.82 6.74
 4 -11 -1 25.59 8.37
 4 -11 -1 37.97 9.92
 4 -11 -1 35.84 8.44
 4 -11 -1 26.03 8.46
 -4 11 1 31.38 11.06
 -4 11 1 37.5 8.48
 -4 11 1 40.48 7.83
 -4 11 1 36.85 8.97
 -4 11 1 41.22 8.84
 -4 11 1 30.07 7.71
 3 -11 -1 4.99 4.93
 3 -11 -1 16.01 5.9
 3 -11 -1 0.9 6.5
 3 -11 -1 -0.76 7.19
 3 -11 -1 11.65 4.85
 3 -11 -1 9.09 5.92
 3 -11 -1 9.37 5.24
 3 -11 -1 0.35 6.27
 -3 11 1 10.25 5.38
 -3 11 1 17.15 5.17
 -3 11 1 10.94 4.64
 -3 11 1 8.7 8.44
 -3 11 1 9.04 5.78
 -3 11 1 5.9 5
 -3 11 1 10.22 4.08
 2 -11 -1 3.83 4.9
 2 -11 -1 -4.3 3.64
 2 -11 -1 1.5 5.06
 2 -11 -1 0.52 5.09
 2 -11 -1 6.62 5.5
 -2 11 1 0.37 4.04
 -2 11 1 0.13 4.13
 -2 11 1 8.07 3.87
 -2 11 1 -1.58 6.87
 -2 11 1 -4.85 3.78
 -2 11 1 -4.62 2.62
 -2 11 1 8.1 3.62
 1 -11 -1 117.18 12.25
 1 -11 -1 88.75 11.38
 1 -11 -1 127.01 11.87
 1 -11 -1 103.84 10.44
 1 -11 -1 107.44 10.53
 1 -11 -1 70.07 12.54
 -1 11 1 105.89 10.95
 -1 11 1 105.28 12.03
 -1 11 1 108.96 14.32
 -1 11 1 111.13 12.42
 -1 11 1 121.13 10.68
 -1 11 1 99.41 10.61
 -1 11 1 107.73 11.21
 0 -11 -1 29.07 5.58
 0 -11 -1 17.71 3.33
 0 -11 -1 14.99 4.11
 0 -11 -1 19.84 6.47
 0 -11 -1 13.89 4.96
 0 -11 -1 21.32 4.94
 0 11 1 21.09 3.61
 0 11 1 18.6 4.7
 0 11 1 19.2 3.17
 0 11 1 30.06 4.62
 0 11 1 26.35 5.11
 0 11 1 14.97 5.95
 -1 -11 -1 25.88 5.34
 -1 -11 -1 19.78 5.98
 -1 -11 -1 23.08 5.72
 -1 -11 -1 13.8 4.52
 1 11 1 19.73 4.53
 1 11 1 24.17 4.5
 1 11 1 27.45 3.87
 1 11 1 26.14 3.46
 1 11 1 24.63 4.61
 -2 -11 -1 32.95 7.54
 -2 -11 -1 48.03 7.19
 -2 -11 -1 35.53 7.09
 2 11 1 59.14 6.81
 2 11 1 45.56 6.37
 2 11 1 46.38 5.22
 2 11 1 50.99 6.06
 2 11 1 36.72 5.91
 2 11 1 42.75 5.54
 2 11 1 48.36 5.99
 -3 -11 -1 89.2 8.02
 -3 -11 -1 73.32 9.65
 -3 -11 -1 64.73 8.08
 -3 -11 -1 72.85 10.63
 -3 -11 -1 84.41 10.65
 3 11 1 86.4 8.09
 3 11 1 72.6 8.87
 3 11 1 95.84 9.42
 3 11 1 82.16 9.14
 3 11 1 67.02 9.06
 3 11 1 79.03 8.51
 -4 -11 -1 2.52 4.17
 -4 -11 -1 18.27 3.39
 -4 -11 -1 22.3 6.12
 -4 -11 -1 8.13 3.43
 -4 -11 -1 3.71 3.19
 4 11 1 14.5 4.49
 4 11 1 20.83 4.63
 4 11 1 16.62 4.4
 4 11 1 10.71 3.26
 4 11 1 16.14 4.77
 4 11 1 15.15 4.55
 4 11 1 12.08 3.97
 4 11 1 17.8 6.66
 4 11 1 11.28 4.01
 -5 -11 -1 9.73 3.82
 -5 -11 -1 6.35 4.45
 -5 -11 -1 4.21 3.85
 -5 -11 -1 7.38 3.69
 -5 -11 -1 15.95 6.88
 -5 -11 -1 12.5 5.04
 -5 -11 -1 12.38 7
 5 11 1 11.52 4.63
 5 11 1 9.71 5.06
 5 11 1 10.12 4.52
 5 11 1 11.55 4.51
 5 11 1 4.39 4.55
 5 11 1 2.49 3.74
 5 11 1 12.97 3.71
 5 11 1 8.73 3.92
 5 11 1 11.72 6.73
 -6 -11 -1 -2.77 3.53
 -6 -11 -1 1.49 4.33
 -6 -11 -1 3.11 4.97
 -6 -11 -1 1.83 4.25
 -6 -11 -1 -1.85 5.53
 -6 -11 -1 7.88 6.05
 -6 -11 -1 -0.68 5.37
 -6 -11 -1 3.17 4.42
 6 11 1 -0.28 4.72
 6 11 1 -1.2 6.39
 6 11 1 8.52 4.59
 6 11 1 7.55 3.66
 6 11 1 5.86 4.72
 6 11 1 -1.49 4.68
 6 11 1 8.05 5.17
 6 11 1 -1.78 4.01
 6 11 1 4.69 3.58
 -7 -11 -1 16.52 7.3
 -7 -11 -1 23.49 8.15
 -7 -11 -1 4.72 5.29
 -7 -11 -1 -0.43 4.49
 -7 -11 -1 17.65 7.51
 -7 -11 -1 10.95 5.22
 -7 -11 -1 10.55 6.55
 7 11 1 12.53 4.1
 7 11 1 18.74 4.96
 7 11 1 17.46 6.39
 7 11 1 14.95 8.61
 7 11 1 13.96 5.84
 7 11 1 16.97 6.76
 7 11 1 9.62 5.3
 7 11 1 11.1 5.41
 -8 -11 -1 53.42 10.74
 -8 -11 -1 46.13 8.65
 -8 -11 -1 59.83 11.54
 -8 -11 -1 49.75 8.48
 -8 -11 -1 54.6 11.03
 8 11 1 60.05 8.25
 8 11 1 39.56 7.04
 8 11 1 58.67 10
 8 11 1 53.57 12.01
 8 11 1 43.65 8.9
 8 11 1 42.78 8.72
 8 11 1 46.14 9.84
 8 11 1 46.43 13.2
 -9 -11 -1 47.45 11.65
 -9 -11 -1 27.23 10.1
 -9 -11 -1 13.09 5.92
 -9 -11 -1 24.57 7.62
 -9 -11 -1 12.63 8.81
 9 11 1 18.68 11.82
 9 11 1 14.04 7.54
 9 11 1 30.64 8.21
 9 11 1 21.82 6.01
 9 11 1 14.93 6.81
 9 11 1 30.57 10.01
 -10 -11 -1 34.32 10.68
 -10 -11 -1 11.15 8.81
 -10 -11 -1 7.92 9.29
 -10 -11 -1 6.3 4.89
 10 11 1 4.5 8.98
 10 11 1 7.65 7.33
 10 11 1 2.87 6.48
 10 11 1 14.5 8.15
 10 11 1 14.45 14.23
 10 11 1 4.9 5.91
 -11 -11 -1 7.49 4.53
 -11 -11 -1 3.51 9.24
 -11 -11 -1 -6.3 8.68
 -11 -11 -1 36.46 12.51
 11 11 1 9.06 6.72
 11 11 1 17.36 8.8
 11 11 1 13.04 7.66
 11 11 1 1.77 10.75
 11 11 1 2.97 15.77
 11 11 1 4.59 7.97
 -12 -11 -1 37.45 14.45
 -12 -11 -1 4.57 10.95
 12 11 1 6.52 7.66
 12 11 1 7.54 10.35
 12 11 1 22.79 10.07
 12 11 1 17.43 8.39
 8 -12 -1 3.75 10.35
 8 -12 -1 9.36 15.32
 8 -12 -1 15.48 14.85
 8 -12 -1 1.4 7.34
 8 -12 -1 17.57 5.68
 -8 12 1 3.83 13.77
 -8 12 1 1.33 9.37
 7 -12 -1 4.73 8.38
 7 -12 -1 -0.25 12.11
 7 -12 -1 -1.48 7.81
 7 -12 -1 -9.55 5.97
 -7 12 1 -6.17 8.2
 -7 12 1 11.65 15.58
 -7 12 1 -7.85 11.2
 -7 12 1 -3.32 7.15
 -7 12 1 -4.77 8.28
 -7 12 1 6.32 8.46
 6 -12 -1 -2.5 8.35
 6 -12 -1 1.04 6.24
 6 -12 -1 3.47 10.31
 6 -12 -1 5.71 11.21
 6 -12 -1 -2.96 6.77
 -6 12 1 -5.62 6.54
 -6 12 1 -0.7 9.3
 -6 12 1 -10.17 7.18
 -6 12 1 5.19 12.95
 -6 12 1 2.9 6.45
 -6 12 1 8.98 7.71
 5 -12 -1 4.16 8.98
 5 -12 -1 4.17 7.44
 5 -12 -1 4.11 8.62
 5 -12 -1 -0.25 7.43
 5 -12 -1 -5.64 5.07
 -5 12 1 -3.91 5.74
 -5 12 1 7.33 11.21
 -5 12 1 5.1 6.1
 -5 12 1 1.19 7.64
 -5 12 1 7.4 7.47
 -5 12 1 0.35 5.92
 4 -12 -1 3.06 7.68
 4 -12 -1 5.02 6.43
 4 -12 -1 -2.15 4.54
 4 -12 -1 -4.04 5.62
 4 -12 -1 4.35 7.62
 -4 12 1 -1.99 8.81
 -4 12 1 -0.53 4.31
 -4 12 1 0.9 4.9
 -4 12 1 7.71 6.84
 -4 12 1 4.63 5.32
 -4 12 1 -0.02 5.76
 3 -12 -1 -7.91 5.38
 3 -12 -1 -1.29 6.52
 3 -12 -1 1.48 4.35
 3 -12 -1 9.57 6.54
 3 -12 -1 -3.91 5.23
 -3 12 1 3.2 4.95
 -3 12 1 -0.8 5.14
 -3 12 1 -2.79 3.6
 -3 12 1 2.72 5.28
 -3 12 1 4.85 4.21
 -3 12 1 -4.12 8.26
 -3 12 1 -5.46 3.36
 2 -12 -1 36.63 7.96
 2 -12 -1 30.06 5.36
 2 -12 -1 29.14 8.39
 2 -12 -1 46.65 7.03
 2 -12 -1 34.4 5.54
 2 -12 -1 42.94 8.32
 2 -12 -1 23.08 6.97
 -2 12 1 44.25 10.75
 -2 12 1 52.28 6.99
 -2 12 1 31.43 5.74
 -2 12 1 50.85 7.54
 -2 12 1 32.94 7.14
 -2 12 1 27.26 7.08
 -2 12 1 37.79 6.09
 1 -12 -1 18.55 6.01
 1 -12 -1 14.82 6.33
 1 -12 -1 17.92 5.14
 1 -12 -1 10.08 4.72
 -1 12 1 16.36 4.14
 -1 12 1 15.64 5.53
 -1 12 1 18.3 5.04
 -1 12 1 10.83 3.49
 -1 12 1 10.91 7.14
 -1 12 1 12.26 4.86
 -1 12 1 13.19 4.5
 0 -12 -1 151.8 15.94
 0 -12 -1 188.07 16.92
 0 -12 -1 189.52 17.16
 0 -12 -1 160.95 15.22
 0 12 1 150.15 16.57
 0 12 1 178.03 16.83
 0 12 1 177.34 16.06
 0 12 1 168.47 15.4
 -1 -12 -1 4.66 4.91
 -1 -12 -1 2.84 4.42
 -1 -12 -1 3.12 4.15
 1 12 1 -6.12 3.08
 1 12 1 4.47 3.38
 1 12 1 1.57 2.48
 1 12 1 -0.18 3.38
 1 12 1 2.18 2.14
 -2 -12 -1 5.87 4.44
 -2 -12 -1 5.32 4.07
 -2 -12 -1 7.59 5.15
 2 12 1 10.08 3.99
 2 12 1 6.64 3.45
 2 12 1 10.1 3.64
 2 12 1 15 4.23
 2 12 1 5.85 2.5
 2 12 1 9.36 3.42
 -3 -12 -1 8.43 4.71
 -3 -12 -1 8.78 5.11
 -3 -12 -1 11.94 6.09
 3 12 1 7.39 3.86
 3 12 1 16.96 4.21
 3 12 1 8.96 3.85
 3 12 1 11.42 4.38
 3 12 1 14.9 3.21
 -4 -12 -1 22.95 5.02
 -4 -12 -1 43.4 5.23
 -4 -12 -1 22.5 4.8
 -4 -12 -1 40.16 7.7
 -4 -12 -1 14.1 6.25
 4 12 1 32.63 5.48
 4 12 1 49.42 6.16
 4 12 1 36.52 6.8
 4 12 1 37.07 6.62
 4 12 1 38.45 12.48
 4 12 1 31.82 6
 4 12 1 36.51 5.75
 4 12 1 35.4 6.12
 4 12 1 32.51 4.91
 -5 -12 -1 22.6 7.38
 -5 -12 -1 11.79 4.45
 -5 -12 -1 14.44 3.86
 -5 -12 -1 13.31 4.53
 -5 -12 -1 9.87 5.28
 5 12 1 25.2 5.42
 5 12 1 6.36 6.68
 5 12 1 18.21 6.05
 5 12 1 14.85 5.18
 5 12 1 16.16 4.44
 5 12 1 23.85 5.14
 5 12 1 13.26 4.89
 -6 -12 -1 -1.76 5.45
 -6 -12 -1 1.11 4.76
 -6 -12 -1 -0.32 3.86
 -6 -12 -1 -0.19 5.16
 -6 -12 -1 -5.3 3.86
 -6 -12 -1 1.18 6.51
 6 12 1 -2.89 3.81
 6 12 1 -0.51 4.95
 6 12 1 -2.17 4.34
 6 12 1 1.84 4.52
 6 12 1 0.79 3.74
 6 12 1 -2.69 6.85
 6 12 1 5.31 3.61
 6 12 1 4.87 4.67
 6 12 1 -0.27 4.61
 -7 -12 -1 22.66 7.88
 -7 -12 -1 17.37 8.6
 -7 -12 -1 17.17 6.2
 -7 -12 -1 12.54 5.88
 -7 -12 -1 12.02 7.27
 -7 -12 -1 15.27 7.72
 7 12 1 43.81 7.62
 7 12 1 23.61 5.34
 7 12 1 20.76 7.24
 7 12 1 14.25 4.71
 7 12 1 12.98 6.24
 7 12 1 24.61 9.88
 7 12 1 29.66 7.11
 -8 -12 -1 35.95 7.88
 -8 -12 -1 29.78 9.76
 -8 -12 -1 31.27 9.49
 -8 -12 -1 50.96 10.75
 -8 -12 -1 28.44 7.54
 8 12 1 44.48 10.77
 8 12 1 39.09 7.79
 8 12 1 20.35 8.64
 8 12 1 39.67 6.82
 8 12 1 30.12 8.46
 8 12 1 31.89 11.86
 -9 -12 -1 6 5.77
 -9 -12 -1 17.1 9.46
 -9 -12 -1 3.35 7.57
 -9 -12 -1 1.53 8.28
 -9 -12 -1 10.26 6.56
 9 12 1 0.68 5.32
 9 12 1 3.82 6.86
 9 12 1 -3.32 5.76
 9 12 1 3.5 5.04
 -10 -12 -1 -0.86 5.01
 -10 -12 -1 19.44 10.63
 -10 -12 -1 25.77 8.29
 -10 -12 -1 12.56 9.01
 10 12 1 10.02 7.63
 10 12 1 4.92 6.92
 10 12 1 2.68 14
 10 12 1 -2.39 9.07
 10 12 1 7.47 6.44
 10 12 1 4.63 5.58
 -11 -12 -1 8.87 5.31
 -11 -12 -1 30.11 8.93
 -11 -12 -1 18.57 11.68
 -11 -12 -1 45.15 13.36
 11 12 1 14.74 6.81
 11 12 1 -7.42 7.65
 11 12 1 14.5 8.02
 11 12 1 39.79 10.2
 7 -13 -1 0.69 12.85
 7 -13 -1 15.01 13.4
 7 -13 -1 -11.37 12.62
 7 -13 -1 3.87 8.51
 7 -13 -1 0.57 7.3
 -7 13 1 -1.04 8.34
 -7 13 1 -3.7 7.5
 -7 13 1 2.76 17.3
 6 -13 -1 -4.28 7.59
 6 -13 -1 11.27 12.31
 6 -13 -1 14.88 9.57
 6 -13 -1 6.96 6.76
 6 -13 -1 26.17 15.05
 -6 13 1 14.66 16.13
 -6 13 1 20.58 8.48
 -6 13 1 8.04 9.12
 -6 13 1 0.12 11.28
 -6 13 1 3.95 8.04
 -6 13 1 2.5 7.47
 5 -13 -1 -5.98 5.63
 5 -13 -1 6 7.84
 5 -13 -1 8.15 8.64
 5 -13 -1 13.53 10.42
 5 -13 -1 22.56 11.45
 -5 13 1 2.19 8.9
 -5 13 1 0.34 7.81
 -5 13 1 8.14 6.74
 -5 13 1 1.99 11.65
 -5 13 1 -5.03 7.13
 -5 13 1 -8.73 7.9
 4 -13 -1 -9.25 6.2
 4 -13 -1 5.9 8.46
 4 -13 -1 -1.39 6.66
 4 -13 -1 8.74 8.49
 4 -13 -1 -4.8 4.92
 -4 13 1 1.54 6.79
 -4 13 1 3.98 6.08
 -4 13 1 -3.91 4.86
 -4 13 1 -3.65 4.98
 -4 13 1 -14.02 9.41
 -4 13 1 7.79 7
 3 -13 -1 2.28 6.2
 3 -13 -1 8.11 7.66
 3 -13 -1 2.52 7.08
 3 -13 -1 3.96 7.31
 3 -13 -1 5.29 5.16
 -3 13 1 5.28 7.03
 -3 13 1 9.04 4.97
 -3 13 1 3.75 4.83
 -3 13 1 6.36 6.01
 -3 13 1 -5.53 9.04
 -3 13 1 7.41 6.03
 2 -13 -1 16.76 5.53
 2 -13 -1 13.61 7.64
 2 -13 -1 12.45 6.48
 2 -13 -1 22.63 6.88
 -2 13 1 14.05 5.74
 -2 13 1 17.56 5.18
 -2 13 1 18.14 5.89
 -2 13 1 7.47 8.47
 -2 13 1 10.66 4.12
 -2 13 1 19.63 7.07
 -2 13 1 11.28 4.54
 1 -13 -1 0.2 5.39
 1 -13 -1 -0.61 4.75
 1 -13 -1 5.43 6.15
 1 -13 -1 11.76 3.04
 1 -13 -1 9.45 6.98
 -1 13 1 3.79 4.38
 -1 13 1 3.96 7.18
 -1 13 1 1.35 3.04
 -1 13 1 5.02 3.69
 -1 13 1 3.78 4.68
 -1 13 1 7.12 3.38
 -1 13 1 -0.64 4.25
 0 -13 -1 59.68 11.66
 0 -13 -1 86.23 10.42
 0 -13 -1 86.8 11.18
 0 13 1 84.28 8.71
 0 13 1 89.34 9.59
 0 13 1 80.42 8.94
 0 13 1 74.86 10.23
 0 13 1 79.98 11.06
 -1 -13 -1 3.24 4.61
 -1 -13 -1 -0.08 5.43
 -1 -13 -1 9.14 5.47
 1 13 1 6.35 2.59
 1 13 1 3.02 3.04
 1 13 1 8.92 3.93
 1 13 1 2.58 3.64
 1 13 1 0 3.81
 -2 -13 -1 1.25 4.07
 -2 -13 -1 -3.06 5.01
 -2 -13 -1 0.67 4.03
 2 13 1 0.4 3.43
 2 13 1 1.09 2.92
 2 13 1 2.32 2.3
 2 13 1 -0.11 3.46
 2 13 1 0.83 3.56
 -3 -13 -1 18.41 5.88
 -3 -13 -1 17.37 5.61
 -3 -13 -1 8.96 5.92
 3 13 1 10.38 4.32
 3 13 1 7.86 4.89
 3 13 1 10.36 4.31
 3 13 1 14.55 3.28
 3 13 1 19.06 4.37
 3 13 1 18.78 4.28
 3 13 1 18.68 4.92
 -4 -13 -1 -0.02 4.74
 -4 -13 -1 2.54 5.13
 4 13 1 4.19 4.26
 4 13 1 6.56 3.74
 4 13 1 1.62 2.91
 4 13 1 4.13 3.97
 4 13 1 5.27 4.37
 4 13 1 -0.97 4.21
 -5 -13 -1 2.63 6.42
 -5 -13 -1 -2.88 3.7
 -5 -13 -1 -0.6 3.44
 -5 -13 -1 0.89 5.4
 -5 -13 -1 2.81 4.09
 5 13 1 4.79 4.45
 5 13 1 4.51 5
 5 13 1 6.74 4.53
 5 13 1 -2.13 6.32
 5 13 1 0.11 4.29
 5 13 1 7.57 4.38
 5 13 1 -3.61 2.8
 5 13 1 6.37 4.44
 -6 -13 -1 -3.97 5.73
 -6 -13 -1 -2.28 4.27
 -6 -13 -1 3.65 5.69
 -6 -13 -1 -0.62 4.4
 6 13 1 2.92 5.06
 6 13 1 2.58 4.64
 6 13 1 0.57 7.05
 6 13 1 9.1 7.38
 6 13 1 0.56 3.44
 6 13 1 -2.74 4.71
 6 13 1 1.24 4.65
 6 13 1 3.74 5.23
 -7 -13 -1 2.45 7.31
 -7 -13 -1 -16.91 5.93
 -7 -13 -1 8.52 8.04
 -7 -13 -1 -2.59 6.12
 7 13 1 1.68 6.09
 7 13 1 -3.85 3.88
 7 13 1 5.63 5.65
 7 13 1 1.22 3.61
 7 13 1 5.42 8.59
 7 13 1 -5.43 4.91
 -8 -13 -1 13.29 7.18
 -8 -13 -1 16 8.51
 -8 -13 -1 2.56 7.57
 8 13 1 5.14 5.19
 8 13 1 13.28 10.8
 8 13 1 19.7 5.37
 8 13 1 16.14 8.1
 8 13 1 9.11 6.4
 8 13 1 21.31 6.99
 -9 -13 -1 -2.86 7.2
 -9 -13 -1 -9.36 7.33
 -9 -13 -1 -2 5.84
 -9 -13 -1 8.46 9.12
 9 13 1 -0.76 5.4
 9 13 1 -0.36 4.92
 9 13 1 6.07 6.34
 9 13 1 -3.89 7.67
 9 13 1 -1.48 6.14
 9 13 1 8.28 11.66
 -10 -13 -1 7.72 8.2
 -10 -13 -1 2.49 8.86
 -10 -13 -1 9.3 6.05
 -10 -13 -1 6.64 10.12
 10 13 1 -0.18 6.86
 10 13 1 4.57 5.74
 10 13 1 5.73 6.31
 10 13 1 -0.99 15.06
 10 13 1 12.28 7.17
 -11 -13 -1 14.73 11.26
 -11 -13 -1 2.51 5.53
 11 13 1 19.3 10.62
 11 13 1 10.52 6.56
 11 13 1 3.29 6.5
 7 -14 -1 24.43 16.49
 7 -14 -1 -4.6 7.42
 7 -14 -1 -1.4 10.94
 -7 14 1 1.86 8.05
 6 -14 -1 -17.96 6.07
 6 -14 -1 19.37 13.28
 6 -14 -1 -0.13 8.66
 6 -14 -1 17.93 13.22
 6 -14 -1 -6.85 8.42
 -6 14 1 5.86 14.9
 -6 14 1 2.08 10.62
 -6 14 1 0.94 8.38
 -6 14 1 -1 7.88
 -6 14 1 8.98 8.29
 5 -14 -1 2.41 10.95
 5 -14 -1 -0.3 6.3
 5 -14 -1 13.6 12.17
 5 -14 -1 7.95 8.5
 5 -14 -1 -2.71 7.85
 -5 14 1 -1.29 6.82
 -5 14 1 4.59 14.58
 -5 14 1 2.29 8.78
 -5 14 1 -11.47 8.83
 -5 14 1 4.82 6.47
 -5 14 1 1.82 6.76
 4 -14 -1 2.38 8.21
 4 -14 -1 1.71 7.6
 4 -14 -1 3.93 8.97
 4 -14 -1 -3.93 6.83
 4 -14 -1 -6.64 5.34
 -4 14 1 2.1 7.13
 -4 14 1 -9.83 5.04
 -4 14 1 -2.16 11.14
 -4 14 1 -6.43 7.3
 -4 14 1 1.07 6.16
 -4 14 1 0.18 5.46
 3 -14 -1 25.57 10.39
 3 -14 -1 10.81 7.88
 3 -14 -1 21.94 7.88
 3 -14 -1 9.74 7.85
 3 -14 -1 5.8 6.06
 -3 14 1 18.56 5.89
 -3 14 1 16.25 7.5
 -3 14 1 12.48 6.3
 -3 14 1 12.8 6.94
 -3 14 1 6.05 12.4
 -3 14 1 6.35 5.14
 -3 14 1 9.37 4.94
 2 -14 -1 23.42 9.56
 2 -14 -1 28.58 6.84
 2 -14 -1 29.64 9.8
 2 -14 -1 41.3 9.41
 -2 14 1 36.72 8.7
 -2 14 1 46.78 12.16
 -2 14 1 40.87 8.43
 -2 14 1 42.39 6.99
 -2 14 1 33.86 7.54
 -2 14 1 30.03 6.08
 -2 14 1 36.05 6.84
 1 -14 -1 101.64 12.18
 1 -14 -1 113.59 12.46
 1 -14 -1 122.59 13.29
 1 -14 -1 68.48 13.29
 -1 14 1 87.42 11.87
 -1 14 1 101.25 10.89
 -1 14 1 102.68 11.05
 -1 14 1 111.99 16.23
 -1 14 1 96.91 11.25
 -1 14 1 86.44 12.76
 0 -14 -1 0.6 5.56
 0 -14 -1 3.47 6.12
 0 -14 -1 7.74 4.51
 0 14 1 0.35 4.58
 0 14 1 1.23 4.08
 0 14 1 0.43 2.8
 0 14 1 2.95 3.25
 0 14 1 2.46 4.69
 -1 -14 -1 -2 4.06
 -1 -14 -1 7.19 4.93
 -1 -14 -1 -1.32 5.67
 1 14 1 1.02 4.14
 1 14 1 2.72 3.97
 1 14 1 3.7 3.89
 1 14 1 6.41 2.9
 1 14 1 5.48 3.44
 -2 -14 -1 -3.81 4.37
 -2 -14 -1 -0.82 4.81
 -2 -14 -1 -6.87 5.07
 2 14 1 -2.15 3.71
 2 14 1 1.52 3.92
 2 14 1 4.14 3.74
 2 14 1 3.87 2.7
 2 14 1 2.4 3.77
 -3 -14 -1 21.73 6.47
 -3 -14 -1 23.17 6.89
 -3 -14 -1 23.43 7.55
 3 14 1 26.09 5.89
 3 14 1 33.18 6.22
 3 14 1 28.82 4.45
 3 14 1 29.01 5.33
 3 14 1 22.41 5.46
 3 14 1 23.52 5.68
 3 14 1 33.86 6.16
 -4 -14 -1 8.17 6.22
 -4 -14 -1 12.8 5.88
 4 14 1 0.2 4.4
 4 14 1 9.91 5.15
 4 14 1 3.52 3.85
 4 14 1 -3.05 4.16
 -5 -14 -1 35.78 8.93
 -5 -14 -1 43.26 9.56
 5 14 1 48.5 6.27
 5 14 1 41.97 8.41
 5 14 1 40.69 7.71
 5 14 1 58.93 10.3
 5 14 1 41.44 7.71
 5 14 1 45.2 8.17
 -6 -14 -1 -1.63 4.29
 -6 -14 -1 -3.97 3.34
 -6 -14 -1 -3.09 5.62
 -6 -14 -1 -5.78 6.23
 6 14 1 -1.77 3.49
 6 14 1 11.32 6.04
 6 14 1 1.85 7.26
 6 14 1 -1.27 4.2
 6 14 1 -3.08 4.75
 6 14 1 4.88 5.17
 6 14 1 4.9 5.23
 -7 -14 -1 -4.48 4.48
 -7 -14 -1 -5.67 6.08
 -7 -14 -1 8.37 6.27
 7 14 1 16.5 6.61
 7 14 1 -0.66 5.3
 7 14 1 3.43 5.74
 7 14 1 16.63 5.63
 7 14 1 5.19 4.06
 7 14 1 7.78 7.13
 7 14 1 4.82 9.15
 -8 -14 -1 12.69 7.38
 -8 -14 -1 0.08 7.17
 -8 -14 -1 -15.45 8.75
 8 14 1 14.02 6.55
 8 14 1 4.09 10.48
 8 14 1 12.56 8.22
 8 14 1 2.74 6.21
 8 14 1 8.51 5.4
 8 14 1 15.29 5.16
 -9 -14 -1 -8.82 7.67
 -9 -14 -1 -1.6 5.88
 9 14 1 -2.1 7.93
 9 14 1 19.84 7.25
 9 14 1 11.48 13.06
 9 14 1 -1.04 4.88
 9 14 1 2.94 6.91
 9 14 1 8.46 6.99
 -10 -14 -1 -4.1 5.62
 -10 -14 -1 -9.17 13.32
 -10 -14 -1 6.48 10.42
 10 14 1 24.26 8.14
 10 14 1 9.79 6.11
 10 14 1 17.13 9.01
 10 14 1 -2.91 7.3
 10 14 1 3.21 9.99
 6 -15 -1 6.57 10.27
 6 -15 -1 6.18 9.17
 6 -15 -1 -18.95 6.69
 -6 15 1 5.31 10.96
 -6 15 1 -0.81 7.99
 -6 15 1 -0.79 8.76
 5 -15 -1 15.64 11.69
 5 -15 -1 -4.35 7.78
 5 -15 -1 11.77 8.93
 5 -15 -1 -11.37 6.45
 -5 15 1 4.33 7.78
 -5 15 1 -0.89 9.23
 -5 15 1 11.26 15.84
 -5 15 1 -10.13 6.32
 -5 15 1 6.83 7.21
 4 -15 -1 15.28 11.71
 4 -15 -1 2.76 8.99
 4 -15 -1 -2.69 7.75
 4 -15 -1 -3.84 6.09
 4 -15 -1 8.92 9.32
 -4 15 1 -3.66 5.57
 -4 15 1 -1.56 6.03
 -4 15 1 -0.29 8.19
 -4 15 1 -2.68 7.8
 -4 15 1 3.22 13.33
 -4 15 1 2.73 8.28
 3 -15 -1 18.99 9.22
 3 -15 -1 25.66 8.79
 3 -15 -1 7.69 6.35
 3 -15 -1 11.86 8.54
 -3 15 1 9.8 7.64
 -3 15 1 16.51 7.11
 -3 15 1 16.56 12.93
 -3 15 1 7.02 5.66
 -3 15 1 3.35 7.13
 -3 15 1 9.2 5.84
 2 -15 -1 9.24 7.04
 2 -15 -1 -0.48 7.08
 2 -15 -1 1.08 5.2
 2 -15 -1 6.8 6.81
 -2 15 1 9.51 6.22
 -2 15 1 -2.03 4.06
 -2 15 1 -7.27 4.16
 -2 15 1 -2.5 5.6
 -2 15 1 -6.98 5.7
 -2 15 1 0.68 4.56
 1 -15 -1 12.53 7.05
 1 -15 -1 3.6 6.52
 1 -15 -1 5.15 4.97
 -1 15 1 -10.53 3.94
 -1 15 1 -9.45 6.03
 -1 15 1 3.79 8.67
 -1 15 1 -2.96 3.47
 -1 15 1 3.57 5.38
 -1 15 1 3.68 5.32
 -1 15 1 -4.1 3.62
 0 -15 -1 99.49 17.3
 0 -15 -1 176.93 16.87
 0 15 1 140.49 14.65
 0 15 1 135.16 16.06
 0 15 1 154.34 14.45
 0 15 1 134.17 15.98
 0 15 1 155.41 15.12
 -1 -15 -1 2.65 4.64
 -1 -15 -1 3.04 5.95
 -1 -15 -1 5.67 7.23
 1 15 1 -2.46 2.8
 1 15 1 3.59 5.22
 1 15 1 -1.36 3.96
 1 15 1 0.42 3.65
 1 15 1 8.54 7.69
 -2 -15 -1 -4.61 4.76
 -2 -15 -1 -0.6 4.79
 -2 -15 -1 -5.78 5.6
 2 15 1 2.24 5.01
 2 15 1 -6.27 4.18
 2 15 1 4.03 3.95
 2 15 1 -3.53 2.85
 -3 -15 -1 16.59 6.75
 -3 -15 -1 8.99 6.32
 -3 -15 -1 4.45 5.93
 3 15 1 11.35 3.63
 3 15 1 3.45 4.84
 3 15 1 1.46 4.2
 3 15 1 13.75 4.93
 -4 -15 -1 6.34 6.29
 -4 -15 -1 4.33 6.04
 4 15 1 5.74 3.83
 4 15 1 -0.79 2.82
 4 15 1 0.89 4.01
 4 15 1 5.7 4.8
 4 15 1 -2.62 4.64
 4 15 1 -7.55 3.99
 4 15 1 -2.15 4.7
 -5 -15 -1 6.73 6.33
 -5 -15 -1 -7.71 4.97
 5 15 1 1.68 5.44
 5 15 1 8.59 5.35
 5 15 1 1.61 4.33
 5 15 1 1.46 3.23
 -6 -15 -1 -0.58 5.85
 -6 -15 -1 -3.57 5.51
 6 15 1 -0.78 4.68
 6 15 1 -7.68 4.1
 6 15 1 8.66 3.85
 6 15 1 8.35 6.44
 6 15 1 2.15 5.87
 6 15 1 0.96 4.43
 -7 -15 -1 -4.77 4.32
 -7 -15 -1 4.38 6.44
 -7 -15 -1 -0.12 7.02
 7 15 1 13.7 7.1
 7 15 1 2.63 6.92
 7 15 1 -0.93 5.89
 7 15 1 3.52 9.15
 7 15 1 4.94 4.19
 7 15 1 6.42 5.19
 7 15 1 6.83 6.26
 -8 -15 -1 -4.2 7.79
 -8 -15 -1 -6.99 5.55
 -8 -15 -1 0.22 6.31
 8 15 1 9.04 8.13
 8 15 1 6.84 5.64
 8 15 1 -1.88 10.9
 8 15 1 5.31 6.71
 8 15 1 12.92 7.53
 8 15 1 4.63 4.56
 -9 -15 -1 9.03 7.07
 -9 -15 -1 -6.09 8.15
 9 15 1 13.53 7.38
 9 15 1 1.66 8.03
 9 15 1 -1.93 8.45
 9 15 1 1.26 15.92
 9 15 1 5.26 4.9
 9 15 1 6.93 6.03
 -10 -15 -1 -3.24 8.43
 -10 -15 -1 -6.67 6.25
 10 15 1 14.66 6.33
 10 15 1 7.3 5.54
 10 15 1 1.13 7.67
 10 15 1 12.83 7.66
 5 -16 -1 -14.97 10.12
 5 -16 -1 -8.13 11.41
 5 -16 -1 -1.26 10.14
 -5 16 1 9.91 8.39
 -5 16 1 5.68 18.32
 4 -16 -1 16.17 10.28
 4 -16 -1 10.75 10.07
 4 -16 -1 -6.06 6.82
 -4 16 1 7.76 18.2
 -4 16 1 -9.85 11.39
 -4 16 1 -5.46 6.7
 -4 16 1 -6.04 6.02
 -4 16 1 1.19 7.46
 3 -16 -1 23.2 9.77
 3 -16 -1 14.4 7.11
 3 -16 -1 33.16 10.84
 3 -16 -1 7.16 8.88
 3 -16 -1 11.98 8.79
 -3 16 1 3.66 5.94
 -3 16 1 20.34 7.8
 -3 16 1 10.67 8.83
 -3 16 1 12.62 7.31
 -3 16 1 15.98 14.69
 -3 16 1 -2.49 7.9
 2 -16 -1 -0.25 8.2
 2 -16 -1 21.7 9.63
 2 -16 -1 9.71 6.23
 -2 16 1 -16.3 6.62
 -2 16 1 -11.88 4.75
 -2 16 1 5.78 6.95
 -2 16 1 -0.48 5.13
 -2 16 1 6.05 11.07
 -2 16 1 12.97 6.66
 1 -16 -1 13.56 8.5
 1 -16 -1 3.95 5.15
 1 -16 -1 1.41 7.34
 -1 16 1 -13 4.78
 -1 16 1 -2.1 4.19
 -1 16 1 -0.45 4.4
 -1 16 1 -4.17 10.7
 -1 16 1 0.69 5.61
 -1 16 1 1.29 6.16
 0 -16 -1 -5.31 6.56
 0 -16 -1 2.6 7.19
 0 16 1 -2.22 3.6
 0 16 1 1.97 4.38
 0 16 1 1.1 5.06
 0 16 1 2.66 5.14
 0 16 1 -6.22 4.81
 0 16 1 6.26 9.03
 -1 -16 -1 5.21 6.65
 -1 -16 -1 -5.96 5.66
 1 16 1 -7.06 4.21
 1 16 1 -4.39 3.13
 1 16 1 5.75 5.04
 1 16 1 0.48 4.92
 -2 -16 -1 2.29 6.25
 -2 -16 -1 -4.67 6.06
 -2 -16 -1 2.62 5.61
 2 16 1 9.71 5.75
 2 16 1 -2.49 4.25
 2 16 1 -13.48 4.6
 2 16 1 0.12 4.46
 2 16 1 -2.67 2.92
 -3 -16 -1 10.95 7.23
 -3 -16 -1 -11.67 9.9
 -3 -16 -1 2.14 5.88
 3 16 1 1.42 5.02
 3 16 1 -2.81 4.22
 3 16 1 -0.6 5.09
 3 16 1 -4.17 3.68
 3 16 1 -5.13 2.96
 -4 -16 -1 -0.71 5.52
 -4 -16 -1 -2.7 5.88
 4 16 1 -0.39 4.83
 4 16 1 3.46 5.55
 4 16 1 2.73 4.61
 4 16 1 1.31 6.1
 4 16 1 -3.07 3.19
 4 16 1 -0.65 3.68
 -5 -16 -1 8.58 7.43
 -5 -16 -1 4.3 6.24
 5 16 1 13.75 6.25
 5 16 1 4.24 4.88
 5 16 1 7.2 3.61
 -6 -16 -1 3.85 6.79
 -6 -16 -1 2.54 6.07
 6 16 1 2.21 5.63
 6 16 1 2.54 9.27
 6 16 1 5.42 3.74
 6 16 1 4.73 7.01
 6 16 1 21.87 7.31
 6 16 1 5.01 4.27
 -7 -16 -1 11.45 7.49
 -7 -16 -1 3.37 6.85
 7 16 1 7.61 7.18
 7 16 1 14.49 8.03
 7 16 1 -2.52 5.36
 7 16 1 -0.88 4.88
 7 16 1 11.17 4.27
 -8 -16 -1 16.11 9.05
 -8 -16 -1 9.16 8.09
 8 16 1 16.45 14.63
 8 16 1 24.41 5.9
 8 16 1 13.53 7.16
 8 16 1 20.81 9.97
 8 16 1 25.87 7.25
 8 16 1 22.12 7.9
 -9 -16 -1 -3.28 7.06
 -9 -16 -1 8.21 9.7
 9 16 1 -1.9 7.44
 9 16 1 -2.62 7.14
 9 16 1 14.09 5.69
 9 16 1 -3.5 6.43
 9 16 1 -2.07 9.32
 3 -17 -1 11.25 9.8
 3 -17 -1 9.55 6.92
 -3 17 1 -7.89 6.37
 -3 17 1 0.37 7.1
 -3 17 1 9.77 7.96
 -3 17 1 12.23 14.65
 2 -17 -1 1.5 5.5
 2 -17 -1 -1.33 7.84
 2 -17 -1 -10.37 7.85
 -2 17 1 1.97 6.24
 -2 17 1 3.34 6.83
 -2 17 1 -3.33 7.15
 -2 17 1 11.7 13.35
 -2 17 1 -18.12 5.85
 1 -17 -1 15.13 9.12
 1 -17 -1 9.47 5.7
 1 -17 -1 14.78 9.11
 -1 17 1 4.52 5.15
 -1 17 1 7.81 6.68
 -1 17 1 4.12 11.81
 -1 17 1 -19.14 9.1
 -1 17 1 1.33 6.78
 0 -17 -1 11.22 8.4
 0 -17 -1 3.66 6.94
 0 17 1 17 6.37
 0 17 1 7.06 4.93
 0 17 1 3.62 11.01
 0 17 1 8.31 6.74
 0 17 1 9.32 5.39
 0 17 1 -0.69 5.22
 -1 -17 -1 -4.36 6.92
 -1 -17 -1 2.95 7.54
 1 17 1 -1.88 3.49
 1 17 1 -18.88 7.57
 1 17 1 -2.03 5.43
 1 17 1 12.27 4.71
 1 17 1 1.97 5.59
 -2 -17 -1 0.59 6.98
 -2 -17 -1 -5.78 4.61
 -2 -17 -1 -6.15 6.81
 2 17 1 10.28 5
 2 17 1 -1.68 3.28
 2 17 1 -6.54 5.65
 2 17 1 2.09 4.99
 2 17 1 4.4 5.51
 -3 -17 -1 6.36 7.5
 -3 -17 -1 -6.95 7.06
 -3 -17 -1 10.1 6.1
 3 17 1 8.5 6.26
 3 17 1 13.69 5.14
 3 17 1 14.16 5.72
 3 17 1 10.48 5.23
 3 17 1 1.59 3.43
 -4 -17 -1 7.98 6.51
 -4 -17 -1 -5.08 6.28
 4 17 1 1.29 4.79
 4 17 1 17.81 6.32
 4 17 1 -9.13 3.27
 4 17 1 1.78 4.18
 4 17 1 8.59 6.62
 -5 -17 -1 -3.64 5.98
 -5 -17 -1 -5.05 6.66
 5 17 1 -4.15 3.44
 5 17 1 14.59 7.17
 5 17 1 8.88 6.6
 5 17 1 -2.82 4.85
 5 17 1 -1.27 5.18
 5 17 1 -6.75 3.8
 -6 -17 -1 -7.18 6.08
 -6 -17 -1 13.5 8.81
 6 17 1 6.76 6.32
 6 17 1 -0.92 6.54
 6 17 1 -2.45 3.68
 6 17 1 15.74 11.46
 -7 -17 -1 3.91 7.82
 -7 -17 -1 -0.6 7.58
 7 17 1 9.2 5.03
 7 17 1 -1.14 6.77
 7 17 1 11.14 4.66
 7 17 1 1.43 7.39
 7 17 1 -2.84 10.99
 -8 -17 -1 -2.82 7.06
 -8 -17 -1 -11.17 6.75
 8 17 1 6.35 5.5
 8 17 1 5.25 10.95
 8 17 1 2.08 6.92
 2 -18 -1 15.33 10.36
 2 -18 -1 10.19 6.32
 2 -18 -1 -0.34 9.04
 -2 18 1 1.14 17.76
 -2 18 1 12.33 9.49
 -2 18 1 -3.99 6.73
 -2 18 1 3.2 8.99
 1 -18 -1 19.38 10.87
 1 -18 -1 18.79 10.05
 -1 18 1 7.15 12.8
 -1 18 1 -0.11 6.25
 -1 18 1 10.76 7.43
 -1 18 1 8.85 8.3
 -1 18 1 10.23 6.9
 0 -18 -1 8.23 9.28
 0 -18 -1 6.53 7.48
 0 18 1 23.09 5.97
 0 18 1 3.08 5.32
 0 18 1 11.45 6.86
 0 18 1 3.31 6.83
 -1 -18 -1 2.07 8.68
 -1 -18 -1 -1.65 7.55
 1 18 1 -23.85 6.65
 1 18 1 8.96 6.35
 1 18 1 21.64 5.79
 1 18 1 -0.17 4.35
 1 18 1 6.35 6.64
 -2 -18 -1 12.18 8.59
 -2 -18 -1 -6.06 6.85
 2 18 1 -11.2 6.52
 2 18 1 12.22 5.32
 2 18 1 0.37 5.31
 2 18 1 -9.04 3.5
 2 18 1 1.71 5.71
 -3 -18 -1 12.95 8.42
 -3 -18 -1 18.93 9.4
 -3 -18 -1 4.81 6.04
 3 18 1 21.8 6.61
 3 18 1 6.76 7.36
 3 18 1 6.56 4.21
 3 18 1 15.52 6.08
 3 18 1 8.83 5.68
 -4 -18 -1 28.36 8.37
 -4 -18 -1 6.14 8.35
 4 18 1 5.17 5.75
 4 18 1 20.03 7
 4 18 1 -2.32 4.06
 4 18 1 8.92 7.51
 4 18 1 4.3 5.01
 -5 -18 -1 26.76 9.82
 -5 -18 -1 -3.32 6.28
 5 18 1 -10.45 4.89
 5 18 1 -5.35 5.23
 5 18 1 -3.28 4.36
 5 18 1 6.85 6.76
 5 18 1 13.96 10.27
 5 18 1 -15.5 3.79
 -6 -18 -1 6.57 7.64
 -6 -18 -1 -11.23 6.94
 6 18 1 -6.5 3.92
 6 18 1 2.83 7.61
 6 18 1 -3.55 5.68
 6 18 1 -5.97 4.53
 6 18 1 -6.39 6.12
 -7 -18 -1 2.61 7.25
 -7 -18 -1 -11.19 7.21
 7 18 1 -0.87 7.55
 7 18 1 10.25 4.83
 7 18 1 11.98 9.15
 0 -19 -1 2.24 9.41
 0 19 1 -1.18 6.54
 -1 -19 -1 -2.81 7.91
 -1 -19 -1 7.95 8.81
 1 19 1 -3.84 6.62
 1 19 1 -5.64 4.81
 -2 -19 -1 -7.64 8.52
 -2 -19 -1 -1.41 8.1
 2 19 1 -7.75 4.17
 2 19 1 10.87 7.94
 2 19 1 -0.05 5.85
 -3 -19 -1 -13.01 8.81
 -3 -19 -1 -3.62 6.01
 -3 -19 -1 2.03 8.87
 3 19 1 5.57 6.02
 3 19 1 4.69 6.53
 3 19 1 -4.76 5.17
 3 19 1 -4.93 4.12
 -4 -19 -1 1.94 8.71
 -4 -19 -1 -0.19 6.58
 4 19 1 10.56 7.39
 4 19 1 -11.41 3.97
 4 19 1 13.24 6.97
 4 19 1 3.77 5.37
 -5 -19 -1 11.65 8.58
 -5 -19 -1 12.36 11.79
 5 19 1 18.49 8.15
 5 19 1 5.97 5.47
 5 19 1 10.34 8.88
 6 18 -2 -11.28 4.97
 6 18 -2 -0.1 6.29
 6 18 -2 -6.77 5.99
 6 18 -2 -3.32 5.65
 6 18 -2 12.57 9.68
 -6 -18 2 -11.92 6.89
 -6 -18 2 -0.55 10.06
 5 18 -2 17.34 8.33
 -5 -18 2 -5.47 6.67
 -5 -18 2 -0.21 8.27
 4 18 -2 20.54 7.66
 4 18 -2 -7.24 4.82
 4 18 -2 -0.36 5.83
 4 18 -2 -9.96 4.21
 -4 -18 2 -7.14 11.13
 -4 -18 2 7.48 8.55
 3 18 -2 24.09 7.46
 3 18 -2 -3.46 4.6
 3 18 -2 11.01 6.32
 3 18 -2 9.63 6.34
 -3 -18 2 5.34 7.52
 -3 -18 2 7.74 8.98
 -3 -18 2 -1.14 8.13
 2 18 -2 2.01 5.97
 2 18 -2 -2.74 4.44
 2 18 -2 25.56 6.96
 2 18 -2 2.87 5.65
 -2 -18 2 9.81 8.27
 -2 -18 2 -5.71 11.15
 1 18 -2 2.77 6.99
 1 18 -2 -0.04 5.73
 1 18 -2 21.2 8.43
 1 18 -2 -6.18 4.46
 -1 -18 2 14.06 12.6
 -1 -18 2 13.67 8.94
 0 -18 2 -6.41 8.21
 0 -18 2 4.95 7.53
 -1 18 -2 5.48 6.49
 -1 18 -2 4.52 8.71
 -1 18 -2 -5.51 7.47
 -1 18 -2 12.4 15.74
 -1 18 -2 13.77 8.13
 1 -18 2 -0.26 8.64
 1 -18 2 5.2 8.82
 7 17 -2 -1.56 6.28
 7 17 -2 13.01 7.1
 7 17 -2 8.77 9.12
 7 17 -2 10.07 5.08
 -7 -17 2 5.77 8.46
 -7 -17 2 17.83 10.06
 6 17 -2 -1.26 5.77
 6 17 -2 10.4 11.46
 6 17 -2 -2.33 4.45
 6 17 -2 5.46 7.89
 -6 -17 2 -11.62 6.24
 -6 -17 2 5.01 8.49
 5 17 -2 -8.2 4.12
 5 17 -2 1.21 5.19
 5 17 -2 17.92 7.43
 5 17 -2 2.85 5.24
 5 17 -2 4.46 5.53
 -5 -17 2 9.21 7.59
 -5 -17 2 -5.13 6.87
 4 17 -2 -2.76 4.57
 4 17 -2 3.43 5.31
 4 17 -2 -11.53 3.69
 4 17 -2 7.77 6.27
 -4 -17 2 5.21 6.57
 -4 -17 2 -0.75 7.42
 3 17 -2 13.01 6.02
 3 17 -2 -0.46 3.92
 3 17 -2 4.23 5.34
 3 17 -2 16.75 6.1
 -3 -17 2 9.32 6.84
 -3 -17 2 11.29 11.56
 -3 -17 2 6.34 7.68
 2 17 -2 0.35 5.41
 2 17 -2 -4.37 3.75
 2 17 -2 2.47 5.16
 2 17 -2 15.45 5.9
 -2 -17 2 7.48 7.84
 -2 -17 2 5.22 7.3
 -2 -17 2 5.91 6.33
 1 17 -2 -4.67 3.96
 1 17 -2 12.02 5.63
 1 17 -2 -1.13 5.54
 1 17 -2 2.22 5.22
 -1 -17 2 3.19 7.37
 -1 -17 2 5.19 7.52
 0 17 -2 0.88 6.62
 0 17 -2 -2.65 4.74
 0 17 -2 11.66 5.96
 0 17 -2 2.63 11.39
 0 17 -2 0.37 5.9
 0 17 -2 16.81 7.84
 0 -17 2 9.59 8.05
 0 -17 2 -3.89 8.05
 -1 17 -2 -7.51 6.36
 -1 17 -2 -1.16 8.38
 -1 17 -2 7.78 6.68
 -1 17 -2 -1.78 6.8
 -1 17 -2 11.02 12.88
 -1 17 -2 15.27 8.48
 1 -17 2 -1.99 7.7
 1 -17 2 6.03 8.27
 -2 17 -2 1.79 7.37
 -2 17 -2 -19.23 6.64
 -2 17 -2 6.03 14.06
 -2 17 -2 -5.97 6.04
 2 -17 2 7.74 9.34
 2 -17 2 -5.79 10.69
 -3 17 -2 -3.35 6.98
 -3 17 -2 0.05 8.4
 -3 17 -2 7.76 15.36
 -3 17 -2 -1.73 7.36
 3 -17 2 3.65 9.93
 3 -17 2 6.63 5.95
 3 -17 2 5.85 9.39
 8 16 -2 13.45 5.26
 8 16 -2 17.33 10.45
 8 16 -2 4.06 8.2
 8 16 -2 -5.34 7.47
 -8 -16 2 -8.82 6.99
 -8 -16 2 0.78 9.57
 7 16 -2 12.28 8.5
 7 16 -2 21.69 6.77
 7 16 -2 12.04 12.51
 7 16 -2 19.74 6.94
 7 16 -2 -2.54 6.87
 -7 -16 2 1.6 7.2
 -7 -16 2 7.76 6.92
 -7 -16 2 19.54 8.62
 6 16 -2 9.05 4.46
 6 16 -2 -2.45 5.52
 6 16 -2 13.78 7.73
 6 16 -2 1.41 9.6
 -6 -16 2 1.04 6.56
 -6 -16 2 1.07 6.49
 -6 -16 2 -8.99 5.55
 5 16 -2 -12.41 5.17
 5 16 -2 3.4 6.2
 5 16 -2 -2.19 3.8
 5 16 -2 -6.36 4.43
 -5 -16 2 -4.78 5.47
 -5 -16 2 -4.25 5.96
 4 16 -2 -2.31 8.47
 4 16 -2 5.26 5.62
 4 16 -2 2.07 4.81
 4 16 -2 0.94 6.5
 4 16 -2 10.9 7.77
 4 16 -2 -6.29 3.54
 4 16 -2 1.72 4.99
 -4 -16 2 -0.1 6.17
 -4 -16 2 -3.83 5.28
 3 16 -2 -4.44 5.9
 3 16 -2 1.5 4.87
 3 16 -2 -4.16 3.44
 3 16 -2 5.02 5
 3 16 -2 11.53 5.67
 -3 -16 2 -5.37 6.1
 -3 -16 2 5.02 5.69
 -3 -16 2 -3.69 6.59
 2 16 -2 8.71 5.54
 2 16 -2 -3.05 6.21
 2 16 -2 3.51 4.85
 2 16 -2 1.12 3.77
 2 16 -2 1.25 8.11
 2 16 -2 16.26 5.45
 -2 -16 2 0.91 7.08
 -2 -16 2 17.41 11.67
 -2 -16 2 2.58 5.65
 1 16 -2 6.44 5.86
 1 16 -2 3.96 4.04
 1 16 -2 -17.61 5.82
 1 16 -2 25.8 7.55
 1 16 -2 21.6 6.15
 1 16 -2 19.29 5.74
 -1 -16 2 6.04 7.45
 -1 -16 2 13.63 6.76
 0 16 -2 -3.19 4.82
 0 16 -2 11.68 4.61
 0 16 -2 1.88 5.23
 0 16 -2 16.66 7.88
 0 16 -2 -0.11 8.65
 0 16 -2 10.7 6.58
 0 16 -2 5.18 9.82
 0 -16 2 11.41 7.59
 0 -16 2 2.39 6.89
 0 -16 2 9.1 8.32
 -1 16 -2 16.75 11.34
 -1 16 -2 -11.37 5.29
 -1 16 -2 0.52 6.22
 -1 16 -2 1.83 5.27
 -1 16 -2 -1.81 4.65
 -1 16 -2 -7.48 7.28
 1 -16 2 -6.3 7.27
 1 -16 2 5.14 9.36
 1 -16 2 11.18 7.96
 -2 16 -2 0.42 6.92
 -2 16 -2 -21.2 7.9
 -2 16 -2 -2.29 5.62
 -2 16 -2 2.38 11.97
 -2 16 -2 7.53 6.1
 2 -16 2 3.97 4.79
 2 -16 2 11 11.06
 2 -16 2 2.5 8.39
 2 -16 2 1.15 7.72
 -3 16 -2 10.14 7.02
 -3 16 -2 -24.81 9.83
 -3 16 -2 0.31 6.82
 -3 16 -2 4.05 13.4
 -3 16 -2 3.82 7.79
 -3 16 -2 -0.5 6.15
 3 -16 2 13.27 9.74
 3 -16 2 19.14 12.62
 3 -16 2 15.12 13.47
 3 -16 2 12.72 9.46
 3 -16 2 8.2 6
 -4 16 -2 2.12 16.09
 -4 16 -2 -0.95 6.55
 -4 16 -2 -3.25 8.39
 -4 16 -2 -6.09 7.07
 4 -16 2 -10.74 6.09
 4 -16 2 19.09 9.55
 4 -16 2 -6.87 9.73
 9 15 -2 -4.1 7.02
 9 15 -2 -7.43 7.35
 9 15 -2 7.45 8.23
 9 15 -2 6.5 5.34
 -9 -15 2 -1.79 7.77
 -9 -15 2 -8.64 10.25
 8 15 -2 36.61 6.64
 8 15 -2 23.32 13.81
 8 15 -2 10.78 7.6
 8 15 -2 20.78 8.38
 8 15 -2 31.62 10.92
 8 15 -2 24.88 7.83
 -8 -15 2 15.05 8.24
 -8 -15 2 12.18 10.15
 -8 -15 2 19.29 9.58
 7 15 -2 13.46 4.98
 7 15 -2 -3.77 6.17
 7 15 -2 -1.15 5.57
 7 15 -2 1.56 10.63
 7 15 -2 6.22 7.7
 -7 -15 2 6.77 7.63
 -7 -15 2 -0.25 6.11
 -7 -15 2 10.26 7.51
 6 15 -2 -1.31 3.54
 6 15 -2 3.74 6.36
 6 15 -2 5.81 9.45
 6 15 -2 -5.23 4.95
 6 15 -2 0.87 5.03
 6 15 -2 -2.57 4.85
 -6 -15 2 -6.21 4.88
 -6 -15 2 -3.02 6.24
 -6 -15 2 -1.07 6.01
 5 15 -2 4.26 4.03
 5 15 -2 -8.96 4.96
 5 15 -2 15.92 6.61
 5 15 -2 5.43 8.42
 5 15 -2 7.56 6.11
 5 15 -2 1.79 4.9
 -5 -15 2 5.95 6.72
 -5 -15 2 3.4 4.57
 -5 -15 2 -0.51 4.93
 -5 -15 2 12.22 7.09
 4 15 -2 44.71 7.85
 4 15 -2 59.1 10.95
 4 15 -2 33.43 6.57
 4 15 -2 32.4 6.4
 4 15 -2 52.91 9.04
 4 15 -2 43.31 6.39
 4 15 -2 41.98 7.33
 -4 -15 2 54.35 7.99
 -4 -15 2 32.7 9.23
 -4 -15 2 42.27 8.89
 3 15 -2 6.03 4.95
 3 15 -2 6.73 5.01
 3 15 -2 -10.21 6.13
 3 15 -2 1.88 5.48
 3 15 -2 -5.07 3.17
 3 15 -2 15.74 5.29
 3 15 -2 20.33 7.15
 -3 -15 2 14.78 6.71
 -3 -15 2 11.83 6.21
 -3 -15 2 -7.51 5.48
 -3 -15 2 1.65 5.15
 2 15 -2 32.57 7.92
 2 15 -2 22.92 6.25
 2 15 -2 9.97 6.23
 2 15 -2 29.8 6.86
 2 15 -2 13.54 7.7
 2 15 -2 28.67 5.07
 2 15 -2 35.8 6.9
 -2 -15 2 26.95 8.33
 -2 -15 2 39.13 7.74
 -2 -15 2 20.38 7.39
 -2 -15 2 26.06 6.79
 1 15 -2 10.95 5.5
 1 15 -2 12.49 4.11
 1 15 -2 24.97 8.69
 1 15 -2 0.2 5.77
 1 15 -2 11.77 5.5
 1 15 -2 19.15 6.04
 1 15 -2 30.44 7.71
 -1 -15 2 5.37 6.35
 -1 -15 2 18.39 8.36
 -1 -15 2 8.01 6.57
 0 15 -2 -1.07 3.31
 0 15 -2 -2.45 4.68
 0 15 -2 -3.09 5.03
 0 15 -2 0.64 5.04
 0 15 -2 -1.79 6.47
 0 15 -2 -2.03 4.88
 0 15 -2 1.66 8.65
 0 -15 2 2.95 7
 0 -15 2 -5.52 5.62
 0 -15 2 -2.92 5.88
 -1 15 -2 4.26 4.37
 -1 15 -2 -3.09 6.93
 -1 15 -2 -4.08 5.29
 -1 15 -2 -3.09 9
 -1 15 -2 -3.11 5.62
 -1 15 -2 3.82 4.74
 -1 15 -2 4 5.47
 1 -15 2 6.76 7.41
 1 -15 2 2.44 8.95
 1 -15 2 3.49 7.2
 -2 15 -2 8.21 7.07
 -2 15 -2 -12.3 6.83
 -2 15 -2 1.56 5.74
 -2 15 -2 -3.58 4.32
 -2 15 -2 -2.76 5.23
 -2 15 -2 5.86 10.95
 2 -15 2 3.83 4.71
 2 -15 2 4.74 8.72
 2 -15 2 0.55 7.23
 2 -15 2 -0.06 7.36
 -3 15 -2 9.6 6.48
 -3 15 -2 -5.57 5.13
 -3 15 -2 -3.12 7.42
 -3 15 -2 0.59 11.99
 -3 15 -2 -13.67 7.59
 3 -15 2 1.51 7.89
 3 -15 2 -0.58 5.53
 3 -15 2 8.3 10.37
 3 -15 2 1.68 7.32
 3 -15 2 0.69 11.89
 -4 15 -2 15.28 9.5
 -4 15 -2 17.14 7.48
 -4 15 -2 20.39 7.94
 -4 15 -2 21.02 14.23
 -4 15 -2 5.41 7.14
 -4 15 -2 -0.98 9.19
 4 -15 2 9.49 8.7
 4 -15 2 19.93 13.21
 4 -15 2 3.47 6.26
 4 -15 2 24.8 9.56
 4 -15 2 13.88 13.66
 -5 15 -2 18.9 12.68
 -5 15 -2 -1.46 15.71
 -5 15 -2 -3.8 7.4
 5 -15 2 2.93 6.93
 5 -15 2 -3.25 8.79
 5 -15 2 3.1 9
 5 -15 2 5.64 12.84
 10 14 -2 -4.79 8.58
 10 14 -2 8.21 8.32
 10 14 -2 7.92 5.53
 10 14 -2 10.76 6.69
 -10 -14 2 4.16 9.75
 -10 -14 2 -26.28 9.78
 -10 -14 2 0.01 7.6
 9 14 -2 9.96 6.12
 9 14 -2 8.46 7.46
 9 14 -2 3.72 9.7
 9 14 -2 12.41 5.52
 9 14 -2 4.07 7.7
 9 14 -2 7.66 13.88
 -9 -14 2 6.82 7.59
 -9 -14 2 -2.61 8.25
 -9 -14 2 -17.23 9.55
 8 14 -2 6.42 5.86
 8 14 -2 2.03 11.5
 8 14 -2 -0.93 6.06
 8 14 -2 2.67 7.14
 8 14 -2 12.72 8.48
 -8 -14 2 -11.9 6.93
 -8 -14 2 -24.61 7.62
 -8 -14 2 -4.08 6.46
 7 14 -2 18.44 8.16
 7 14 -2 12.23 6.2
 7 14 -2 8.27 6.42
 7 14 -2 18.52 7.37
 7 14 -2 17.54 5
 7 14 -2 21.9 11.48
 -7 -14 2 11.18 8.08
 -7 -14 2 11.94 6.44
 -7 -14 2 2.3 7.16
 -7 -14 2 20.35 7.37
 6 14 -2 2.68 5.12
 6 14 -2 7.62 6.31
 6 14 -2 3.94 8.6
 6 14 -2 10.75 6.69
 6 14 -2 4.44 4.07
 6 14 -2 9.52 5.21
 6 14 -2 -5.78 4.75
 -6 -14 2 -3.69 4.48
 -6 -14 2 1.93 6.11
 -6 -14 2 -2.28 5.86
 -6 -14 2 -1.87 4.67
 5 14 -2 13.5 5.36
 5 14 -2 14.69 8.59
 5 14 -2 19.54 5.71
 5 14 -2 21.51 5.89
 5 14 -2 24.08 4.7
 5 14 -2 8.6 5.72
 -5 -14 2 15.9 5.24
 -5 -14 2 16.15 5.9
 -5 -14 2 15.12 6.95
 -5 -14 2 9.4 6.23
 4 14 -2 14.7 3.9
 4 14 -2 1.99 4.17
 4 14 -2 11.45 5.87
 4 14 -2 5.73 4.32
 4 14 -2 13.01 7.63
 4 14 -2 9.59 5.6
 -4 -14 2 1.75 5.71
 -4 -14 2 13.29 6.75
 -4 -14 2 2.76 3.7
 3 14 -2 2.65 3.31
 3 14 -2 0.32 3.32
 3 14 -2 11.97 6.66
 3 14 -2 4.79 5.92
 3 14 -2 -4.57 7.23
 3 14 -2 9.1 7.34
 3 14 -2 10.71 5.29
 3 14 -2 1.8 5.08
 -3 -14 2 7.89 5.24
 -3 -14 2 -8.97 4.7
 -3 -14 2 5.13 5.11
 2 14 -2 21.57 6.05
 2 14 -2 5.86 5.39
 2 14 -2 25.17 4.46
 2 14 -2 40.42 7.92
 -2 -14 2 22.39 6.37
 -2 -14 2 19.62 7.37
 -2 -14 2 26.13 6.38
 1 14 -2 12.78 3.78
 1 14 -2 13.25 5.48
 1 14 -2 12.68 5.3
 1 14 -2 12.26 6.33
 1 14 -2 10.04 7.23
 -1 -14 2 20.58 6.38
 -1 -14 2 2.69 6.42
 -1 -14 2 19.09 6.35
 0 14 -2 1.71 3.17
 0 14 -2 0.55 4.69
 0 14 -2 -1.04 5.84
 0 14 -2 -3.4 4.1
 0 14 -2 2.42 7.65
 0 14 -2 4.62 4.2
 0 14 -2 3.35 4.5
 0 -14 2 -1.02 5.78
 0 -14 2 12.84 6.73
 -1 14 -2 12.29 9.42
 -1 14 -2 9.22 5.64
 -1 14 -2 15.07 6.11
 -1 14 -2 -0.93 6.42
 -1 14 -2 8.69 4.35
 -1 14 -2 6.32 5.99
 1 -14 2 20.92 7.22
 1 -14 2 9.16 4.26
 1 -14 2 15.06 7.88
 1 -14 2 26.72 5.82
 1 -14 2 13.69 8.13
 1 -14 2 6.84 7.23
 -2 14 -2 -0.79 4.71
 -2 14 -2 9.14 4.73
 -2 14 -2 -6.16 12.79
 -2 14 -2 2.18 4.39
 -2 14 -2 4.88 6.25
 -2 14 -2 -9.37 6.22
 -2 14 -2 4.39 5.58
 2 -14 2 11.08 8.23
 2 -14 2 -0.22 7.24
 2 -14 2 3.66 6.74
 2 -14 2 6.37 8.15
 -3 14 -2 5.61 10.26
 -3 14 -2 -10.97 6.38
 -3 14 -2 -1.32 4.9
 -3 14 -2 12.78 6.22
 -3 14 -2 1.05 5
 -3 14 -2 1.23 6.6
 3 -14 2 5.44 8.45
 3 -14 2 -10.3 6.41
 3 -14 2 -0.47 5.13
 3 -14 2 3.41 8.95
 3 -14 2 -7.04 6.52
 -4 14 -2 4.29 7.35
 -4 14 -2 -6.27 7.47
 -4 14 -2 9.05 7.99
 -4 14 -2 5.88 11.86
 -4 14 -2 5.6 6.61
 -4 14 -2 0.6 8.36
 4 -14 2 0.17 7.45
 4 -14 2 -3.77 5.61
 4 -14 2 1.48 10.31
 4 -14 2 15.05 8.82
 4 -14 2 12.91 11.73
 -5 14 -2 -2.56 7.61
 -5 14 -2 -7.06 9.28
 -5 14 -2 -2.39 6.79
 -5 14 -2 -7.8 13.36
 -5 14 -2 3.97 7.3
 -5 14 -2 -3.09 6.7
 5 -14 2 4.33 7.62
 5 -14 2 5.94 12.21
 5 -14 2 2.73 11.12
 5 -14 2 -16.21 5.5
 5 -14 2 2.54 8.51
 -6 14 -2 -7.78 15.63
 -6 14 -2 -3.7 7.42
 -6 14 -2 1.09 11.3
 -6 14 -2 14.39 15.17
 6 -14 2 12.12 13.88
 6 -14 2 -12.93 6.26
 6 -14 2 4.56 11.52
 6 -14 2 18.89 9.62
 -11 -13 2 20.71 12.38
 10 13 -2 17.83 7.15
 10 13 -2 13.73 13.24
 10 13 -2 31.57 9.05
 10 13 -2 7.39 5.9
 10 13 -2 7.6 7.21
 -10 -13 2 -11.85 22.1
 -10 -13 2 3.51 6.97
 -10 -13 2 -13.16 8.8
 -10 -13 2 1.97 9.6
 9 13 -2 1.27 5.39
 9 13 -2 4.84 8.85
 9 13 -2 24.65 14.53
 9 13 -2 -4.97 5.97
 9 13 -2 1.48 5.1
 9 13 -2 12.44 7.81
 -9 -13 2 -15.92 7.64
 -9 -13 2 8.41 7
 -9 -13 2 11.39 9.23
 -9 -13 2 -3.35 9.79
 8 13 -2 10.28 5.89
 8 13 -2 16.52 5.43
 8 13 -2 6.89 7.77
 8 13 -2 13.05 7.43
 8 13 -2 15.14 11.69
 8 13 -2 14.95 7.15
 -8 -13 2 0.42 7.53
 -8 -13 2 -11.88 6.9
 -8 -13 2 -3.46 8.37
 -8 -13 2 10.33 6.84
 7 13 -2 8.31 9.69
 7 13 -2 0.23 3.91
 7 13 -2 1.77 5.23
 7 13 -2 -2.2 6.03
 7 13 -2 1.12 6.08
 7 13 -2 2.93 4.87
 -7 -13 2 6.54 6.06
 -7 -13 2 -5.41 6.1
 -7 -13 2 -12.87 5.63
 -7 -13 2 -3.07 7.37
 6 13 -2 14.3 5.64
 6 13 -2 33.2 6.67
 6 13 -2 25.55 8.06
 6 13 -2 27.82 6.49
 6 13 -2 15.56 4.79
 6 13 -2 27.7 9.68
 6 13 -2 20.09 6.69
 6 13 -2 17.14 7.11
 -6 -13 2 29.92 8.45
 -6 -13 2 20.37 6.02
 -6 -13 2 10.07 5.43
 -6 -13 2 15.83 6.88
 -6 -13 2 20.12 6.84
 5 13 -2 10.28 5.84
 5 13 -2 0.34 4.76
 5 13 -2 2.97 3.54
 5 13 -2 10.19 7.76
 5 13 -2 -2.37 3.98
 5 13 -2 4.86 5.21
 5 13 -2 -5.47 4.08
 -5 -13 2 0.88 5.97
 -5 -13 2 -1 4.57
 -5 -13 2 0.3 3.79
 -5 -13 2 -6.24 3.62
 -5 -13 2 -2.99 4.96
 -5 -13 2 -2.21 5.02
 4 13 -2 1.8 6.24
 4 13 -2 1.37 3.97
 4 13 -2 -2.8 3.43
 4 13 -2 1.02 3.64
 4 13 -2 7.19 4.91
 4 13 -2 0.41 3.3
 4 13 -2 -6.36 4.36
 -4 -13 2 1.92 3.94
 -4 -13 2 1.87 5.29
 -4 -13 2 -4.94 4.63
 -4 -13 2 -3.01 3.19
 3 13 -2 29.64 4.8
 3 13 -2 26 7.42
 3 13 -2 31.63 6.56
 3 13 -2 19.84 4.66
 3 13 -2 32.21 5.37
 3 13 -2 30.63 6.61
 3 13 -2 32.01 6.17
 -3 -13 2 30.98 6.42
 -3 -13 2 23.76 5.52
 -3 -13 2 34.71 7.74
 2 13 -2 69.5 10.21
 2 13 -2 61.99 8.85
 2 13 -2 71.14 7.55
 2 13 -2 76.04 8.98
 2 13 -2 49.71 8.4
 2 13 -2 64.83 8.92
 -2 -13 2 45.79 9.67
 -2 -13 2 69.3 9.15
 -2 -13 2 65.76 9.97
 -2 -13 2 44.31 8.54
 -2 -13 2 68.43 8.91
 1 13 -2 2.25 4.07
 1 13 -2 11.37 3.33
 1 13 -2 9.56 5.55
 1 13 -2 5.35 4.26
 1 13 -2 8.06 6.48
 1 13 -2 2.23 3.82
 1 13 -2 12.06 4.74
 -1 -13 2 6.82 4.91
 -1 -13 2 6.7 5.12
 -1 -13 2 7.18 6.16
 -1 -13 2 14.42 5.9
 0 13 -2 14.38 5.24
 0 13 -2 23.16 8.14
 0 13 -2 15.74 3.99
 0 13 -2 7.74 4.83
 0 13 -2 17.18 6.85
 0 13 -2 10.44 5.03
 0 13 -2 16.64 4.55
 0 -13 2 -0.08 6.03
 0 -13 2 28.67 5.22
 0 -13 2 11.56 6.04
 0 -13 2 16.24 8.37
 0 -13 2 18.51 6.27
 -1 13 -2 7.34 5.45
 -1 13 -2 11.28 3.87
 -1 13 -2 7.54 4.78
 -1 13 -2 7.33 7.77
 -1 13 -2 9.47 4.93
 -1 13 -2 8.53 6.14
 -1 13 -2 8.62 4.07
 1 -13 2 4.03 5.78
 1 -13 2 10.15 6.59
 1 -13 2 -0.8 3.8
 1 -13 2 5.45 5.17
 1 -13 2 -4.52 6.16
 -2 13 -2 -2.82 3.54
 -2 13 -2 -3.32 5.14
 -2 13 -2 -3.18 4.53
 -2 13 -2 -2.23 5.85
 -2 13 -2 0.11 4.19
 -2 13 -2 -0.05 8.48
 2 -13 2 2.85 4.27
 2 -13 2 5.36 7.11
 2 -13 2 -5.8 5.41
 2 -13 2 5.08 7
 2 -13 2 -2.96 5.82
 -3 13 -2 13.89 5.5
 -3 13 -2 13.21 5.24
 -3 13 -2 12.89 13.66
 -3 13 -2 18.75 7.73
 -3 13 -2 13.09 5.52
 -3 13 -2 14.77 7.44
 -3 13 -2 21.48 6.52
 3 -13 2 16.39 9.13
 3 -13 2 12.62 8.62
 3 -13 2 19.39 5.71
 3 -13 2 8.03 6.49
 3 -13 2 16.26 7.55
 -4 13 -2 -0.96 8.67
 -4 13 -2 9.32 7.28
 -4 13 -2 10.71 6.17
 -4 13 -2 13.51 6.27
 -4 13 -2 -1.48 5.19
 -4 13 -2 -11.28 9.69
 4 -13 2 15.23 11.15
 4 -13 2 -1.75 6.79
 4 -13 2 1.28 5.09
 4 -13 2 4.47 7.23
 4 -13 2 -1.74 9.21
 -5 13 -2 17.41 13.7
 -5 13 -2 8.41 9.03
 -5 13 -2 18.59 7.48
 -5 13 -2 -4.74 7.01
 -5 13 -2 12.66 7.23
 -5 13 -2 7.6 7.03
 5 -13 2 17.08 8.84
 5 -13 2 21.34 11.8
 5 -13 2 4.8 5.73
 5 -13 2 29.05 8.68
 5 -13 2 18.79 11.58
 -6 13 -2 -7.16 13.92
 -6 13 -2 3.36 7.53
 -6 13 -2 -4.05 6.22
 -6 13 -2 -4.4 7.42
 -6 13 -2 -0.58 8.92
 -6 13 -2 -5.59 10.11
 6 -13 2 -3.04 8.38
 6 -13 2 -7.01 7.1
 6 -13 2 2.53 6.39
 6 -13 2 5.11 12.75
 6 -13 2 12.46 14.95
 -7 13 -2 -6.06 8.02
 -7 13 -2 -8.28 7.52
 -7 13 -2 7.02 11.34
 7 -13 2 21.06 14.37
 7 -13 2 -11.84 7.84
 7 -13 2 -4.39 6.29
 7 -13 2 4.76 14.62
 11 12 -2 14.04 8.34
 11 12 -2 6.5 6.42
 11 12 -2 -8.94 10.81
 -11 -12 2 7.96 10.8
 -11 -12 2 6.56 12.98
 -11 -12 2 1.51 6.75
 10 12 -2 4.98 6.12
 10 12 -2 0.78 9.9
 10 12 -2 17.66 8.21
 10 12 -2 7.91 5.74
 10 12 -2 3.63 15.42
 10 12 -2 -4.59 6.46
 -10 -12 2 10.14 11.47
 -10 -12 2 5.91 9.48
 9 12 -2 28.23 6.74
 9 12 -2 23.57 10.17
 9 12 -2 31.92 8.72
 9 12 -2 33.68 8.59
 9 12 -2 26.65 14.54
 9 12 -2 29.97 7.89
 -9 -12 2 25.07 11.32
 -9 -12 2 12.53 9.67
 -9 -12 2 19.99 8.89
 -9 -12 2 15.82 7.92
 8 12 -2 5.35 4.61
 8 12 -2 31.65 22.48
 8 12 -2 8.19 6.79
 8 12 -2 2.03 7.14
 8 12 -2 0.5 5.25
 8 12 -2 -2 5.36
 -8 -12 2 -1.9 7.54
 -8 -12 2 -8.88 5.81
 -8 -12 2 -3.6 8.14
 -8 -12 2 0.73 7.04
 7 12 -2 49.37 7.35
 7 12 -2 54.85 9.6
 7 12 -2 48.01 13.1
 7 12 -2 45.82 8.76
 7 12 -2 44.97 9.26
 7 12 -2 66.88 8.99
 7 12 -2 22.04 8.25
 -7 -12 2 41.49 10
 -7 -12 2 40.33 8.64
 -7 -12 2 55.98 10.64
 6 12 -2 -1.23 5.25
 6 12 -2 3.65 3.83
 6 12 -2 -4.35 4.54
 6 12 -2 -6.35 4.91
 6 12 -2 -1.15 4.2
 6 12 -2 4.22 4.96
 6 12 -2 -2 7.22
 6 12 -2 1.66 4.49
 -6 -12 2 -1.56 6.14
 -6 -12 2 5.8 6.38
 -6 -12 2 -6.81 4.61
 -6 -12 2 1.27 6.32
 5 12 -2 31.76 7.13
 5 12 -2 45.32 7.07
 5 12 -2 26.16 5.82
 5 12 -2 41.21 6.97
 5 12 -2 25.01 7.09
 5 12 -2 40.69 5.73
 5 12 -2 34.72 9.34
 5 12 -2 45.42 7.22
 -5 -12 2 17.92 8.88
 -5 -12 2 29.07 7.59
 -5 -12 2 29.83 6.16
 -5 -12 2 47.52 8.48
 -5 -12 2 35.64 6.28
 -5 -12 2 41.13 7.41
 4 12 -2 14.03 5.01
 4 12 -2 11.74 4.39
 4 12 -2 10.89 5.28
 4 12 -2 8.59 4.11
 4 12 -2 14.76 4.86
 4 12 -2 18.87 7.35
 4 12 -2 10.89 5.15
 4 12 -2 19.11 4.07
 -4 -12 2 12.3 4.86
 -4 -12 2 15.28 4.17
 -4 -12 2 22.95 9.54
 -4 -12 2 6.83 4.47
 -4 -12 2 14.48 5.82
 -4 -12 2 7.43 3.74
 -4 -12 2 12.28 5.46
 3 12 -2 28.17 7.3
 3 12 -2 23.26 6.12
 3 12 -2 25.9 4.34
 3 12 -2 23.31 4.57
 3 12 -2 17.95 5.45
 3 12 -2 33.8 5.13
 -3 -12 2 14.63 6.25
 -3 -12 2 18.4 5.12
 -3 -12 2 24.94 5.83
 -3 -12 2 30.94 5.79
 -3 -12 2 22.01 5.05
 -3 -12 2 34.4 8.41
 -3 -12 2 36.64 7.2
 2 12 -2 18.41 4.69
 2 12 -2 7.37 5.72
 2 12 -2 14.67 4.84
 2 12 -2 14.87 4.89
 2 12 -2 21.3 4.7
 -2 -12 2 15.98 4.8
 -2 -12 2 17.46 4.93
 -2 -12 2 15.57 4.16
 -2 -12 2 16.83 4.71
 -2 -12 2 9.54 6.51
 -2 -12 2 15.31 6.56
 1 12 -2 9.35 4.09
 1 12 -2 9.18 4.11
 1 12 -2 8.25 5.38
 1 12 -2 6.15 6.17
 1 12 -2 7.79 3.02
 1 12 -2 7.46 4.5
 1 12 -2 11.21 4.34
 -1 -12 2 6.53 4.77
 -1 -12 2 6.09 4.46
 -1 -12 2 11.29 5.73
 -1 -12 2 16.02 4.39
 -1 -12 2 6.45 7.35
 -1 -12 2 11.58 3.46
 -1 -12 2 9.39 7.63
 0 12 -2 2.25 3.99
 0 12 -2 6.47 4.21
 0 12 -2 1.24 5.13
 0 12 -2 8.51 6.42
 0 12 -2 9.78 3.19
 0 12 -2 1.72 3.27
 0 12 -2 4.57 4.21
 0 -12 2 5.86 5.45
 0 -12 2 12 3.55
 0 -12 2 -5.15 4.38
 0 -12 2 5.58 3.69
 0 -12 2 -0.8 4.56
 0 -12 2 3.75 4.63
 -1 12 -2 2.52 5.43
 -1 12 -2 12.16 3.94
 -1 12 -2 3.26 3.25
 -1 12 -2 16.27 5.86
 -1 12 -2 21.26 7.94
 -1 12 -2 6.67 4.67
 -1 12 -2 13.15 4.58
 1 -12 2 14.52 6.31
 1 -12 2 6.93 5.55
 1 -12 2 2.47 5.35
 1 -12 2 5.51 4.57
 1 -12 2 11.71 4.83
 1 -12 2 -1.85 5.12
 1 -12 2 13.72 4.19
 -2 12 -2 49.46 11.41
 -2 12 -2 55.12 8.87
 -2 12 -2 36 6.46
 -2 12 -2 37.9 7.53
 -2 12 -2 42.97 6.87
 -2 12 -2 36.98 8.49
 -2 12 -2 45.33 7.39
 2 -12 2 51.07 9.6
 2 -12 2 50.6 11.97
 2 -12 2 33.63 8.73
 2 -12 2 33.59 6.62
 2 -12 2 53.06 6.85
 2 -12 2 34.58 8.64
 -3 12 -2 0.69 3.78
 -3 12 -2 0.84 6.8
 -3 12 -2 1.1 5.78
 -3 12 -2 8.76 9.25
 -3 12 -2 5.69 4.29
 -3 12 -2 -8.5 4.79
 3 -12 2 3 7.53
 3 -12 2 2.86 6.11
 3 -12 2 -0.99 5.55
 3 -12 2 -2.25 7.17
 -4 12 -2 10.18 6.4
 -4 12 -2 1.6 10.11
 -4 12 -2 8.57 7.11
 -4 12 -2 9.24 5.8
 -4 12 -2 15.64 13.28
 -4 12 -2 12.95 6.12
 4 -12 2 19.62 9.01
 4 -12 2 11.99 7.66
 4 -12 2 4.6 8.69
 4 -12 2 9.66 7.17
 4 -12 2 12.06 5.34
 -5 12 -2 2.09 5.96
 -5 12 -2 2.18 7.86
 -5 12 -2 -4.16 10.36
 -5 12 -2 6.05 7.46
 -5 12 -2 9.92 5.89
 -5 12 -2 1.3 7.07
 5 -12 2 6.22 6.99
 5 -12 2 -0.09 6.65
 5 -12 2 -0.84 2.91
 5 -12 2 -2.24 9.4
 5 -12 2 -7.66 4.76
 5 -12 2 4.85 4.26
 -6 12 -2 -5.19 6.22
 -6 12 -2 -11.49 9.06
 -6 12 -2 3.09 8.47
 -6 12 -2 -5.28 6.95
 -6 12 -2 -2.48 12.51
 -6 12 -2 -10.75 6.02
 6 -12 2 6.66 4.51
 6 -12 2 2.85 12.84
 6 -12 2 1.46 7.61
 6 -12 2 2.63 11.2
 6 -12 2 9.58 8.25
 6 -12 2 1.76 5.45
 -7 12 -2 7.3 7.69
 -7 12 -2 -6.91 8.68
 -7 12 -2 13.35 9.04
 -7 12 -2 9.67 15.93
 -7 12 -2 -0.69 9.7
 -7 12 -2 -9.96 12.14
 7 -12 2 8.53 5.48
 7 -12 2 -5.91 7.89
 7 -12 2 -0.34 7.16
 7 -12 2 -8.89 5.56
 7 -12 2 -2.07 13.39
 7 -12 2 0.64 13.61
 -8 12 -2 -1.9 10.17
 -8 12 -2 11.84 16.79
 -8 12 -2 9.69 12.48
 -8 12 -2 13.81 9.16
 8 -12 2 12.76 18.15
 8 -12 2 20.03 6.86
 8 -12 2 7.7 9.81
 8 -12 2 -1.1 6.98
 8 -12 2 -1.82 8.14
 11 11 -2 16.51 9.1
 11 11 -2 13.2 6.85
 11 11 -2 12.72 7.69
 11 11 -2 -7.47 7.71
 -11 -11 2 12.48 10.78
 -11 -11 2 6.74 6.04
 -11 -11 2 15.85 12.77
 -11 -11 2 31.74 8.72
 10 11 -2 13.11 6.22
 10 11 -2 10.47 14.9
 10 11 -2 21.59 8.52
 10 11 -2 -1.37 9.24
 10 11 -2 1.64 7.05
 10 11 -2 18.46 7.54
 -10 -11 2 -4.12 5.33
 -10 -11 2 -11.22 4.9
 -10 -11 2 1.93 5.49
 -10 -11 2 -8.66 7.99
 -10 -11 2 18.69 11.85
 -10 -11 2 19.73 8.09
 9 11 -2 5.68 7.54
 9 11 -2 2.93 11.28
 9 11 -2 1.43 7.66
 9 11 -2 3.13 6.02
 9 11 -2 12.13 6.6
 9 11 -2 8.53 6.51
 -9 -11 2 11.02 8.56
 -9 -11 2 5.89 4.73
 -9 -11 2 -0.35 5.56
 8 11 -2 3.96 5.57
 8 11 -2 1.95 9.41
 8 11 -2 3.3 6.41
 8 11 -2 -5.86 8.06
 8 11 -2 2.36 4.5
 8 11 -2 1.78 6.71
 -8 -11 2 1.25 2.78
 -8 -11 2 1.23 2.92
 -8 -11 2 4.83 5.32
 -8 -11 2 1.13 6.84
 -8 -11 2 -5.11 6.69
 -8 -11 2 2.08 8.56
 7 11 -2 7.9 4.31
 7 11 -2 -8.61 5.14
 7 11 -2 -2.5 6.78
 7 11 -2 5.13 5.17
 7 11 -2 11.3 8.65
 7 11 -2 6.3 5.47
 7 11 -2 2.98 5.76
 -7 -11 2 -1.66 4.72
 -7 -11 2 -1.37 5.56
 -7 -11 2 5.95 8.17
 -7 -11 2 6.04 7.16
 6 11 -2 4.73 4.8
 6 11 -2 -0.23 4.4
 6 11 -2 -0.14 5.53
 6 11 -2 10.77 6.02
 6 11 -2 2.58 3.68
 6 11 -2 4.59 7.31
 6 11 -2 1.56 4.54
 -6 -11 2 -4.14 4.11
 -6 -11 2 -0.82 3.98
 -6 -11 2 -4.33 4.91
 -6 -11 2 10.83 7.38
 -6 -11 2 -7.54 5.28
 -6 -11 2 3.13 5.74
 5 11 -2 4.24 5
 5 11 -2 6.52 3.48
 5 11 -2 7.55 4.77
 5 11 -2 5.34 4.81
 5 11 -2 0.3 3.96
 5 11 -2 5.17 4.16
 5 11 -2 4.54 6.51
 5 11 -2 6.97 3.91
 -5 -11 2 -4.52 4.81
 -5 -11 2 -2.11 4.14
 -5 -11 2 9.07 6.35
 -5 -11 2 7.46 5.31
 -5 -11 2 2.21 4.16
 -5 -11 2 2.61 4.17
 -5 -11 2 6.14 4.21
 4 11 -2 22.42 4.9
 4 11 -2 18.85 7.25
 4 11 -2 23.12 5.47
 4 11 -2 21.11 5.03
 4 11 -2 6.69 4.77
 4 11 -2 14.55 5.5
 4 11 -2 23.56 4.29
 4 11 -2 14.42 4.22
 -4 -11 2 10.52 7.63
 -4 -11 2 17.28 6.36
 -4 -11 2 19.77 5.98
 -4 -11 2 15.48 5.11
 -4 -11 2 11.27 5.26
 -4 -11 2 10.16 4.07
 -4 -11 2 25.62 4.65
 3 11 -2 -4.27 2.68
 3 11 -2 -6.67 3.26
 3 11 -2 -0.24 3.88
 3 11 -2 -0.67 3.87
 3 11 -2 0.11 3.06
 3 11 -2 -1.88 2.88
 3 11 -2 -1.94 3.56
 3 11 -2 -2.45 4.89
 -3 -11 2 -4.84 4.02
 -3 -11 2 -1.89 2.76
 -3 -11 2 1 3.31
 -3 -11 2 -3.88 3.35
 -3 -11 2 -3.03 4.16
 -3 -11 2 2.08 3.53
 -3 -11 2 -1.89 3.58
 2 11 -2 50.77 5.86
 2 11 -2 43.75 6.67
 2 11 -2 45.33 5.66
 2 11 -2 43.72 8.23
 2 11 -2 40.72 6.93
 2 11 -2 62.57 7.56
 2 11 -2 45.14 5.74
 2 11 -2 48.85 6.75
 -2 -11 2 39.1 8.2
 -2 -11 2 48.05 6.72
 -2 -11 2 38.25 6.54
 -2 -11 2 58.48 7.37
 -2 -11 2 42.38 6.72
 -2 -11 2 32.94 7.14
 -2 -11 2 40.67 6.31
 1 11 -2 2.28 3.52
 1 11 -2 -4.32 5.3
 1 11 -2 4.53 3.37
 1 11 -2 8.21 3.56
 1 11 -2 -4.27 4.7
 1 11 -2 2.11 3
 1 11 -2 5.22 2.64
 -1 -11 2 0.06 3
 -1 -11 2 8.82 4.68
 -1 -11 2 -2.51 4.31
 -1 -11 2 4.11 3.72
 -1 -11 2 5.03 4.02
 -1 -11 2 -3.34 3.58
 -1 -11 2 1.63 2.72
 0 11 -2 30.06 5.31
 0 11 -2 17.97 4.83
 0 11 -2 18.09 4.21
 0 11 -2 16.23 6.57
 0 11 -2 23.22 5.45
 0 11 -2 22.82 6.08
 0 -11 2 21.19 5.61
 0 -11 2 17.48 4.28
 0 -11 2 16.63 4.61
 0 -11 2 29.19 5.76
 0 -11 2 22.3 4.44
 0 -11 2 22.27 5.59
 0 -11 2 18.63 6.5
 0 -11 2 23.79 5.86
 -1 11 -2 124.61 13.67
 -1 11 -2 138.51 12.92
 -1 11 -2 140.01 13.27
 -1 11 -2 114.12 13.98
 -1 11 -2 136.69 13.75
 -1 11 -2 142.7 15.64
 -1 11 -2 139.26 12.75
 1 -11 2 126.91 14.3
 1 -11 2 149.26 13.95
 1 -11 2 104.69 15.57
 1 -11 2 107.4 12.61
 1 -11 2 116.15 13.92
 1 -11 2 135.89 12.97
 1 -11 2 113.49 14.78
 -2 11 -2 37.32 6.07
 -2 11 -2 23.41 5.1
 -2 11 -2 31.81 6.82
 -2 11 -2 27.73 5.08
 -2 11 -2 22.64 6.1
 -2 11 -2 30.5 7.48
 -2 11 -2 27.04 9.38
 2 -11 2 20.68 7.02
 2 -11 2 32.23 5.45
 2 -11 2 27.16 7.92
 2 -11 2 15.92 4.62
 2 -11 2 22.99 6.53
 2 -11 2 23.58 5.19
 2 -11 2 11.42 8.96
 -3 11 -2 1.15 3.32
 -3 11 -2 -1.71 3.89
 -3 11 -2 -2.75 5.03
 -3 11 -2 -1.55 7.82
 -3 11 -2 -0.7 3.55
 -3 11 -2 2.06 5.25
 -3 11 -2 -2.7 4.09
 3 -11 2 1.32 5.9
 3 -11 2 -2.34 4.92
 3 -11 2 -3.91 6.6
 3 -11 2 2.79 3.89
 3 -11 2 13.02 6.44
 -4 11 -2 47.04 9.61
 -4 11 -2 64.39 14.51
 -4 11 -2 39.41 10.73
 -4 11 -2 47.85 8.75
 -4 11 -2 84.94 13.2
 -4 11 -2 58.07 8.44
 -4 11 -2 73.42 10.16
 4 -11 2 36.96 11.37
 4 -11 2 55.04 8
 4 -11 2 64.26 7.1
 4 -11 2 57.28 9.98
 4 -11 2 41.37 10.11
 4 -11 2 56.41 6.44
 -5 11 -2 36.79 12.38
 -5 11 -2 10.53 7.8
 -5 11 -2 24.36 7.22
 -5 11 -2 23.63 7.66
 -5 11 -2 29.83 9.25
 -5 11 -2 32.26 7.97
 5 -11 2 19.65 9.57
 5 -11 2 27.54 8.58
 5 -11 2 26.71 6.03
 5 -11 2 23.75 6.23
 5 -11 2 17.35 7.49
 5 -11 2 15.28 11.33
 -6 11 -2 -1.23 6.77
 -6 11 -2 5.2 6.59
 -6 11 -2 1.4 8.82
 -6 11 -2 -0.54 11.4
 -6 11 -2 -6.97 5.8
 -6 11 -2 -2.73 7.12
 6 -11 2 11.46 7.8
 6 -11 2 10.61 5.19
 6 -11 2 -0.2 5.18
 6 -11 2 -16.18 4.28
 6 -11 2 11.6 11.08
 6 -11 2 8.04 10.39
 6 -11 2 13.42 7.79
 -7 11 -2 -10.53 11.25
 -7 11 -2 3.96 7.58
 -7 11 -2 1.33 9.19
 -7 11 -2 4.42 7.98
 -7 11 -2 -7.49 7.76
 7 -11 2 15.46 14.25
 7 -11 2 -10.31 6.76
 7 -11 2 3.86 7.83
 7 -11 2 3 5.9
 7 -11 2 0.92 11.32
 -8 11 -2 9.46 7.8
 -8 11 -2 -2.89 8.37
 -8 11 -2 -3.83 14.53
 -8 11 -2 5.24 10.2
 8 -11 2 13.86 16.16
 8 -11 2 -0.12 9
 8 -11 2 4.79 13.7
 8 -11 2 -25.24 6.94
 8 -11 2 3.69 6.7
 8 -11 2 6.29 8.34
 12 10 -2 0.4 9.13
 12 10 -2 22.82 9.42
 12 10 -2 11.61 9.73
 -12 -10 2 0.4 4.41
 -12 -10 2 4.12 10.37
 -12 -10 2 40.32 16.38
 11 10 -2 15.27 8.75
 11 10 -2 -3.36 7.37
 11 10 -2 1.74 7.11
 11 10 -2 7.69 16.96
 11 10 -2 1.74 17.84
 11 10 -2 10.03 6.93
 -11 -10 2 0.41 5.2
 -11 -10 2 32.59 13.48
 -11 -10 2 6.27 9.66
 -11 -10 2 21.5 8.83
 -11 -10 2 -4.07 7.9
 10 10 -2 12.83 6.39
 10 10 -2 13.77 8.28
 10 10 -2 12.35 14.79
 10 10 -2 14.37 7.72
 10 10 -2 11.65 7.9
 10 10 -2 4.57 9.44
 -10 -10 2 10.9 5.81
 -10 -10 2 -2.57 4.93
 -10 -10 2 9.02 7.44
 -10 -10 2 19.34 8.52
 -10 -10 2 -1.79 7.84
 -10 -10 2 29.49 12.08
 9 10 -2 14.05 8.51
 9 10 -2 13.55 7.89
 9 10 -2 5.15 11.31
 9 10 -2 0.94 5.75
 9 10 -2 3.75 6.3
 -9 -10 2 23.96 8.3
 -9 -10 2 -9.81 4.82
 -9 -10 2 2.71 7.55
 -9 -10 2 13.42 9.97
 -9 -10 2 2.13 5.58
 -9 -10 2 3.62 4.44
 8 10 -2 -0.32 7.79
 8 10 -2 3.21 9.08
 8 10 -2 3.72 6.05
 8 10 -2 -0.36 6.31
 8 10 -2 -1.75 4.29
 8 10 -2 4.34 5.59
 -8 -10 2 -1.47 5.19
 -8 -10 2 1.16 6.26
 -8 -10 2 1.3 9.04
 -8 -10 2 5.23 7.7
 -8 -10 2 -7.19 4.82
 -8 -10 2 -0.44 5.75
 7 10 -2 119.54 13.39
 7 10 -2 116.04 13.63
 7 10 -2 88.95 14.63
 7 10 -2 111.97 12.36
 7 10 -2 109.96 18.03
 7 10 -2 108.88 13.68
 -7 -10 2 108.04 10.8
 -7 -10 2 111.69 15.09
 -7 -10 2 124.06 16.13
 -7 -10 2 99.98 10.89
 -7 -10 2 102.38 13.34
 6 10 -2 17.47 5.44
 6 10 -2 9.6 5.14
 6 10 -2 0.87 4.47
 6 10 -2 11.92 4.4
 6 10 -2 17.51 6.25
 6 10 -2 9.81 7.73
 6 10 -2 7.3 5.3
 -6 -10 2 11.89 5.74
 -6 -10 2 13.39 2.72
 -6 -10 2 17.89 5.78
 -6 -10 2 9.31 4.55
 -6 -10 2 21.07 6.71
 -6 -10 2 12.46 2.8
 -6 -10 2 16.14 7.63
 -6 -10 2 4.88 6.18
 5 10 -2 49.6 8.55
 5 10 -2 43.61 7.09
 5 10 -2 45.73 6.64
 5 10 -2 50.47 8.05
 5 10 -2 43.17 7.27
 5 10 -2 44.59 9.46
 5 10 -2 51.16 6.51
 5 10 -2 35.3 7.24
 -5 -10 2 28.2 7.27
 -5 -10 2 46.87 8.47
 -5 -10 2 35.61 7.65
 -5 -10 2 40 6.98
 -5 -10 2 45.15 8.39
 4 10 -2 5.43 4.23
 4 10 -2 2.04 3.91
 4 10 -2 -1.43 5.01
 4 10 -2 9.59 4.57
 4 10 -2 2.93 3.08
 4 10 -2 13.13 4.29
 4 10 -2 5.1 3.61
 -4 -10 2 4 4.41
 -4 -10 2 6.02 4.42
 -4 -10 2 10.96 5.68
 -4 -10 2 2.82 4.61
 -4 -10 2 0.67 3.37
 -4 -10 2 4.8 3.44
 -4 -10 2 -0.61 3.18
 3 10 -2 69.5 8.18
 3 10 -2 57.3 7.08
 3 10 -2 64.28 7.14
 3 10 -2 52.05 8.26
 3 10 -2 70.96 9.92
 3 10 -2 59.14 7.37
 3 10 -2 53.49 7.87
 3 10 -2 68.84 7.69
 -3 -10 2 65.64 7.16
 -3 -10 2 68.4 9.17
 -3 -10 2 64.43 7.91
 -3 -10 2 45.08 7.11
 -3 -10 2 53.5 8.11
 -3 -10 2 48.23 8.42
 -3 -10 2 68.68 7.74
 -3 -10 2 44.42 7.32
 2 10 -2 7.52 2.81
 2 10 -2 5.6 2.59
 2 10 -2 2.14 5
 2 10 -2 6.11 2.75
 2 10 -2 1.31 3.29
 2 10 -2 0.52 4.6
 -2 -10 2 11.19 4.63
 -2 -10 2 1.2 4.13
 -2 -10 2 6.83 3.51
 -2 -10 2 4.99 2.6
 -2 -10 2 4.2 3.27
 -2 -10 2 5.95 3.04
 -2 -10 2 2.03 3.15
 -2 -10 2 2.57 2.73
 1 10 -2 57.87 7.81
 1 10 -2 52.15 7.29
 1 10 -2 63.14 8.77
 1 10 -2 59.01 6.47
 1 10 -2 55.28 8.87
 1 10 -2 60.86 7.68
 -1 -10 2 64.45 7.75
 -1 -10 2 56.92 7.31
 -1 -10 2 42.79 8.85
 -1 -10 2 70.08 8.38
 -1 -10 2 54.93 7.03
 -1 -10 2 53.24 6.77
 -1 -10 2 75.47 9.1
 0 10 -2 7.58 4.85
 0 10 -2 0.41 3.21
 0 10 -2 0.23 2.97
 0 10 -2 8.07 4.37
 0 10 -2 6.59 2.42
 0 10 -2 6.6 3.27
 0 10 -2 3.15 2.67
 0 -10 2 -1.06 2.65
 0 -10 2 4.15 2.66
 0 -10 2 6.31 3.97
 0 -10 2 5.37 4.2
 0 -10 2 1.39 3.24
 0 -10 2 0.27 3.49
 0 -10 2 -6.65 3.57
 0 -10 2 2.63 3.92
 -1 10 -2 1.26 5.48
 -1 10 -2 -2.83 2.39
 -1 10 -2 -0.48 3.19
 -1 10 -2 -0.35 2.82
 -1 10 -2 2.98 3.82
 -1 10 -2 5.26 4.13
 1 -10 2 -1 4.32
 1 -10 2 1.76 3.59
 1 -10 2 0.4 2.93
 1 -10 2 3.35 4.12
 1 -10 2 -5.26 3.81
 1 -10 2 -0.25 2.92
 1 -10 2 1.51 3.12
 -2 10 -2 15.4 5.23
 -2 10 -2 18.3 4.28
 -2 10 -2 23.37 5.28
 -2 10 -2 17.54 5.63
 -2 10 -2 22.73 8.27
 -2 10 -2 16.71 5.18
 -2 10 -2 15.59 4.18
 2 -10 2 12.24 5.94
 2 -10 2 20.7 4.4
 2 -10 2 16.01 5.85
 2 -10 2 12.96 5.27
 2 -10 2 21.85 4.51
 2 -10 2 24.41 6.83
 -3 10 -2 87.8 10.96
 -3 10 -2 74.49 13.41
 -3 10 -2 64.75 11.6
 -3 10 -2 82.05 9.8
 -3 10 -2 89.88 11.49
 -3 10 -2 76.14 9.91
 -3 10 -2 66.16 9.62
 3 -10 2 53.38 13.19
 3 -10 2 73.73 8.17
 3 -10 2 95.86 11.16
 3 -10 2 90.67 9.54
 3 -10 2 78.12 7.92
 3 -10 2 98.97 13.08
 3 -10 2 59.66 10.79
 -4 10 -2 -4.65 4.06
 -4 10 -2 5.41 4.64
 -4 10 -2 -3.92 5.27
 -4 10 -2 -3.34 5
 -4 10 -2 -5.26 7.66
 -4 10 -2 -1.03 4.59
 4 -10 2 1 3.77
 4 -10 2 -0.75 7.93
 4 -10 2 2.37 6.91
 4 -10 2 -0.97 5.16
 4 -10 2 -2.99 2.99
 4 -10 2 5.12 7.83
 4 -10 2 -5.09 6.94
 -5 10 -2 11.17 7.11
 -5 10 -2 12.58 6.16
 -5 10 -2 13.14 5.3
 -5 10 -2 16.09 6.25
 -5 10 -2 9.14 6.14
 -5 10 -2 3.97 9.17
 -5 10 -2 3 6.92
 5 -10 2 15.17 6.61
 5 -10 2 0.06 8.9
 5 -10 2 6.12 4.16
 5 -10 2 8.28 7.83
 5 -10 2 5.5 4.46
 -6 10 -2 17.97 6.88
 -6 10 -2 23.18 7.99
 -6 10 -2 6.83 6.97
 -6 10 -2 9.68 7.73
 -6 10 -2 12.38 8.75
 -6 10 -2 15.53 12.08
 6 -10 2 11.74 9.3
 6 -10 2 15.93 5.13
 6 -10 2 9.82 10.23
 6 -10 2 15.33 7.55
 6 -10 2 19.04 5.65
 -7 10 -2 -13.45 12.01
 -7 10 -2 -3.95 6.59
 -7 10 -2 0.27 6.68
 -7 10 -2 0.82 7.4
 -7 10 -2 0.53 10.17
 -7 10 -2 9.81 9.03
 7 -10 2 -4.75 6.25
 7 -10 2 0.31 10.04
 7 -10 2 -5.01 5.22
 7 -10 2 11.11 13.76
 7 -10 2 -14.83 4.79
 -8 10 -2 -8.7 7.5
 -8 10 -2 -12.78 13.66
 -8 10 -2 1.65 10.06
 -8 10 -2 -5.16 6.85
 -8 10 -2 -9.98 8.74
 8 -10 2 2.26 12.54
 8 -10 2 0.79 6.99
 8 -10 2 -3.83 15.6
 8 -10 2 -15.53 6.09
 -9 10 -2 -5.26 18.45
 -9 10 -2 0.23 10.48
 -9 10 -2 3.19 11.2
 -9 10 -2 -4.74 9.87
 9 -10 2 11.39 14.56
 9 -10 2 3.43 7.88
 9 -10 2 16.08 16.16
 12 9 -2 12.79 9.94
 12 9 -2 28.83 11.46
 12 9 -2 31.15 12.6
 12 9 -2 -3.3 7.94
 -12 -9 2 16.8 10.44
 -12 -9 2 23.01 11.57
 -12 -9 2 39.18 15.36
 -12 -9 2 50.58 11.29
 11 9 -2 19.16 9.9
 11 9 -2 4.64 8.51
 11 9 -2 12.51 8.25
 11 9 -2 5.02 11.71
 11 9 -2 8.58 6.78
 -11 -9 2 -5.51 9.75
 -11 -9 2 4.56 4.9
 -11 -9 2 9.21 12.46
 -11 -9 2 21.95 9.62
 -11 -9 2 -7.92 9.09
 -11 -9 2 5.77 8.64
 10 9 -2 15.81 10.3
 10 9 -2 3.5 12.9
 10 9 -2 10.03 7.55
 10 9 -2 -2.29 5.58
 10 9 -2 6.78 7.86
 10 9 -2 0.84 6.43
 -10 -9 2 5.39 5.31
 -10 -9 2 18.1 11.59
 -10 -9 2 15.91 8.44
 -10 -9 2 -2.56 7.6
 -10 -9 2 3 5.85
 -10 -9 2 2.84 7.56
 9 9 -2 28.35 7.17
 9 9 -2 42.79 10.37
 9 9 -2 39.74 13.44
 9 9 -2 37.91 8.27
 9 9 -2 29.81 8.74
 9 9 -2 28.97 10.1
 -9 -9 2 37.5 7.28
 -9 -9 2 29.31 6.72
 -9 -9 2 24.21 8.56
 -9 -9 2 50.12 12.85
 -9 -9 2 23.87 9.48
 -9 -9 2 25.49 7.8
 8 9 -2 14.41 7.35
 8 9 -2 9.88 6.24
 8 9 -2 3.16 4.61
 8 9 -2 1.32 5.1
 8 9 -2 11.84 9.55
 8 9 -2 5.82 6.81
 8 9 -2 -0.61 5.48
 -8 -9 2 18.64 7.26
 -8 -9 2 1.46 4.95
 -8 -9 2 -2.22 8.34
 -8 -9 2 5.19 7.16
 -8 -9 2 5.63 4.04
 -8 -9 2 4.77 5.36
 7 9 -2 8.84 6.44
 7 9 -2 7.65 4.43
 7 9 -2 9.19 5.21
 7 9 -2 6.67 6.11
 7 9 -2 4.74 5.29
 7 9 -2 9.84 7.76
 7 9 -2 8.17 5.56
 -7 -9 2 6.66 3.59
 -7 -9 2 1.23 4.93
 -7 -9 2 11.1 8.23
 -7 -9 2 3.35 6.14
 -7 -9 2 9.35 4.99
 -7 -9 2 14.86 6.3
 -7 -9 2 -6.27 5.73
 6 9 -2 -5.65 4.25
 6 9 -2 -2.73 3.49
 6 9 -2 -0.87 5.19
 6 9 -2 3.13 4.06
 6 9 -2 -6.42 4.02
 6 9 -2 -2.37 6.23
 6 9 -2 4 4.5
 -6 -9 2 -1.56 5.46
 -6 -9 2 -8.02 6.52
 -6 -9 2 4.36 4.71
 -6 -9 2 -1.53 2.55
 -6 -9 2 1.61 4.79
 -6 -9 2 1.37 3.46
 -6 -9 2 5.12 3.16
 5 9 -2 6.64 3.61
 5 9 -2 0.47 3.94
 5 9 -2 7.51 4.38
 5 9 -2 15.83 6.79
 5 9 -2 2.46 5.03
 5 9 -2 7.34 4.16
 -5 -9 2 2.39 4.49
 -5 -9 2 6.07 4.46
 -5 -9 2 8.1 4.01
 -5 -9 2 5.45 4.83
 -5 -9 2 1.29 3.78
 -5 -9 2 14.01 6.55
 -5 -9 2 15.17 6.07
 -5 -9 2 7.5 2.42
 -5 -9 2 7.68 2.33
 4 9 -2 1.84 2.73
 4 9 -2 -4.02 3.53
 4 9 -2 -3.11 3.3
 4 9 -2 2.35 3.34
 4 9 -2 1.31 2.65
 4 9 -2 3.76 3.21
 4 9 -2 -1.56 3.3
 4 9 -2 2.41 5.05
 -4 -9 2 -0.15 3.23
 -4 -9 2 4.1 4.65
 -4 -9 2 -3.49 4.23
 -4 -9 2 4.54 3.58
 -4 -9 2 -1.4 2.97
 -4 -9 2 -3.88 3.74
 -4 -9 2 4.7 4.29
 3 9 -2 38.79 5.48
 3 9 -2 39.32 5.67
 3 9 -2 23.79 4.24
 3 9 -2 28.69 6.63
 3 9 -2 28.21 5.63
 3 9 -2 36.71 5.27
 3 9 -2 29.29 4.57
 3 9 -2 23.35 5.23
 -3 -9 2 35.3 6.74
 -3 -9 2 34.45 6.53
 -3 -9 2 39.9 5.21
 -3 -9 2 22.25 5.34
 -3 -9 2 28.85 4.85
 -3 -9 2 30.68 4.82
 -3 -9 2 20.43 4.81
 -3 -9 2 36.74 5.77
 2 9 -2 15.71 3.98
 2 9 -2 20.62 3.39
 2 9 -2 21.04 3.61
 2 9 -2 14.73 3.04
 2 9 -2 21.92 4.34
 2 9 -2 18.6 4.02
 2 9 -2 13.58 4.14
 2 9 -2 16.9 5.12
 -2 -9 2 18.88 5.43
 -2 -9 2 24.29 4.58
 -2 -9 2 16.32 3.66
 -2 -9 2 18.08 4.83
 -2 -9 2 23.54 4.03
 -2 -9 2 9.9 3.47
 -2 -9 2 21.84 4.25
 -2 -9 2 15.54 3.46
 1 9 -2 49.73 7.27
 1 9 -2 47.05 5.95
 1 9 -2 40.9 6.2
 1 9 -2 45.76 5.29
 1 9 -2 47.43 6.58
 1 9 -2 48.2 6.57
 -1 -9 2 52.74 6.5
 -1 -9 2 35.25 5.93
 -1 -9 2 48.71 6.41
 -1 -9 2 38.82 6.74
 -1 -9 2 57.99 8.59
 -1 -9 2 42.77 5.93
 -1 -9 2 57.1 7.03
 0 9 -2 91.46 8.93
 0 9 -2 83.33 9.28
 0 9 -2 87.86 8.11
 0 9 -2 74.81 8.32
 0 9 -2 79.18 8.99
 0 9 -2 71.91 9.08
 0 -9 2 85.64 8.61
 0 -9 2 74.54 9.16
 0 -9 2 76.83 8.63
 0 -9 2 67.5 10.44
 0 -9 2 93.93 9.39
 0 -9 2 86.26 8.44
 0 -9 2 77.34 8.85
 0 -9 2 76.5 9.15
 -1 9 -2 68.68 10.15
 -1 9 -2 61.93 8.02
 -1 9 -2 60.69 6.88
 -1 9 -2 59.87 7.08
 -1 9 -2 55.55 8.33
 -1 9 -2 58.84 7.68
 -1 9 -2 64.2 7.76
 1 -9 2 47.79 6.72
 1 -9 2 58.97 6.8
 1 -9 2 59.18 8.78
 1 -9 2 49.1 7.83
 1 -9 2 49.92 6.72
 1 -9 2 61.44 8.86
 1 -9 2 62.84 7.74
 -2 9 -2 4.75 4.16
 -2 9 -2 18.3 4.77
 -2 9 -2 10.47 4.7
 -2 9 -2 12.35 3.67
 -2 9 -2 24.25 5.88
 -2 9 -2 18.27 3.83
 -2 9 -2 10.93 6.83
 2 -9 2 13.84 3.74
 2 -9 2 18.28 6.11
 2 -9 2 4.5 4.71
 2 -9 2 14.35 4.91
 2 -9 2 15.17 2.69
 2 -9 2 14.72 5.09
 -3 9 -2 30.4 6.02
 -3 9 -2 45.7 7.25
 -3 9 -2 31.3 9.63
 -3 9 -2 35.96 6.69
 -3 9 -2 47.24 7.94
 -3 9 -2 38.33 8.11
 -3 9 -2 41.9 6.18
 3 -9 2 40.78 7.12
 3 -9 2 30.91 7.55
 3 -9 2 35.32 4.8
 3 -9 2 34.91 5.24
 3 -9 2 35.13 6.29
 3 -9 2 37 8.56
 -4 9 -2 52.22 8.69
 -4 9 -2 81.9 11.41
 -4 9 -2 77 10.2
 -4 9 -2 58.64 8.46
 -4 9 -2 50.42 12.19
 -4 9 -2 48.94 9
 -4 9 -2 53.5 10.57
 4 -9 2 76.34 8.77
 4 -9 2 63.46 10.8
 4 -9 2 83.76 12.41
 4 -9 2 17.57 13.66
 4 -9 2 62.96 10.27
 4 -9 2 58.01 11.4
 -5 9 -2 -6.09 4.7
 -5 9 -2 0.77 4.04
 -5 9 -2 3.45 5.2
 -5 9 -2 0.1 4.78
 -5 9 -2 2.55 5.72
 -5 9 -2 -7.11 7.94
 -5 9 -2 2.95 6.21
 5 -9 2 0.09 3.77
 5 -9 2 -6.26 7.41
 5 -9 2 4.61 5.52
 5 -9 2 1.04 3.4
 5 -9 2 -4.9 5.9
 -6 9 -2 -4.19 5.44
 -6 9 -2 5 6.96
 -6 9 -2 1.74 7.34
 -6 9 -2 5.65 5.99
 6 -9 2 15.34 10.33
 6 -9 2 -2.16 7.56
 6 -9 2 7.34 4.45
 6 -9 2 8.97 6.06
 6 -9 2 2.78 4.76
 -7 9 -2 4.07 8.15
 -7 9 -2 5.21 7.15
 -7 9 -2 5.63 9.15
 -7 9 -2 19.25 12.75
 -7 9 -2 -1.59 6.11
 -7 9 -2 7.58 8.06
 7 -9 2 7.74 10.95
 7 -9 2 13.61 6.37
 7 -9 2 11.56 6.19
 7 -9 2 17.03 10.66
 7 -9 2 0.63 5.26
 -8 9 -2 5.26 9.54
 -8 9 -2 5.11 9.33
 -8 9 -2 -7.78 12.73
 -8 9 -2 -7.34 10.89
 -8 9 -2 -1.04 7.4
 -8 9 -2 5.88 7.16
 8 -9 2 4.92 6.91
 8 -9 2 7.25 13.43
 8 -9 2 11.03 6.79
 8 -9 2 7.53 11.75
 -9 9 -2 1.58 15.88
 -9 9 -2 0.81 7.77
 -9 9 -2 -2.26 11.3
 -9 9 -2 -2.58 8.47
 -9 9 -2 9.64 11.48
 9 -9 2 2.16 13.74
 9 -9 2 4.62 14.25
 9 -9 2 9.55 8.17
 -10 9 -2 -1.17 9.39
 10 -9 2 13.96 15.75
 10 -9 2 4.66 16.35
 10 -9 2 8.33 9.06
 12 8 -2 10.03 8.39
 12 8 -2 15.68 10.48
 12 8 -2 9.61 12.84
 -12 -8 2 -3.38 10.03
 -12 -8 2 45.95 24.85
 11 8 -2 11.45 7.14
 11 8 -2 21.83 10.04
 11 8 -2 17.09 9.24
 11 8 -2 11.63 12.07
 11 8 -2 1.56 7.3
 -11 -8 2 14.09 12.9
 -11 -8 2 19.07 9.85
 -11 -8 2 -3.8 10.26
 -11 -8 2 -0.7 4.16
 10 8 -2 -2.49 6.09
 10 8 -2 -4.2 9.53
 10 8 -2 6.92 5.93
 10 8 -2 -0.5 6.5
 10 8 -2 1.93 7.97
 10 8 -2 -0.15 19.87
 10 8 -2 -6.42 8.05
 -10 -8 2 0.1 4.28
 -10 -8 2 -1.7 7.81
 -10 -8 2 16.23 8.76
 -10 -8 2 10.53 11.6
 9 8 -2 0.09 10.21
 9 8 -2 4.62 7.86
 9 8 -2 -0.82 5.44
 9 8 -2 -3.09 7.2
 9 8 -2 5.39 5.47
 9 8 -2 -2.91 9.35
 -9 -8 2 4.75 6.82
 -9 -8 2 8.33 9.77
 -9 -8 2 1.23 4.88
 -9 -8 2 7.09 7.28
 -9 -8 2 -4.07 4.34
 8 8 -2 0.25 5.83
 8 8 -2 12.59 5.64
 8 8 -2 -1.95 6.73
 8 8 -2 8.24 5
 8 8 -2 3.93 5.68
 8 8 -2 10.98 9.34
 8 8 -2 8.37 6.86
 -8 -8 2 5.59 6.98
 -8 -8 2 -2.4 3.74
 -8 -8 2 11.06 7.12
 -8 -8 2 8.07 4.94
 -8 -8 2 16.06 13.24
 -8 -8 2 6.8 6.57
 -8 -8 2 21.78 7.01
 7 8 -2 9.35 4.68
 7 8 -2 2.07 6
 7 8 -2 -0.37 5.27
 7 8 -2 0.88 4.85
 7 8 -2 11.92 5.53
 7 8 -2 7.31 5.13
 7 8 -2 2.12 8.34
 7 8 -2 4.51 5.71
 -7 -8 2 6.57 10.65
 -7 -8 2 6.3 3.66
 -7 -8 2 2.52 4.79
 -7 -8 2 -0.95 5.36
 -7 -8 2 2.06 6.03
 -7 -8 2 4.65 7.67
 -7 -8 2 3.63 5.59
 -7 -8 2 8.12 4.76
 -7 -8 2 0.38 5.08
 6 8 -2 88.29 9.55
 6 8 -2 78.29 13.62
 6 8 -2 86.72 11.4
 6 8 -2 100.42 10.83
 6 8 -2 57.5 10.79
 6 8 -2 82.8 10.82
 6 8 -2 67.36 10.38
 -6 -8 2 81.66 8.53
 -6 -8 2 57.91 10.07
 -6 -8 2 68.87 11.02
 -6 -8 2 72.1 12.22
 -6 -8 2 91.3 9.72
 -6 -8 2 60.2 10.6
 -6 -8 2 95.13 10.94
 -6 -8 2 62.12 9.3
 5 8 -2 9.8 3.87
 5 8 -2 6.15 5.23
 5 8 -2 2.65 3.93
 5 8 -2 5.79 4
 5 8 -2 6.68 6
 5 8 -2 11.32 4.6
 5 8 -2 2.91 3.25
 -5 -8 2 3.56 2.8
 -5 -8 2 6.21 3.9
 -5 -8 2 6.32 4.61
 -5 -8 2 7.7 5.97
 -5 -8 2 3.15 4.01
 -5 -8 2 6.51 3.4
 -5 -8 2 5.42 2.58
 -5 -8 2 14.16 5.76
 4 8 -2 4.19 3.43
 4 8 -2 1.88 3.76
 4 8 -2 3.68 3.99
 4 8 -2 3.59 2.68
 4 8 -2 12.29 5.49
 4 8 -2 3.07 4.66
 4 8 -2 7.63 3.22
 -4 -8 2 5.52 2.04
 -4 -8 2 3.35 3.48
 -4 -8 2 11.53 4.94
 -4 -8 2 6.3 4.26
 -4 -8 2 5.51 3.63
 -4 -8 2 4.26 2.98
 -4 -8 2 7.41 4.25
 -4 -8 2 6.05 2.11
 -4 -8 2 11.3 5.1
 3 8 -2 117.29 11.03
 3 8 -2 108.25 10.42
 3 8 -2 95.43 11.21
 3 8 -2 103.85 11.08
 3 8 -2 103.77 12.13
 3 8 -2 115.68 11.01
 3 8 -2 94.95 11.05
 -3 -8 2 96.27 10.85
 -3 -8 2 107.83 11.3
 -3 -8 2 106.31 9.61
 -3 -8 2 111.31 11.64
 -3 -8 2 108.68 9.55
 -3 -8 2 112.62 10.77
 -3 -8 2 93.15 10.95
 -3 -8 2 115.47 11.36
 -3 -8 2 122.47 12.19
 -3 -8 2 114.76 11.07
 2 8 -2 30.49 4.87
 2 8 -2 37.52 4.44
 2 8 -2 34.12 4.53
 2 8 -2 27.11 4.12
 2 8 -2 23.32 5.43
 2 8 -2 39.77 5.1
 2 8 -2 37.16 7.13
 2 8 -2 38.54 8.4
 2 8 -2 32.71 5.4
 2 8 -2 33.41 6.25
 -2 -8 2 32.3 5.4
 -2 -8 2 26.01 4.69
 -2 -8 2 32.83 5.11
 -2 -8 2 30.92 6.16
 -2 -8 2 41.94 5.06
 -2 -8 2 29.88 5.79
 -2 -8 2 33.16 4.52
 -2 -8 2 26.29 4.36
 1 8 -2 77.09 7.65
 1 8 -2 68.28 6.56
 1 8 -2 57.05 6.89
 1 8 -2 55.92 6.44
 1 8 -2 67.39 7.44
 1 8 -2 63.57 7.97
 1 8 -2 54.8 8.03
 1 8 -2 70.05 9.39
 -1 -8 2 58.38 9.16
 -1 -8 2 70.26 8.46
 -1 -8 2 65.65 7.15
 -1 -8 2 58.39 6.95
 -1 -8 2 65.1 7.07
 -1 -8 2 67.13 7.32
 0 8 -2 35.83 6.2
 0 8 -2 40.48 4.62
 0 8 -2 26.18 6.01
 0 8 -2 38.16 5.01
 0 8 -2 38.26 5.52
 0 8 -2 45.46 5.69
 0 8 -2 46.97 6.25
 0 8 -2 36.17 5.82
 0 -8 2 40.09 5.62
 0 -8 2 35.22 6.05
 0 -8 2 45.72 6.4
 0 -8 2 38.16 5.16
 0 -8 2 38.62 5.83
 0 -8 2 34.39 5.19
 0 -8 2 29.01 6.16
 0 -8 2 34.2 4.77
 -1 8 -2 63.56 7.54
 -1 8 -2 66.76 7.27
 -1 8 -2 55.2 6.73
 -1 8 -2 59.16 6.57
 -1 8 -2 73.97 9.85
 -1 8 -2 69.21 8.74
 -1 8 -2 63.37 7.79
 1 -8 2 55.91 6.94
 1 -8 2 57.17 8.71
 1 -8 2 60.36 7.64
 1 -8 2 57.12 5.98
 1 -8 2 69.01 8.53
 1 -8 2 55.58 6.91
 1 -8 2 70.4 6.91
 1 -8 2 80.05 9.15
 -2 8 -2 1 3.27
 -2 8 -2 10.6 2.98
 -2 8 -2 9.57 3.76
 -2 8 -2 2.15 3.56
 -2 8 -2 8.26 5.52
 -2 8 -2 10.17 4.22
 -2 8 -2 5.08 2.82
 2 -8 2 7.5 3.1
 2 -8 2 6.62 4.39
 2 -8 2 10.45 3.77
 2 -8 2 12.73 5.12
 2 -8 2 9.64 2.36
 2 -8 2 10.52 3
 -3 8 -2 225.09 23.9
 -3 8 -2 205.08 22.73
 -3 8 -2 230.41 21.98
 -3 8 -2 217.2 21.95
 -3 8 -2 236.74 21.42
 -3 8 -2 247.23 22.25
 -3 8 -2 239.72 21.64
 3 -8 2 232.37 22.98
 3 -8 2 231.92 21.42
 3 -8 2 191.81 22.25
 3 -8 2 231.41 22.59
 3 -8 2 246.28 20.58
 3 -8 2 261.74 22.35
 -4 8 -2 21.21 5.72
 -4 8 -2 20.73 7.14
 -4 8 -2 16.95 5.78
 -4 8 -2 30.29 9.39
 -4 8 -2 26.13 5.9
 -4 8 -2 23.52 5.03
 -4 8 -2 29.62 7.16
 4 -8 2 27.1 6.54
 4 -8 2 17.15 7.96
 4 -8 2 16.62 4.82
 4 -8 2 24.57 6.42
 4 -8 2 24.96 8.51
 4 -8 2 22.47 7.23
 -5 8 -2 34.98 8.09
 -5 8 -2 21.82 7.94
 -5 8 -2 24.19 6.69
 -5 8 -2 24.91 6.56
 -5 8 -2 9.45 9.14
 -5 8 -2 37.49 8.82
 -5 8 -2 27.46 6.81
 5 -8 2 9.68 8.19
 5 -8 2 27.67 4.87
 5 -8 2 28.59 5.56
 5 -8 2 17.7 6.69
 5 -8 2 29.32 8.25
 5 -8 2 30.84 6.98
 5 -8 2 24.46 9.14
 -6 8 -2 -1.96 6.44
 -6 8 -2 0.6 6.74
 -6 8 -2 1.39 5.75
 -6 8 -2 8.43 5.9
 -6 8 -2 -1.25 4.17
 -6 8 -2 5.37 5.96
 -6 8 -2 12.24 9.78
 6 -8 2 -3.01 7.85
 6 -8 2 -2.13 5.28
 6 -8 2 -4.5 3.76
 6 -8 2 4.08 6.92
 6 -8 2 0.07 4.42
 -7 8 -2 5.23 10.74
 -7 8 -2 -0.29 10.73
 -7 8 -2 -3.12 7.93
 -7 8 -2 5.19 6.49
 -7 8 -2 5.81 7.28
 7 -8 2 1.7 5.18
 7 -8 2 -1.32 5.42
 7 -8 2 1.8 10.38
 7 -8 2 7.55 5.67
 7 -8 2 1.21 8.69
 -8 8 -2 -0.32 8.25
 -8 8 -2 -6.79 6.01
 -8 8 -2 4.7 8.88
 -8 8 -2 9.58 7.86
 -8 8 -2 -10.36 8.95
 -8 8 -2 5.67 12.73
 8 -8 2 -1.59 5.99
 8 -8 2 -0.59 9.81
 8 -8 2 1.8 6.24
 8 -8 2 6.55 12.21
 -9 8 -2 -1.94 7.75
 -9 8 -2 5.66 7.56
 -9 8 -2 -1.54 14.72
 -9 8 -2 -0.68 10.9
 -9 8 -2 16.99 11.42
 9 -8 2 18.96 14.3
 9 -8 2 6.68 7.09
 9 -8 2 9.21 15.44
 9 -8 2 -10.26 4.29
 -10 8 -2 28.82 29.18
 -10 8 -2 1.8 13.48
 -10 8 -2 28.72 13.95
 10 -8 2 14.92 9.74
 10 -8 2 41.83 17.82
 10 -8 2 44.47 18.26
 12 7 -2 32.18 12.31
 12 7 -2 13.65 10.42
 12 7 -2 53.88 12.63
 12 7 -2 41.54 11.06
 -12 -7 2 46.54 12.93
 -12 -7 2 54.34 17.66
 11 7 -2 5.87 8.9
 11 7 -2 1.49 10.56
 11 7 -2 0.87 7.84
 11 7 -2 -4.18 6.38
 11 7 -2 5.57 6.81
 -11 -7 2 7.1 9.71
 -11 -7 2 18.9 12.5
 -11 -7 2 1.21 3.82
 -11 -7 2 12.54 9.46
 10 7 -2 3.97 8.34
 10 7 -2 2.64 5.55
 10 7 -2 -5.5 8.18
 10 7 -2 0.38 5.86
 10 7 -2 0.54 12.02
 -10 -7 2 5.52 7.74
 -10 -7 2 7.37 4.32
 -10 -7 2 8.58 7.02
 -10 -7 2 13.16 8.5
 -10 -7 2 11.61 12.09
 9 7 -2 -5.61 9.81
 9 7 -2 5.41 5.15
 9 7 -2 0.89 6.95
 9 7 -2 0.53 6.65
 -9 -7 2 -0.33 6.43
 -9 -7 2 8.42 6.16
 -9 -7 2 10.36 7.79
 -9 -7 2 18.01 11.12
 -9 -7 2 3.15 4.38
 8 7 -2 6.51 8.58
 8 7 -2 -0.46 5
 8 7 -2 7.39 7.02
 8 7 -2 11.81 6.15
 8 7 -2 3.72 6.1
 8 7 -2 1.88 6.18
 8 7 -2 -4.16 6.57
 8 7 -2 5.32 4.84
 -8 -7 2 3.4 6.11
 -8 -7 2 -0.8 3.98
 -8 -7 2 5.56 6.71
 -8 -7 2 4.29 6.54
 -8 -7 2 -5.65 4.82
 -8 -7 2 0.5 8.78
 7 7 -2 72.44 13.61
 7 7 -2 105.19 12.91
 7 7 -2 115.26 12
 7 7 -2 114.44 14.28
 7 7 -2 104.24 13.48
 7 7 -2 101.89 12.44
 7 7 -2 133.47 18.93
 7 7 -2 92.52 10.39
 -7 -7 2 104.98 15.49
 -7 -7 2 108.42 11.16
 -7 -7 2 74.63 12.05
 -7 -7 2 147.85 13.92
 -7 -7 2 67.58 15.28
 -7 -7 2 126.32 13.01
 -7 -7 2 95.53 13.43
 6 7 -2 50.88 9.77
 6 7 -2 52.9 8.09
 6 7 -2 64.49 12.04
 6 7 -2 70.05 8.04
 6 7 -2 63.76 9.32
 6 7 -2 47.44 8.58
 6 7 -2 62.46 9.59
 -6 -7 2 78.41 10.12
 -6 -7 2 57.28 10.81
 -6 -7 2 57.85 9.32
 -6 -7 2 66.31 7.31
 -6 -7 2 43.32 8.87
 -6 -7 2 59.16 9.87
 -6 -7 2 60.77 9.44
 -6 -7 2 47.03 8.11
 5 7 -2 159.66 14.71
 5 7 -2 122.64 15.05
 5 7 -2 164.44 15.18
 5 7 -2 133.56 16.17
 5 7 -2 132.79 14.63
 5 7 -2 149.53 14.59
 5 7 -2 145.72 14.81
 -5 -7 2 156.44 15.16
 -5 -7 2 152.36 16.14
 -5 -7 2 123 14.23
 -5 -7 2 140.35 13.28
 -5 -7 2 145.83 14.07
 -5 -7 2 124.43 14.84
 -5 -7 2 161.04 15.27
 -5 -7 2 117.83 14.45
 -5 -7 2 149.33 14.9
 4 7 -2 47.05 7.66
 4 7 -2 60.39 9.67
 4 7 -2 66.22 8.29
 4 7 -2 58.98 7.36
 4 7 -2 54.95 7.46
 4 7 -2 61.95 6.82
 4 7 -2 48.97 7.88
 4 7 -2 62.05 8.33
 -4 -7 2 61.07 8.73
 -4 -7 2 58.74 8.3
 -4 -7 2 53.09 6.23
 -4 -7 2 51.95 7.67
 -4 -7 2 52.65 7.11
 -4 -7 2 51.1 5.93
 -4 -7 2 43.73 7.64
 3 7 -2 111.76 12.67
 3 7 -2 130.97 12.58
 3 7 -2 114.41 12.91
 3 7 -2 134.72 12.6
 3 7 -2 132.22 11.54
 3 7 -2 122.67 13.65
 3 7 -2 109.16 12.61
 3 7 -2 136.74 12.1
 3 7 -2 134.77 12.91
 -3 -7 2 128.53 13.12
 -3 -7 2 122.67 13.52
 -3 -7 2 124.39 12.63
 -3 -7 2 151.2 12.8
 -3 -7 2 134.55 11.56
 -3 -7 2 108.32 12.54
 -3 -7 2 125.74 11.59
 -3 -7 2 146.49 13.28
 2 7 -2 3.37 2.05
 2 7 -2 2.07 2.96
 2 7 -2 -4.91 1.9
 2 7 -2 -0.63 2.78
 2 7 -2 4.14 2.71
 2 7 -2 0.18 1.94
 2 7 -2 8.66 3.18
 2 7 -2 -5.07 3.69
 2 7 -2 2.38 2.99
 -2 -7 2 3.2 3.56
 -2 -7 2 -1.73 2.09
 -2 -7 2 -4.86 2.64
 -2 -7 2 2.88 2.18
 -2 -7 2 6.13 2.56
 -2 -7 2 8.62 3.76
 -2 -7 2 -1.24 2.21
 -2 -7 2 3.44 1.47
 -2 -7 2 1.34 2.86
 1 7 -2 71.66 6.38
 1 7 -2 64.21 6.29
 1 7 -2 67.92 6.76
 1 7 -2 83.56 9.46
 1 7 -2 63.23 6.37
 1 7 -2 62.4 7.73
 1 7 -2 79.27 7.38
 -1 -7 2 65.04 8.48
 -1 -7 2 60.47 6.64
 -1 -7 2 49.33 6.75
 -1 -7 2 64.2 7.05
 -1 -7 2 56.69 6.7
 -1 -7 2 57.43 5.75
 -1 -7 2 65.62 7.85
 -1 -7 2 51.48 5.72
 -1 -7 2 59.11 6.71
 0 7 -2 91.57 11.63
 0 7 -2 98.44 9.31
 0 7 -2 97.2 10.61
 0 7 -2 93.96 9.51
 0 7 -2 89.41 10.5
 0 7 -2 98.58 10.17
 0 7 -2 112.81 10
 0 7 -2 100.59 11.02
 0 -7 2 97 9.79
 0 -7 2 104.96 9.82
 0 -7 2 110.6 10.3
 0 -7 2 112.56 9.89
 0 -7 2 106.55 10.16
 0 -7 2 89.43 10.86
 0 -7 2 95.05 9.07
 0 -7 2 102.17 10.22
 0 -7 2 97.04 9.5
 0 -7 2 92.54 8.92
 -1 7 -2 286.76 26.22
 -1 7 -2 279.66 25.24
 -1 7 -2 273.62 25.63
 -1 7 -2 292.28 24.73
 -1 7 -2 261.92 25.17
 -1 7 -2 279.59 24.84
 -1 7 -2 280.31 25.29
 -1 7 -2 303.16 25.33
 1 -7 2 269.5 24.52
 1 -7 2 281.06 24.32
 1 -7 2 296.14 24.7
 1 -7 2 277.73 24.98
 1 -7 2 286.21 25.65
 1 -7 2 278.28 26.09
 -2 7 -2 71.64 8.43
 -2 7 -2 51.21 6.52
 -2 7 -2 54.42 7.51
 -2 7 -2 55.2 9.48
 -2 7 -2 64.94 8.17
 -2 7 -2 55.78 8.31
 -2 7 -2 60.65 7.18
 -2 7 -2 65.49 7.73
 2 -7 2 54.34 6.81
 2 -7 2 52.69 6.38
 2 -7 2 64.59 9.03
 2 -7 2 43.82 8.5
 2 -7 2 51.94 6.34
 2 -7 2 58.04 5.88
 2 -7 2 56.96 7.09
 2 -7 2 57.31 8.44
 -3 7 -2 -0.45 3.56
 -3 7 -2 -0.87 2.32
 -3 7 -2 -0.47 3.42
 -3 7 -2 -3.65 3.53
 -3 7 -2 1.85 2.99
 -3 7 -2 1.38 3.14
 -3 7 -2 -6.11 4.79
 3 -7 2 -2.53 5.77
 3 -7 2 -2.1 3.44
 3 -7 2 -2.47 2.5
 3 -7 2 -0.32 2.02
 3 -7 2 -3.25 3.52
 3 -7 2 -0.41 4.6
 3 -7 2 2.22 2.74
 3 -7 2 -2.76 2.31
 -4 7 -2 250.92 22.59
 -4 7 -2 191.82 23.2
 -4 7 -2 247.59 21.95
 -4 7 -2 217.75 24.55
 -4 7 -2 253.36 23.1
 -4 7 -2 254.58 23.02
 -4 7 -2 207.55 22.33
 4 -7 2 254.78 24.09
 4 -7 2 211.97 23.32
 4 -7 2 240.97 22.78
 4 -7 2 243.53 22.08
 4 -7 2 253.77 23.21
 -5 7 -2 255.38 24.69
 -5 7 -2 241.6 23.23
 -5 7 -2 227.86 23.87
 -5 7 -2 248.49 24.22
 -5 7 -2 213.54 24.98
 -5 7 -2 237.18 26.7
 -5 7 -2 268.34 24.71
 5 -7 2 221.28 24.82
 5 -7 2 242.34 24.69
 5 -7 2 271.43 22.78
 5 -7 2 260.63 24.04
 5 -7 2 258.9 26.04
 5 -7 2 270.21 24.13
 -6 7 -2 9.73 4.96
 -6 7 -2 25.42 6.69
 -6 7 -2 24.19 7.25
 -6 7 -2 31.52 7.3
 -6 7 -2 35.88 11.61
 -6 7 -2 27.64 8.28
 -6 7 -2 18.49 7.82
 6 -7 2 28.71 6.38
 6 -7 2 26.66 5.94
 6 -7 2 11.46 7.71
 6 -7 2 4.25 6.42
 6 -7 2 20.84 5.03
 6 -7 2 26.45 9.38
 -7 7 -2 12 6.18
 -7 7 -2 9.83 10.82
 -7 7 -2 9.73 7.87
 -7 7 -2 15.98 8.38
 -7 7 -2 5.39 6.42
 -7 7 -2 1.45 6.93
 7 -7 2 9.09 3.8
 7 -7 2 -4.45 9.51
 7 -7 2 4.61 5.19
 7 -7 2 16.24 8.94
 7 -7 2 7.89 5.48
 7 -7 2 0.04 5.24
 -8 7 -2 16.47 10.11
 -8 7 -2 11.72 12.27
 -8 7 -2 5.08 7.84
 -8 7 -2 6.12 9.34
 -8 7 -2 14.75 8.08
 -8 7 -2 7.64 6.47
 8 -7 2 2.33 4.2
 8 -7 2 14.08 6.34
 8 -7 2 15.89 12.73
 8 -7 2 11.42 9.42
 8 -7 2 -1.54 5.65
 -9 7 -2 1.58 8.14
 -9 7 -2 3.92 10.45
 -9 7 -2 2.25 9.67
 -9 7 -2 6.89 14.16
 -9 7 -2 11.36 7.42
 9 -7 2 2.07 15.32
 9 -7 2 -6.32 4.64
 9 -7 2 18.54 12.14
 9 -7 2 -2.63 6.93
 -10 7 -2 -3.34 9.97
 -10 7 -2 1.97 7.74
 -10 7 -2 8.53 16.22
 -10 7 -2 19.97 10.5
 -10 7 -2 1.6 12.69
 10 -7 2 -4.87 5.52
 10 -7 2 16.9 14.79
 10 -7 2 24.45 8.91
 10 -7 2 14.07 13.37
 -11 7 -2 11.23 6.84
 12 6 -2 0.77 16.85
 12 6 -2 3.68 8.75
 12 6 -2 20.62 8.62
 12 6 -2 24.34 12.2
 12 6 -2 17.84 10.97
 -12 -6 2 24.84 15.07
 -12 -6 2 22.51 11.4
 -12 -6 2 36.24 13.02
 11 6 -2 12.21 10.58
 11 6 -2 15.45 9.62
 11 6 -2 -5.28 10.36
 11 6 -2 -4.57 6.5
 11 6 -2 12.73 6.76
 -11 -6 2 23.28 10.9
 -11 -6 2 10.49 9.72
 -11 -6 2 3.42 4.8
 -11 -6 2 5.3 12.12
 10 6 -2 4.28 7.56
 10 6 -2 4.05 12.78
 10 6 -2 -3.28 7.91
 10 6 -2 4.36 5.69
 10 6 -2 0.23 5.31
 10 6 -2 -2.54 7.47
 -10 -6 2 12.59 9.15
 -10 -6 2 29.62 13.5
 -10 -6 2 3.51 3.98
 -10 -6 2 10.43 9.06
 -10 -6 2 17.66 7.23
 9 6 -2 -7.04 8.65
 9 6 -2 -0.78 4.84
 9 6 -2 -0.7 7.26
 9 6 -2 5.2 6.75
 9 6 -2 4.12 6.95
 9 6 -2 -5.69 4.39
 -9 -6 2 7.85 7.72
 -9 -6 2 -4.28 5.41
 -9 -6 2 2.85 5.12
 -9 -6 2 13.61 8.36
 -9 -6 2 3.11 9.99
 8 6 -2 13.88 9.22
 8 6 -2 11.83 6.22
 8 6 -2 16.32 5.6
 8 6 -2 14.15 6.67
 8 6 -2 21.46 7.39
 8 6 -2 8.57 7.5
 8 6 -2 14 5.36
 8 6 -2 7.1 6.95
 -8 -6 2 -1.91 5.88
 -8 -6 2 6.41 9.47
 -8 -6 2 3.91 7.24
 -8 -6 2 0.17 6.91
 -8 -6 2 3.71 5.93
 -8 -6 2 5.48 4.42
 7 6 -2 66.84 8.23
 7 6 -2 62.51 12.82
 7 6 -2 52.28 9.02
 7 6 -2 72.59 12.6
 7 6 -2 61.08 10.09
 7 6 -2 44.36 9.48
 7 6 -2 74.41 11.22
 7 6 -2 43.65 8.24
 -7 -6 2 53.39 9.81
 -7 -6 2 33.35 8.49
 -7 -6 2 37.79 7.48
 -7 -6 2 55.79 8.56
 -7 -6 2 45.14 9.19
 -7 -6 2 49.45 11.67
 -7 -6 2 54.35 7.27
 -7 -6 2 50.9 9.64
 6 6 -2 12.11 5.32
 6 6 -2 28.89 6.64
 6 6 -2 23.51 7.82
 6 6 -2 22.77 5.99
 6 6 -2 26.51 5.46
 6 6 -2 9.33 5.36
 6 6 -2 25.69 4.9
 6 6 -2 22.5 4.9
 6 6 -2 14.24 5.89
 -6 -6 2 28.03 6.21
 -6 -6 2 24.87 5.72
 -6 -6 2 17.79 6.3
 -6 -6 2 18.33 6.01
 -6 -6 2 13.28 5.3
 -6 -6 2 24.42 8.7
 -6 -6 2 27.4 7.27
 -6 -6 2 16.34 4.77
 5 6 -2 14.07 5.18
 5 6 -2 15.02 5.37
 5 6 -2 16.99 6.58
 5 6 -2 20.98 3.38
 5 6 -2 14.39 4.41
 5 6 -2 22.64 4.74
 5 6 -2 11.6 4.69
 5 6 -2 17.99 4.09
 -5 -6 2 13.24 5.06
 -5 -6 2 13.65 4.67
 -5 -6 2 12.51 3.9
 -5 -6 2 18.57 5.57
 -5 -6 2 7.7 5.07
 -5 -6 2 31.61 6.43
 -5 -6 2 19.56 7.12
 -5 -6 2 17.63 3.51
 -5 -6 2 12.19 4.56
 4 6 -2 0.72 3.14
 4 6 -2 7.56 3.24
 4 6 -2 4.96 2.78
 4 6 -2 12.44 4.11
 4 6 -2 9.55 5.25
 4 6 -2 0.54 3.01
 4 6 -2 6.67 4.04
 4 6 -2 7.85 3.2
 -4 -6 2 4.1 3.79
 -4 -6 2 5.01 5.35
 -4 -6 2 5.49 3.88
 -4 -6 2 5.69 3.68
 -4 -6 2 5.49 2.32
 -4 -6 2 12.45 3.57
 -4 -6 2 4.21 3.55
 -4 -6 2 6.88 4.2
 -4 -6 2 3.26 3.15
 3 6 -2 16.43 3.34
 3 6 -2 14.95 5.56
 3 6 -2 14.63 4.02
 3 6 -2 27.94 4.24
 3 6 -2 18.13 5.57
 3 6 -2 14.19 3.98
 3 6 -2 20.53 4.33
 3 6 -2 16.38 4.61
 -3 -6 2 12.81 3.94
 -3 -6 2 16.62 2.82
 -3 -6 2 22.36 3.19
 -3 -6 2 23.97 5.1
 -3 -6 2 14.84 4.33
 -3 -6 2 14.79 3.67
 -3 -6 2 17.49 5.28
 2 6 -2 9.67 3.23
 2 6 -2 6.11 3.52
 2 6 -2 15.27 2.96
 2 6 -2 10.66 2.5
 2 6 -2 12.89 3.71
 2 6 -2 7.28 4.47
 2 6 -2 11.8 3.75
 2 6 -2 7.5 2.62
 2 6 -2 10.62 3.64
 2 6 -2 11.44 3.47
 -2 -6 2 8.3 2.64
 -2 -6 2 18.05 3.79
 -2 -6 2 7.35 3.41
 -2 -6 2 6.68 2.03
 -2 -6 2 8.13 2.37
 -2 -6 2 9.39 2.04
 -2 -6 2 7.8 3.06
 -2 -6 2 21.97 4.64
 -2 -6 2 20.58 4.15
 1 6 -2 489.03 41.45
 1 6 -2 472.82 41.76
 1 6 -2 509.58 41.13
 1 6 -2 490.97 41.07
 1 6 -2 456.69 41.95
 1 6 -2 467.47 41.73
 1 6 -2 466.08 41.3
 1 6 -2 477.97 41.43
 1 6 -2 479.62 41.55
 -1 -6 2 521.3 41.48
 -1 -6 2 472.81 41.42
 -1 -6 2 471.69 42.28
 -1 -6 2 472.12 40.88
 -1 -6 2 497.63 41.49
 -1 -6 2 448.7 40.84
 -1 -6 2 466.02 41.19
 -1 -6 2 471.76 41.16
 -1 -6 2 504.6 41.53
 -1 -6 2 475.38 41.72
 0 6 -2 382.4 31.33
 0 6 -2 349.26 31.04
 0 6 -2 373.76 31.59
 0 6 -2 374.26 30.87
 0 6 -2 348.67 31.39
 0 6 -2 357.83 31.28
 0 6 -2 362.13 31.5
 0 -6 2 347.49 31.8
 0 -6 2 348.09 31.13
 0 -6 2 363.39 32.2
 0 -6 2 362.23 31.48
 0 -6 2 369.77 31.24
 0 -6 2 361.7 30.9
 0 -6 2 344.12 30.77
 0 -6 2 337.88 30.65
 0 -6 2 357.19 31.19
 0 -6 2 364.3 31.47
 -1 6 -2 11.52 3.79
 -1 6 -2 13.54 3.52
 -1 6 -2 5.1 2.96
 -1 6 -2 5.45 2.15
 -1 6 -2 10.08 4.34
 -1 6 -2 11.14 2.52
 -1 6 -2 11.58 3.38
 -1 6 -2 3.83 2.78
 1 -6 2 8.22 2.29
 1 -6 2 1.1 3.32
 1 -6 2 12.48 2.61
 1 -6 2 7.59 2.05
 1 -6 2 11.27 3.92
 -2 6 -2 25.91 6.72
 -2 6 -2 29.53 5.22
 -2 6 -2 36.92 4.78
 -2 6 -2 38.8 5.83
 -2 6 -2 30.65 5.33
 -2 6 -2 35.77 4.73
 2 -6 2 25.11 5.28
 2 -6 2 38.49 4.09
 2 -6 2 36.91 6.4
 2 -6 2 25.64 4.5
 2 -6 2 28.29 5.47
 2 -6 2 25.08 6.58
 2 -6 2 27.39 4.38
 2 -6 2 27.83 4.99
 -3 6 -2 39.39 7.41
 -3 6 -2 37.73 5.63
 -3 6 -2 47.22 6.89
 -3 6 -2 35.32 6.11
 -3 6 -2 59.9 7.66
 -3 6 -2 37.97 5.91
 -3 6 -2 44.57 8.86
 -3 6 -2 48.97 6.45
 3 -6 2 44.22 5.08
 3 -6 2 34.08 6.96
 3 -6 2 38.48 6.56
 3 -6 2 40.36 5.51
 3 -6 2 38.35 5.69
 3 -6 2 47.64 7.95
 3 -6 2 33.33 6.31
 3 -6 2 29.07 7.22
 -4 6 -2 15.94 4.27
 -4 6 -2 20.76 4.82
 -4 6 -2 24.09 6.26
 -4 6 -2 18.15 5.29
 -4 6 -2 15.37 7.44
 -4 6 -2 26.37 6.72
 -4 6 -2 24.95 5.83
 4 -6 2 15.39 4.2
 4 -6 2 10.47 5.5
 4 -6 2 32.46 7.68
 4 -6 2 23.33 5.56
 4 -6 2 14.74 4.46
 -5 6 -2 7.77 5.81
 -5 6 -2 11.44 4.86
 -5 6 -2 2.95 4.52
 -5 6 -2 6.2 3.82
 -5 6 -2 11.51 7.56
 -5 6 -2 6.72 5.83
 -5 6 -2 6.82 4.97
 5 -6 2 12.37 4.66
 5 -6 2 5.59 5.02
 5 -6 2 10.57 5.99
 5 -6 2 8.45 6.4
 5 -6 2 7.36 3.87
 5 -6 2 7.6 3.42
 5 -6 2 19.4 8.22
 -6 6 -2 138.79 19.2
 -6 6 -2 151.99 18.26
 -6 6 -2 170.68 18.46
 -6 6 -2 170.22 21.59
 -6 6 -2 174.25 18.95
 -6 6 -2 177.76 18.05
 6 -6 2 172.68 19.97
 6 -6 2 170.52 20.19
 6 -6 2 184.5 16.87
 6 -6 2 140.65 18.89
 6 -6 2 189.08 16.07
 6 -6 2 163.56 17.2
 -7 6 -2 6.58 7.52
 -7 6 -2 11.57 10.87
 -7 6 -2 7.89 11.38
 -7 6 -2 5 6.84
 -7 6 -2 -7.27 5.04
 -7 6 -2 13.13 6.84
 7 -6 2 -4.47 4.35
 7 -6 2 0.43 6.84
 7 -6 2 4.42 8.98
 7 -6 2 7.08 5.02
 7 -6 2 -0.83 7.34
 7 -6 2 4.53 6.2
 7 -6 2 3.15 4.68
 -8 6 -2 1.27 5.67
 -8 6 -2 6.94 7.2
 -8 6 -2 15.18 9.47
 -8 6 -2 5.64 8.62
 -8 6 -2 2.04 10.91
 -8 6 -2 7.09 7.76
 8 -6 2 19.75 11.85
 8 -6 2 13.89 9.64
 8 -6 2 9.04 5.67
 8 -6 2 8.24 4.63
 -9 6 -2 -0.97 7.2
 -9 6 -2 2.24 6.63
 -9 6 -2 10.16 10.1
 -9 6 -2 12.21 13.69
 -9 6 -2 6.02 9.9
 9 -6 2 16.61 10.77
 9 -6 2 8.61 5.29
 9 -6 2 5.66 11.99
 9 -6 2 5.86 6.43
 -10 6 -2 -0.65 8.7
 -10 6 -2 1.65 12.19
 -10 6 -2 7.64 15.25
 -10 6 -2 0.94 7.93
 -10 6 -2 9.05 11.75
 10 -6 2 19.36 14.18
 10 -6 2 -6.91 4.99
 10 -6 2 12.14 14.18
 10 -6 2 6.3 7.87
 -11 6 -2 22.3 11.61
 -11 6 -2 14.47 13.59
 -11 6 -2 2.45 5.86
 -11 6 -2 -4.25 18.81
 -11 6 -2 -3.74 9.24
 11 -6 2 -10.56 6.9
 11 -6 2 7.8 16.85
 11 -6 2 -3.11 13.48
 11 -6 2 -3.78 8.34
 12 5 -2 -4.36 14.41
 12 5 -2 -0.6 7.21
 12 5 -2 3.26 10.46
 12 5 -2 16.22 10.94
 12 5 -2 -5.86 7.3
 -12 -5 2 10.88 11.58
 -12 -5 2 30.87 16.68
 -12 -5 2 7.81 10.79
 11 5 -2 10.42 9.08
 11 5 -2 2.68 6.59
 11 5 -2 0.6 5.77
 11 5 -2 -3.43 10.86
 11 5 -2 6.99 10.18
 -11 -5 2 11.03 12.48
 -11 -5 2 3.13 9.28
 -11 -5 2 0.92 9.41
 10 5 -2 46.25 9.3
 10 5 -2 25.45 10.8
 10 5 -2 34.69 10.6
 10 5 -2 32.33 11.93
 10 5 -2 31.36 15.62
 10 5 -2 39.86 8.28
 -10 -5 2 54.56 11.6
 -10 -5 2 43.97 6.4
 -10 -5 2 54.1 9.45
 -10 -5 2 63.57 17.33
 -10 -5 2 45.23 14.23
 9 5 -2 21.42 9.34
 9 5 -2 10.61 5.65
 9 5 -2 17.23 11.1
 9 5 -2 3.8 5.28
 9 5 -2 2.02 7.34
 9 5 -2 14.81 7.88
 -9 -5 2 3.03 7.76
 -9 -5 2 8.05 7.69
 -9 -5 2 14 10.84
 -9 -5 2 19.03 6.61
 -9 -5 2 7.3 5.76
 -9 -5 2 9.57 11.18
 8 5 -2 73.67 12.72
 8 5 -2 60.37 8.79
 8 5 -2 50.71 9.65
 8 5 -2 59.45 10.71
 8 5 -2 47.59 9.3
 8 5 -2 51.12 8.76
 8 5 -2 53.29 13.19
 8 5 -2 53.61 11.66
 -8 -5 2 74.95 9.95
 -8 -5 2 72.53 8.8
 -8 -5 2 68.33 11.31
 -8 -5 2 40.06 10.4
 -8 -5 2 43.96 12.77
 -8 -5 2 51.75 11.16
 7 5 -2 2.25 3.28
 7 5 -2 -6.07 4.94
 7 5 -2 0.41 4.13
 7 5 -2 6.85 5.25
 7 5 -2 -1.75 5.52
 7 5 -2 -0.55 3.95
 7 5 -2 -1.18 4.39
 7 5 -2 1.78 5.32
 7 5 -2 4.87 7.35
 -7 -5 2 5.47 5.65
 -7 -5 2 -0.27 3.86
 -7 -5 2 -2.15 5.58
 -7 -5 2 1.21 4.95
 -7 -5 2 1.47 5.85
 -7 -5 2 -0.59 3.31
 -7 -5 2 2.35 3.63
 6 5 -2 30.09 5.39
 6 5 -2 12.82 5.02
 6 5 -2 17.8 6.74
 6 5 -2 34.53 5.78
 6 5 -2 26.27 4.68
 6 5 -2 28.14 7.02
 6 5 -2 27.6 6.44
 6 5 -2 29.51 6.56
 6 5 -2 26.52 8.74
 -6 -5 2 27.37 8.63
 -6 -5 2 25.38 6.63
 -6 -5 2 13.68 5.8
 -6 -5 2 28.84 4.72
 -6 -5 2 26.55 7.14
 -6 -5 2 32.29 6.27
 -6 -5 2 22.21 5.27
 -6 -5 2 15.09 5.75
 5 5 -2 1.69 4.72
 5 5 -2 1.29 3
 5 5 -2 3.76 3.8
 5 5 -2 2.34 4.35
 5 5 -2 7.24 4.48
 5 5 -2 7.09 3.99
 5 5 -2 5.43 3.69
 5 5 -2 12.56 3.23
 -5 -5 2 6.34 3.78
 -5 -5 2 4.62 2.93
 -5 -5 2 10.43 2.91
 -5 -5 2 1.24 4.19
 -5 -5 2 1.26 3.98
 -5 -5 2 7.54 4.4
 -5 -5 2 0.77 5.39
 -5 -5 2 0.35 2.97
 4 5 -2 11.34 3.48
 4 5 -2 18.62 5.88
 4 5 -2 9.39 3.91
 4 5 -2 17.37 3.56
 4 5 -2 12.87 4.87
 4 5 -2 17.43 4.81
 4 5 -2 14.29 4.45
 4 5 -2 17.29 4.1
 -4 -5 2 17.11 3.28
 -4 -5 2 18.55 4.23
 -4 -5 2 14.19 4.95
 -4 -5 2 21.17 5.66
 -4 -5 2 25.31 4.84
 -4 -5 2 14.45 6.34
 -4 -5 2 17.95 4.34
 -4 -5 2 16.73 4.42
 3 5 -2 -0.56 2.41
 3 5 -2 -5.36 3.95
 3 5 -2 -3.38 2.26
 3 5 -2 -3.19 3
 3 5 -2 -0.05 3
 3 5 -2 -2 2.42
 3 5 -2 0.88 2.94
 3 5 -2 -2.61 3.53
 -3 -5 2 -4.72 4.24
 -3 -5 2 0.41 2.71
 -3 -5 2 0.27 2.64
 -3 -5 2 -8.92 2.61
 -3 -5 2 -5.26 2.93
 -3 -5 2 3.92 3.88
 -3 -5 2 -0.83 2.18
 2 5 -2 14.76 4.65
 2 5 -2 11.36 3.4
 2 5 -2 10.08 4.07
 2 5 -2 15.13 2.89
 2 5 -2 16.94 4.08
 2 5 -2 19.24 3.89
 2 5 -2 10.9 3.39
 2 5 -2 15.83 3.86
 2 5 -2 21.25 3.27
 -2 -5 2 10.94 3.25
 -2 -5 2 19.15 4.37
 -2 -5 2 19.43 4.36
 -2 -5 2 8.94 2.3
 -2 -5 2 16.74 2.58
 -2 -5 2 14.54 2.56
 -2 -5 2 17.7 3.11
 -2 -5 2 9.68 3.49
 1 5 -2 178.93 15.41
 1 5 -2 175.66 15.24
 1 5 -2 170.99 15.7
 1 5 -2 171.14 14.96
 1 5 -2 157.33 15.4
 1 5 -2 158.08 15.61
 1 5 -2 169.17 15.14
 1 5 -2 179.75 15.3
 1 5 -2 168.48 14.86
 1 5 -2 166.26 14.74
 -1 -5 2 163.6 14.73
 -1 -5 2 184.42 15.55
 -1 -5 2 160.63 14.83
 -1 -5 2 171.7 15.06
 -1 -5 2 174.87 15.34
 -1 -5 2 163.35 15.22
 -1 -5 2 160.6 14.7
 -1 -5 2 162.11 15.22
 0 5 -2 156.05 13.61
 0 5 -2 155.43 14.19
 0 5 -2 173.55 14.36
 0 5 -2 157.45 13.81
 0 5 -2 152 14
 0 5 -2 144.31 14.08
 0 5 -2 159.85 14.03
 0 -5 2 147.17 14.09
 0 -5 2 141.31 13.45
 0 -5 2 159.57 14.88
 0 -5 2 150.23 14.19
 0 -5 2 154.89 13.99
 0 -5 2 145.86 13.59
 0 -5 2 157.13 13.59
 0 -5 2 158.92 14.01
 -1 5 -2 15.4 3.41
 -1 5 -2 11.04 2.58
 -1 5 -2 11.36 2.37
 -1 5 -2 15.95 4.53
 -1 5 -2 8.52 2.82
 -1 5 -2 9.09 2.82
 -1 5 -2 16.69 3.56
 -1 5 -2 10.73 3.26
 1 -5 2 6.2 3.31
 1 -5 2 15.49 2.79
 1 -5 2 12.97 3.14
 1 -5 2 12.82 2.18
 1 -5 2 12.36 3.63
 1 -5 2 9.19 2.37
 1 -5 2 10.62 2.55
 -2 5 -2 35.98 4.89
 -2 5 -2 39.6 5.96
 -2 5 -2 37.98 5.35
 -2 5 -2 35.27 5.17
 -2 5 -2 36.11 6.25
 -2 5 -2 28.61 4.7
 -2 5 -2 38.95 7.19
 -2 5 -2 46.39 6.36
 2 -5 2 35.89 4.78
 2 -5 2 33.05 5.93
 2 -5 2 39.99 5.77
 2 -5 2 41.09 5.73
 2 -5 2 33.96 4.27
 2 -5 2 31.05 6.96
 2 -5 2 45.03 6.87
 2 -5 2 36.98 4.96
 -3 5 -2 125.85 16.81
 -3 5 -2 72.47 9.19
 -3 5 -2 85.69 9.8
 -3 5 -2 80.27 9.52
 -3 5 -2 103.7 11.23
 -3 5 -2 69.66 10.61
 -3 5 -2 84.84 9.06
 3 -5 2 75.03 10.32
 3 -5 2 83.1 9.44
 3 -5 2 72.42 8.59
 3 -5 2 78.15 10.23
 3 -5 2 77.26 8.69
 3 -5 2 80.34 9.22
 3 -5 2 94.99 8.28
 -4 5 -2 48.88 7.99
 -4 5 -2 39.89 6.63
 -4 5 -2 44.11 6.17
 -4 5 -2 52.57 7.82
 -4 5 -2 38.9 6.57
 -4 5 -2 44.44 9.4
 -4 5 -2 44.29 8.12
 4 -5 2 41.84 8.31
 4 -5 2 38.35 7.58
 4 -5 2 39.45 8.06
 4 -5 2 34.25 5.99
 4 -5 2 52.29 6.89
 4 -5 2 47.86 6.94
 4 -5 2 42.26 7.34
 -5 5 -2 114.93 15.98
 -5 5 -2 114.04 12.42
 -5 5 -2 117.05 13.85
 -5 5 -2 134.12 13.73
 -5 5 -2 149.17 18.82
 -5 5 -2 106.29 13.52
 -5 5 -2 118.49 13.64
 -5 5 -2 132.76 11.81
 5 -5 2 115.78 13.95
 5 -5 2 116.77 14.4
 5 -5 2 118.83 14.67
 5 -5 2 130.32 12.76
 5 -5 2 116.39 12.64
 5 -5 2 114.31 12.64
 5 -5 2 122.67 12.28
 5 -5 2 129.08 15.17
 5 -5 2 117.49 11.7
 -6 5 -2 3.3 7.99
 -6 5 -2 7.13 6.18
 -6 5 -2 0.67 4.87
 -6 5 -2 -4.16 4.26
 -6 5 -2 5.9 4.53
 -6 5 -2 3.61 3.6
 -6 5 -2 9.85 6.38
 -6 5 -2 -1.67 2.74
 6 -5 2 6.31 6.92
 6 -5 2 2.45 3.91
 6 -5 2 -0.63 7.59
 6 -5 2 -3.79 5.84
 6 -5 2 -3.88 3.29
 6 -5 2 -1.64 4.01
 6 -5 2 4.87 5.23
 6 -5 2 0.69 3.08
 -7 5 -2 109.36 14.37
 -7 5 -2 99.89 11.52
 -7 5 -2 111.02 13
 -7 5 -2 105.71 15
 -7 5 -2 94.16 18.36
 -7 5 -2 85.83 15.12
 -7 5 -2 109.54 16.08
 -7 5 -2 108 13.58
 7 -5 2 97.21 11.27
 7 -5 2 89.92 12.01
 7 -5 2 80.51 14.66
 7 -5 2 106.9 12.27
 7 -5 2 103.66 11.48
 7 -5 2 111.71 16.74
 7 -5 2 89.11 15.22
 -8 5 -2 6.42 8.63
 -8 5 -2 9.79 11.11
 -8 5 -2 3.46 4.14
 -8 5 -2 7.04 6.65
 -8 5 -2 1.85 7.19
 -8 5 -2 -3.36 5.72
 -8 5 -2 5.86 8
 8 -5 2 4.25 4.22
 8 -5 2 22.53 14.3
 8 -5 2 8.62 10.43
 8 -5 2 6.79 5.37
 8 -5 2 -1.56 10.86
 -9 5 -2 -4.1 4.92
 -9 5 -2 7.9 9.46
 -9 5 -2 -0.24 7.38
 -9 5 -2 -3.74 12.37
 -9 5 -2 1.18 6.25
 -9 5 -2 3.64 8.62
 9 -5 2 8.4 12.07
 9 -5 2 -0.63 5.87
 9 -5 2 9.86 9.96
 9 -5 2 0.38 4.87
 -10 5 -2 5.79 10.14
 -10 5 -2 10.73 7.75
 -10 5 -2 2.08 4.78
 -10 5 -2 -0.93 6.22
 -10 5 -2 4.09 13.72
 -10 5 -2 1.08 7.66
 -10 5 -2 1.76 11.17
 10 -5 2 -0.69 5.49
 10 -5 2 2.6 13.04
 10 -5 2 -7.39 6.81
 10 -5 2 12.94 12.42
 -11 5 -2 6.2 9.46
 -11 5 -2 17.65 17.26
 -11 5 -2 20.77 13.36
 -11 5 -2 7.61 6.01
 -11 5 -2 20.76 13.23
 11 -5 2 12.01 18.2
 11 -5 2 8.35 14.07
 11 -5 2 6.35 8.78
 11 -5 2 -1.07 8.03
 13 4 -2 -1.82 10.64
 13 4 -2 10.47 12.6
 13 4 -2 18.95 10.38
 12 4 -2 8.48 10.15
 12 4 -2 12.76 8.41
 12 4 -2 17.97 12.15
 12 4 -2 5.58 7.91
 -12 -4 2 18.52 12.3
 -12 -4 2 8.3 14.14
 -12 -4 2 21.25 11.45
 11 4 -2 12.38 9.56
 11 4 -2 3.18 9.7
 11 4 -2 -0.66 6.34
 11 4 -2 0.5 11.27
 11 4 -2 2.6 6.57
 -11 -4 2 12.76 10
 -11 -4 2 12.24 10.39
 -11 -4 2 -0.61 6.4
 -11 -4 2 13.74 14.29
 10 4 -2 -0.35 7.41
 10 4 -2 2.48 6.05
 10 4 -2 -2.33 8.75
 10 4 -2 6.97 6.01
 10 4 -2 7.8 9.22
 10 4 -2 -5.04 11.78
 -10 -4 2 3.56 3.59
 -10 -4 2 -2.75 5.41
 -10 -4 2 -7.43 11.42
 -10 -4 2 7.78 8.54
 -10 -4 2 7.02 8.41
 9 4 -2 0.46 9.55
 9 4 -2 -2.74 4.8
 9 4 -2 11.74 9.23
 9 4 -2 2.39 5.06
 9 4 -2 17.21 8.95
 9 4 -2 -3.37 6.66
 -9 -4 2 14.98 11.89
 -9 -4 2 7.78 5.39
 -9 -4 2 2.43 5.05
 -9 -4 2 -0.07 6.89
 -9 -4 2 3.43 7.88
 -9 -4 2 0.1 7.23
 8 4 -2 -4.56 6.82
 8 4 -2 16.38 7.27
 8 4 -2 13.43 10.05
 8 4 -2 19.19 6.14
 8 4 -2 13.08 5.23
 8 4 -2 5.8 5.3
 8 4 -2 17.29 7.89
 8 4 -2 3.5 6.43
 -8 -4 2 9.54 6.15
 -8 -4 2 11.03 10.89
 -8 -4 2 0.14 5.54
 -8 -4 2 11.7 4.94
 -8 -4 2 16.06 8.1
 -8 -4 2 13.15 4.77
 -8 -4 2 14.01 7.91
 7 4 -2 12.34 5.19
 7 4 -2 8.13 4.15
 7 4 -2 4.6 7.02
 7 4 -2 3.57 3.92
 7 4 -2 0.54 3.95
 7 4 -2 -3.34 4.1
 7 4 -2 10.18 6.71
 7 4 -2 11.01 6.23
 7 4 -2 -0.59 5.15
 -7 -4 2 9.1 4.03
 -7 -4 2 1.7 4.96
 -7 -4 2 8.51 6.28
 -7 -4 2 1.68 5.18
 -7 -4 2 3.82 3.7
 -7 -4 2 7.66 6.57
 -7 -4 2 8.66 8.26
 -7 -4 2 0.03 3.4
 6 4 -2 84.06 9.51
 6 4 -2 82.93 11.52
 6 4 -2 85.41 14.28
 6 4 -2 70.76 8.53
 6 4 -2 71.36 9.69
 6 4 -2 90.89 12
 6 4 -2 65.05 10.04
 6 4 -2 80.15 10.16
 6 4 -2 83.58 12.32
 -6 -4 2 84.94 11.84
 -6 -4 2 92.25 11.73
 -6 -4 2 86.83 9.13
 -6 -4 2 73.81 11.05
 -6 -4 2 77.3 9.73
 -6 -4 2 101.96 14.56
 -6 -4 2 96.25 9.47
 -6 -4 2 77.15 11.46
 5 4 -2 45.49 6.44
 5 4 -2 29.19 6.27
 5 4 -2 54.46 11.25
 5 4 -2 46.49 6.64
 5 4 -2 35.32 7.33
 5 4 -2 53.88 8.53
 5 4 -2 44.99 5.78
 5 4 -2 31.78 8.16
 5 4 -2 34.73 5.77
 -5 -4 2 40.48 5.47
 -5 -4 2 29.75 6.45
 -5 -4 2 50.79 7.51
 -5 -4 2 46.65 9.8
 -5 -4 2 50.36 6.68
 -5 -4 2 35.11 7.33
 -5 -4 2 42.49 7.53
 -5 -4 2 36.23 5.91
 4 4 -2 69.99 9.15
 4 4 -2 72.63 10.56
 4 4 -2 59.71 7.05
 4 4 -2 69.22 7.71
 4 4 -2 58.74 8.45
 4 4 -2 67.55 9.29
 4 4 -2 55.84 8.32
 4 4 -2 73.27 8.07
 -4 -4 2 59.07 8.49
 -4 -4 2 67.49 7.96
 -4 -4 2 79.44 8.97
 -4 -4 2 69.02 7.88
 -4 -4 2 59.37 7.06
 -4 -4 2 68.28 10.2
 -4 -4 2 70.72 8.58
 -4 -4 2 72.63 9.21
 3 4 -2 227.56 19.72
 3 4 -2 185.23 20.53
 3 4 -2 217.97 19.3
 3 4 -2 198.33 19.86
 3 4 -2 216.2 20.17
 3 4 -2 199.68 19.37
 3 4 -2 225.18 19.98
 3 4 -2 219.47 20.05
 -3 -4 2 243.95 20.01
 -3 -4 2 240.8 19.93
 -3 -4 2 211.03 19.63
 -3 -4 2 223.12 20.82
 -3 -4 2 202.23 19.92
 -3 -4 2 199.59 19.99
 -3 -4 2 238.4 20.17
 2 4 -2 36.59 4.49
 2 4 -2 42.36 5.25
 2 4 -2 43.9 5.62
 2 4 -2 55.71 6.12
 2 4 -2 37 4.72
 2 4 -2 40.38 6.27
 2 4 -2 46.77 5.35
 2 4 -2 35.07 5.37
 -2 -4 2 32.12 4.99
 -2 -4 2 42.32 5.55
 -2 -4 2 42.16 5.58
 -2 -4 2 38.51 4.32
 -2 -4 2 25.2 4.57
 -2 -4 2 27.98 4.41
 -2 -4 2 40.83 6.11
 -2 -4 2 43.73 4.86
 1 4 -2 12.08 3
 1 4 -2 12.94 2.79
 1 4 -2 11.01 3.41
 1 4 -2 9.44 1.89
 1 4 -2 9.49 2.19
 1 4 -2 17.5 4.27
 1 4 -2 11.9 2.33
 1 4 -2 17.07 2.79
 1 4 -2 10.42 2.86
 1 4 -2 9.62 2.49
 -1 -4 2 8.7 2.21
 -1 -4 2 14.99 2.19
 -1 -4 2 20.22 3.26
 -1 -4 2 10.28 2.53
 -1 -4 2 8.89 2.69
 -1 -4 2 8.31 1.95
 -1 -4 2 8.4 1.95
 0 4 -2 94.23 7.95
 0 4 -2 85.66 8.18
 0 4 -2 79.02 9.01
 0 4 -2 84.46 7.56
 0 4 -2 96.11 8.31
 0 4 -2 80.95 7.97
 0 4 -2 79.51 7.77
 0 -4 2 81.45 8.18
 0 -4 2 78.04 7.62
 0 -4 2 78.72 8.28
 0 -4 2 74.17 7.47
 0 -4 2 81.97 7.89
 0 -4 2 79.23 7.91
 -1 4 -2 168.89 15.37
 -1 4 -2 169.34 15.11
 -1 4 -2 160.84 15.15
 -1 4 -2 163.83 14.88
 -1 4 -2 160.16 14.76
 -1 4 -2 166.46 14.98
 -1 4 -2 162.23 14.65
 1 -4 2 148.38 15.14
 1 -4 2 154.9 14.7
 1 -4 2 195.82 15.35
 1 -4 2 170.65 14.48
 1 -4 2 175.68 15.58
 1 -4 2 158.24 15.33
 1 -4 2 166.81 14.83
 -2 4 -2 27.93 6.18
 -2 4 -2 22.06 4.15
 -2 4 -2 11.73 4.06
 -2 4 -2 18.84 3.86
 -2 4 -2 27.96 4.91
 -2 4 -2 14.3 3.24
 -2 4 -2 19.3 3.29
 2 -4 2 16.82 3.94
 2 -4 2 20.79 4.75
 2 -4 2 20.35 3.3
 2 -4 2 19.82 3.38
 2 -4 2 14.01 3.61
 2 -4 2 4.8 4.23
 2 -4 2 16.53 2.78
 2 -4 2 24.3 4.58
 -3 4 -2 83.43 10.68
 -3 4 -2 93.3 9.89
 -3 4 -2 91.49 11.87
 -3 4 -2 86.56 9.3
 -3 4 -2 92.25 10
 -3 4 -2 93.57 10.39
 -3 4 -2 96.47 10.37
 3 -4 2 102.31 9.88
 3 -4 2 80.98 10.57
 3 -4 2 105.09 9.68
 3 -4 2 95.82 10.44
 3 -4 2 99.72 11
 3 -4 2 93.33 9.51
 3 -4 2 99.48 9.21
 3 -4 2 82.39 10.85
 -4 4 -2 48.16 7.27
 -4 4 -2 28.63 4.06
 -4 4 -2 24.8 6.36
 -4 4 -2 30.08 4.76
 -4 4 -2 31.14 6.04
 -4 4 -2 25.94 7.52
 -4 4 -2 35.3 5.94
 4 -4 2 33.03 7.35
 4 -4 2 33.65 5.05
 4 -4 2 27.67 5.79
 4 -4 2 21.66 6.12
 4 -4 2 24.4 6.43
 4 -4 2 24 4.22
 4 -4 2 29.13 4.12
 4 -4 2 30.96 5
 4 -4 2 26.47 4.79
 -5 4 -2 3.68 4.25
 -5 4 -2 -0.93 5.56
 -5 4 -2 -0.53 2.28
 -5 4 -2 -1.53 3.62
 -5 4 -2 -1.76 4.04
 -5 4 -2 3.26 4.46
 -5 4 -2 -0.2 3.53
 -5 4 -2 1.73 2.77
 5 -4 2 -0.61 4.46
 5 -4 2 2.04 2.69
 5 -4 2 0.8 3.24
 5 -4 2 -5.09 3.83
 5 -4 2 -0.6 2.45
 5 -4 2 0.72 3.74
 5 -4 2 -2.13 5.83
 5 -4 2 0.97 2.8
 5 -4 2 -1.32 2.72
 -6 4 -2 159.31 15.98
 -6 4 -2 145.53 16.65
 -6 4 -2 156.75 17.27
 -6 4 -2 129.44 17.84
 -6 4 -2 177.78 17.78
 -6 4 -2 164.97 17.85
 -6 4 -2 164.85 15.64
 -6 4 -2 147.56 19.9
 6 -4 2 141.73 17.59
 6 -4 2 170.09 16.41
 6 -4 2 164.4 18.98
 6 -4 2 164.77 18.27
 6 -4 2 157.26 15.65
 6 -4 2 143.53 18.59
 6 -4 2 183.67 15.68
 6 -4 2 163.8 16.01
 -7 4 -2 205.75 21.56
 -7 4 -2 204.21 23.98
 -7 4 -2 192.31 20.48
 -7 4 -2 167.74 20.25
 -7 4 -2 176.08 20.79
 -7 4 -2 160.23 21.14
 -7 4 -2 175.03 19.56
 -7 4 -2 220.39 18.67
 7 -4 2 182.69 17.89
 7 -4 2 186.82 18.86
 7 -4 2 198.56 22.29
 7 -4 2 173.63 21.39
 7 -4 2 219.92 18.59
 7 -4 2 181.38 24.61
 7 -4 2 162.06 20.79
 7 -4 2 192.24 22.48
 -8 4 -2 55.67 10.05
 -8 4 -2 58.25 14.76
 -8 4 -2 46.11 12.19
 -8 4 -2 62.83 13.68
 -8 4 -2 66.06 11.47
 -8 4 -2 64.19 12.14
 -8 4 -2 47.22 7.98
 8 -4 2 59.35 12.53
 8 -4 2 68.29 9.4
 8 -4 2 50.47 8
 8 -4 2 50.33 12.01
 8 -4 2 40.82 8.96
 8 -4 2 80.67 15.19
 -9 4 -2 9.54 8.8
 -9 4 -2 10.82 5.81
 -9 4 -2 0.45 12.09
 -9 4 -2 16.82 9.38
 -9 4 -2 14.13 7.45
 -9 4 -2 13.92 7.52
 9 -4 2 17.56 10.17
 9 -4 2 12.54 5.43
 9 -4 2 15.24 11.83
 -10 4 -2 -6.71 10.47
 -10 4 -2 -12.93 12.87
 -10 4 -2 -2.28 11.08
 -10 4 -2 1.88 6.93
 -10 4 -2 -0.13 7
 -10 4 -2 -4 4.77
 -10 4 -2 0.09 7.93
 10 -4 2 -1.16 5.25
 10 -4 2 -0.39 10.69
 10 -4 2 11.9 13.25
 10 -4 2 -0.03 6.48
 -11 4 -2 -6.84 8.01
 -11 4 -2 -1.81 15.79
 -11 4 -2 12.49 10.52
 -11 4 -2 0.83 5.38
 -11 4 -2 5.6 10.9
 11 -4 2 -5.69 6.22
 11 -4 2 -6.39 11.65
 11 -4 2 5.63 14.75
 11 -4 2 17.97 8.76
 -12 4 -2 6.64 10.37
 12 -4 2 9 16.71
 12 -4 2 -15.47 8.11
 12 -4 2 17.74 13.01
 12 -4 2 9.46 18.04
 13 3 -2 -1.03 10.86
 13 3 -2 11.22 13.39
 13 3 -2 1.28 8.24
 12 3 -2 17.18 11.65
 12 3 -2 13.34 8.67
 12 3 -2 24.45 9.45
 12 3 -2 33.31 13.68
 -12 -3 2 14.55 12.04
 -12 -3 2 37.45 16.91
 -12 -3 2 12.62 11.69
 11 3 -2 -4.68 10.91
 11 3 -2 15.55 10.45
 11 3 -2 0.44 6.48
 11 3 -2 9.8 10.44
 11 3 -2 4.87 6.51
 -11 -3 2 12.96 10.45
 -11 -3 2 0.49 9.11
 -11 -3 2 1.48 6.22
 -11 -3 2 8.05 15.71
 10 3 -2 19.88 7.07
 10 3 -2 44.1 11.99
 10 3 -2 17.41 10.94
 10 3 -2 17.01 9.53
 10 3 -2 22.5 6.97
 -10 -3 2 32.88 14.96
 -10 -3 2 23.9 6.65
 -10 -3 2 14.01 4.19
 -10 -3 2 26.85 11.15
 9 3 -2 35.49 11.14
 9 3 -2 45.13 8.85
 9 3 -2 21.67 21.37
 9 3 -2 39.3 8
 9 3 -2 50.42 11.25
 9 3 -2 40.64 11.32
 -9 -3 2 51.55 7.9
 -9 -3 2 50.88 8.39
 -9 -3 2 51.72 12.38
 -9 -3 2 48.24 11.13
 -9 -3 2 34.06 10.21
 -9 -3 2 49.14 14.11
 -9 -3 2 49.97 6.58
 8 3 -2 37.86 8.89
 8 3 -2 58.19 8.49
 8 3 -2 54.79 10.56
 8 3 -2 43.29 11.94
 8 3 -2 57.98 8.36
 8 3 -2 41.63 10.41
 8 3 -2 42.75 13.74
 8 3 -2 53.02 10.81
 -8 -3 2 53.28 10.69
 -8 -3 2 64.58 8.22
 -8 -3 2 42.57 7.64
 -8 -3 2 64.75 15.1
 -8 -3 2 31.24 9.66
 -8 -3 2 43.61 9.66
 -8 -3 2 45.14 10.71
 7 3 -2 25.98 7.29
 7 3 -2 26.41 6.42
 7 3 -2 26.58 5.53
 7 3 -2 23.15 8.82
 7 3 -2 20.41 5.53
 7 3 -2 19.88 8.23
 7 3 -2 23.55 5.83
 7 3 -2 20.13 7.16
 -7 -3 2 19.95 5.21
 -7 -3 2 30.51 5.45
 -7 -3 2 15.93 7.33
 -7 -3 2 22.31 5.09
 -7 -3 2 25.78 8.68
 -7 -3 2 20.01 6.96
 -7 -3 2 29.05 11.23
 -7 -3 2 24.41 7.1
 6 3 -2 -0.89 3.12
 6 3 -2 8.31 2.74
 6 3 -2 8.95 3.89
 6 3 -2 2.31 5.59
 6 3 -2 4.24 3.67
 6 3 -2 13.14 5.27
 6 3 -2 5.92 3.74
 6 3 -2 3.97 4.47
 6 3 -2 0.92 5.16
 -6 -3 2 6.84 3.34
 -6 -3 2 4.25 4.08
 -6 -3 2 4.39 3.36
 -6 -3 2 4.46 3.08
 -6 -3 2 6.06 4.44
 -6 -3 2 -1.65 6.13
 -6 -3 2 5.5 5.12
 -6 -3 2 13.46 5.75
 5 3 -2 8.63 3.67
 5 3 -2 9.26 2.57
 5 3 -2 10.01 3.65
 5 3 -2 7.35 3.67
 5 3 -2 5.82 4.29
 5 3 -2 2.25 5.49
 5 3 -2 -0.35 4.15
 5 3 -2 8.37 5.09
 5 3 -2 2.57 3.21
 -5 -3 2 12.95 6.3
 -5 -3 2 8.31 3.04
 -5 -3 2 8.91 5.23
 -5 -3 2 6.65 4.84
 -5 -3 2 4.58 2.81
 -5 -3 2 5.34 4.71
 -5 -3 2 3.95 2.67
 -5 -3 2 3 3.91
 4 3 -2 303.57 25.11
 4 3 -2 296.87 25.41
 4 3 -2 279.22 25.7
 4 3 -2 255.05 26.94
 4 3 -2 245.71 26.3
 4 3 -2 289.75 26.28
 4 3 -2 298.81 26.45
 4 3 -2 277.71 26.07
 4 3 -2 307.4 25.78
 -4 -3 2 249.98 26.02
 -4 -3 2 292.82 25.72
 -4 -3 2 307.83 25.41
 -4 -3 2 292.71 27.4
 -4 -3 2 286.42 26.37
 -4 -3 2 271.51 25.2
 -4 -3 2 302.01 26.44
 -4 -3 2 287.95 26.59
 3 3 -2 629.94 58.03
 3 3 -2 652.01 58.52
 3 3 -2 680.33 57.28
 3 3 -2 625 57.72
 3 3 -2 671.35 57.53
 3 3 -2 667.94 57.83
 3 3 -2 652.37 57.21
 3 3 -2 707.27 57.95
 -3 -3 2 681.95 58.06
 -3 -3 2 720.47 57.9
 -3 -3 2 663.55 57.97
 -3 -3 2 640.33 57.51
 -3 -3 2 711.08 58
 -3 -3 2 627.12 57.85
 -3 -3 2 712.62 58.6
 2 3 -2 531.41 43.06
 2 3 -2 466.13 43.13
 2 3 -2 532.87 42.65
 2 3 -2 491.75 42.81
 2 3 -2 473.83 43.43
 2 3 -2 508.19 43.01
 2 3 -2 466.65 42.95
 2 3 -2 498.89 42.83
 -2 -3 2 503.65 42.92
 -2 -3 2 514.47 43.03
 -2 -3 2 476.67 42.53
 -2 -3 2 473.66 42.82
 -2 -3 2 544.65 43.53
 -2 -3 2 492.49 43.06
 -2 -3 2 518.04 43.12
 -2 -3 2 474.63 43.05
 1 3 -2 1708.52 149.57
 1 3 -2 1778.51 149.38
 1 3 -2 1760.78 149.46
 1 3 -2 1770.42 149.72
 1 3 -2 1784.57 149.59
 1 3 -2 1896.59 149.65
 1 3 -2 1737.69 149.65
 1 3 -2 1696 149.82
 -1 -3 2 1838.54 149.68
 -1 -3 2 1778.96 149.75
 -1 -3 2 1753.67 149.64
 -1 -3 2 1721.29 149.49
 -1 -3 2 1702.52 149.35
 -1 -3 2 1792.52 149.66
 -1 -3 2 1797.89 149.46
 0 3 -2 12.49 1.73
 0 3 -2 8.74 2.16
 0 3 -2 13.44 2.4
 0 3 -2 8.29 2.49
 0 3 -2 11.21 2.35
 0 3 -2 8.63 1.93
 0 -3 2 9.52 2.28
 0 -3 2 5.48 2.37
 0 -3 2 5.55 1.63
 0 -3 2 6.41 2.08
 0 -3 2 5.88 1.75
 0 -3 2 8.79 2.24
 -1 3 -2 637.15 53.12
 -1 3 -2 616.29 52.92
 -1 3 -2 618.32 52.56
 -1 3 -2 639.3 52.94
 -1 3 -2 605.09 52.7
 -1 3 -2 589.39 52.6
 -1 3 -2 626.92 52.66
 1 -3 2 588.05 52.96
 1 -3 2 594.06 52.59
 1 -3 2 604.8 52.44
 1 -3 2 620.76 53.06
 1 -3 2 670.83 53.05
 1 -3 2 635.38 52.65
 1 -3 2 599.78 53
 -2 3 -2 574.63 46.65
 -2 3 -2 499.64 46.78
 -2 3 -2 526.48 46.26
 -2 3 -2 547.4 46.19
 -2 3 -2 531.27 47.18
 -2 3 -2 542.79 46.1
 -2 3 -2 550.38 46.61
 2 -3 2 545.84 45.96
 2 -3 2 536.01 46.1
 2 -3 2 540.55 46.7
 2 -3 2 528.65 46.76
 2 -3 2 542.6 46.37
 2 -3 2 497.45 46.64
 2 -3 2 550.2 46.15
 -3 3 -2 402.49 39.09
 -3 3 -2 423.3 38.34
 -3 3 -2 428.2 39.7
 -3 3 -2 442.13 38.11
 -3 3 -2 442.1 38.41
 -3 3 -2 453.01 37.74
 -3 3 -2 448.76 38.84
 -3 3 -2 452.96 38.87
 3 -3 2 437.44 38.19
 3 -3 2 417.12 38.95
 3 -3 2 423.91 39.07
 3 -3 2 442.26 38.98
 3 -3 2 432.81 38.14
 3 -3 2 475.65 39.47
 3 -3 2 461.51 38.05
 3 -3 2 430.94 37.74
 -4 3 -2 303.21 28.53
 -4 3 -2 280.46 29.34
 -4 3 -2 303.53 30.25
 -4 3 -2 327.82 29.17
 -4 3 -2 328.17 27.81
 -4 3 -2 308.95 28.63
 -4 3 -2 308.51 29.01
 -4 3 -2 329.16 28.35
 4 -3 2 317.84 28
 4 -3 2 318.51 28.25
 4 -3 2 322.18 29.81
 4 -3 2 330.64 28.35
 4 -3 2 311.4 29.27
 4 -3 2 308.71 29.48
 4 -3 2 302.6 29.26
 4 -3 2 330.38 27.83
 4 -3 2 330.68 28.17
 -5 3 -2 131.18 21.55
 -5 3 -2 128.6 17.02
 -5 3 -2 119.42 14.52
 -5 3 -2 134.18 16.16
 -5 3 -2 154.68 15.16
 -5 3 -2 145.03 14.06
 -5 3 -2 147.81 15.25
 -5 3 -2 156.25 13.91
 5 -3 2 136.8 15.53
 5 -3 2 143.48 14.1
 5 -3 2 149.81 13.85
 5 -3 2 128.95 16.11
 5 -3 2 146.16 14.32
 5 -3 2 141.72 15.76
 5 -3 2 147.91 14.44
 5 -3 2 144.65 16.27
 5 -3 2 158.67 13.83
 -6 3 -2 5.94 5.17
 -6 3 -2 20.66 6.08
 -6 3 -2 13.93 6.77
 -6 3 -2 13.84 5.1
 -6 3 -2 8.19 7.52
 -6 3 -2 15.81 5.41
 -6 3 -2 14.68 4.29
 -6 3 -2 3.35 3.24
 6 -3 2 10.93 6.91
 6 -3 2 5.43 5.1
 6 -3 2 9.23 4.23
 6 -3 2 8.91 6.98
 6 -3 2 11.17 3.48
 6 -3 2 8.3 4.41
 6 -3 2 15.35 6.69
 6 -3 2 11.81 3.76
 6 -3 2 6.42 4.02
 -7 3 -2 358.07 33.39
 -7 3 -2 354.09 36.84
 -7 3 -2 364.56 34.51
 -7 3 -2 341.33 34.04
 -7 3 -2 330.25 35.08
 -7 3 -2 389.35 32.72
 -7 3 -2 394.72 35.86
 -7 3 -2 365.52 34.77
 7 -3 2 329.95 34.81
 7 -3 2 338.87 34.86
 7 -3 2 358.82 35.42
 7 -3 2 399.3 32.57
 7 -3 2 342.17 32.91
 7 -3 2 308.27 35.5
 7 -3 2 381.32 33.41
 -8 3 -2 63.9 12.98
 -8 3 -2 72.92 16.57
 -8 3 -2 74.21 12.34
 -8 3 -2 64.22 11.39
 -8 3 -2 53.19 11.26
 -8 3 -2 60.85 9.22
 8 -3 2 87.64 10.64
 8 -3 2 52.63 9.92
 8 -3 2 69.42 14.46
 8 -3 2 76.21 9.6
 8 -3 2 72.24 14.68
 8 -3 2 77.79 13.67
 8 -3 2 64.91 13.76
 -9 3 -2 4.71 13.7
 -9 3 -2 1.49 6.4
 -9 3 -2 5.23 4.25
 -9 3 -2 0.5 7.82
 -9 3 -2 3.56 6.58
 -9 3 -2 2.62 8.2
 9 -3 2 -5.93 8.15
 9 -3 2 1.21 4.81
 9 -3 2 8.3 8.78
 9 -3 2 13.6 11.12
 9 -3 2 6.28 6.12
 -10 3 -2 3.64 4.77
 -10 3 -2 -7.1 8.75
 -10 3 -2 -2.85 8.88
 -10 3 -2 -12.49 5.57
 -10 3 -2 -2.82 12.5
 -10 3 -2 6.65 7.89
 10 -3 2 2.97 5.57
 10 -3 2 -6.1 11.92
 10 -3 2 -0.33 9.6
 10 -3 2 4.49 6.58
 -11 3 -2 -3.62 6.73
 -11 3 -2 5.63 5.45
 -11 3 -2 12.39 15.25
 -11 3 -2 8.16 9.26
 -11 3 -2 15.43 11.85
 11 -3 2 1.78 13.43
 11 -3 2 0.4 6.53
 11 -3 2 12.96 7.54
 11 -3 2 17.7 12.72
 -12 3 -2 -0.99 25.59
 -12 3 -2 23.95 15.26
 -12 3 -2 6.04 6.25
 -12 3 -2 2.82 9.09
 -12 3 -2 17.99 12.06
 12 -3 2 4.76 13.55
 12 -3 2 26.25 16.47
 12 -3 2 -6.12 7.34
 12 2 -2 7.06 7.54
 12 2 -2 15.5 8.64
[truncated: 2,789,962 more chars]
